# Supplementary material for: Revision of powdery mildews (Ascomycota, Erysiphaceae) on Rosa in China: unexpected taxonomic complexity with phytopathological implications
Source: IMA Fungus. 2026 Mar 4;17:e184484. doi: 10.3897/imafungus.17.184484 (PMC12980140; doi:10.3897/imafungus.17.184484)
Supplement: XML Treatment for Erysiphe rosae [file imafungus.17.184484-treatment1.xml]

<!DOCTYPE tp:taxon-treatment
  PUBLIC "-//TaxonX//DTD Taxonomic Treatment Publishing DTD v0 20100105//EN" "tax-treatment-NSO.dtd">
<tp:taxon-treatment xmlns:tp="http://www.plazi.org/taxpub"><tp:treatment-meta><kwd-group><label>Taxon classification</label><kwd>
                <named-content content-type="kingdom">Fungi</named-content>
              </kwd><kwd>
                <named-content content-type="order">Helotiales</named-content>
              </kwd><kwd>
                <named-content content-type="family">Erysiphaceae</named-content>
              </kwd></kwd-group><mixed-citation publication-type="journal"><person-group><name><surname>Jin</surname><given-names>Dan-Ni</given-names></name><name><surname>Wang</surname><given-names>Shuang-Bao</given-names></name><name><surname>Guan</surname><given-names>Le-Ping</given-names></name><name><surname>Wu</surname><given-names>Xue-Lian</given-names></name><name><surname>Feng</surname><given-names>Jing</given-names></name><name><surname>Liu</surname><given-names>Li</given-names></name><name><surname>Bradshaw</surname><given-names>Michael</given-names></name><name><surname>Braun</surname><given-names>Uwe</given-names></name><name><surname>Yang</surname><given-names>Jing-Han</given-names></name><name><surname>Yu</surname><given-names>Shou-Rong</given-names></name><name><surname>Li</surname><given-names>Yu</given-names></name><name><surname>Liu</surname><given-names>Shu-Yan</given-names></name></person-group><article-title>Revision of powdery mildews (<italic><tp:taxon-name><tp:taxon-name-part taxon-name-part-type="phylum" reg="Ascomycota">Ascomycota</tp:taxon-name-part></tp:taxon-name></italic>, <italic><tp:taxon-name><tp:taxon-name-part taxon-name-part-type="family" reg="Erysiphaceae">Erysiphaceae</tp:taxon-name-part></tp:taxon-name></italic>) on <italic><tp:taxon-name><tp:taxon-name-part taxon-name-part-type="genus" reg="Rosa">Rosa</tp:taxon-name-part></tp:taxon-name></italic> in China: unexpected taxonomic complexity with phytopathological implications</article-title><source>IMA Fungus</source><day>04</day><month>03</month><year>2026</year><volume>17</volume><pub-id pub-id-type="doi">10.3897/imafungus.17.184484</pub-id></mixed-citation></tp:treatment-meta><tp:nomenclature><tp:taxon-name><object-id xmlns:xlink="http://www.w3.org/1999/xlink" content-type="arpha" xlink:type="simple">CECF8F03-0AD5-568B-AE7E-9110C260BDB5</object-id>
                    		<tp:taxon-name-part taxon-name-part-type="genus" reg="Erysiphe">Erysiphe</tp:taxon-name-part> <tp:taxon-name-part taxon-name-part-type="species" reg="rosae">rosae</tp:taxon-name-part>
                    	</tp:taxon-name><tp:taxon-authority>(Golovin &amp; Gamalitsk.) U. Braun &amp; S. Takam.,
                    	Schlechtendalia 4: 4, 2000</tp:taxon-authority><xref ref-type="fig" rid="F4">Fig. 4</xref><tp:nomenclature-citation-list><tp:nomenclature-citation><tp:taxon-name><tp:taxon-name-part taxon-name-part-type="genus" reg="Medusosphaera"/> <tp:taxon-name-part taxon-name-part-type="species" reg="rosae"/></tp:taxon-name><comment> ≡ <tp:taxon-name><tp:taxon-name-part taxon-name-part-type="genus" reg="Medusosphaera">Medusosphaera</tp:taxon-name-part> <tp:taxon-name-part taxon-name-part-type="species" reg="rosae">rosae</tp:taxon-name-part></tp:taxon-name> Golovin &amp; Gamalitsk., Bot. Mater. Otd. Sporov. Rast. Bot. Inst. Komarova Akad. Nauk S.S.S.R. 15: 92, 1962.</comment></tp:nomenclature-citation></tp:nomenclature-citation-list></tp:nomenclature><tp:treatment-sec sec-type="Type"><title>Type.</title><p><bold><italic>Holotype</italic></bold>: Kyrgyzstan • Tjan-Shan, Kavak-Tau, Tabylgyty, on <italic><tp:taxon-name><tp:taxon-name-part taxon-name-part-type="genus" reg="Rosa">Rosa</tp:taxon-name-part> <tp:taxon-name-part taxon-name-part-type="species" reg="albertii">albertii</tp:taxon-name-part></tp:taxon-name></italic>, 14 Sep. 1959, Gamalitskaya (LE 193792). Reference collection: China, Xinjiang, Urumqi, on <italic><tp:taxon-name><tp:taxon-name-part taxon-name-part-type="genus" reg="Rosa">Rosa</tp:taxon-name-part> <tp:taxon-name-part taxon-name-part-type="species" reg="albertii">albertii</tp:taxon-name-part></tp:taxon-name></italic>, 3 Aug. 2009, Z.Y. Zhao &amp; B. Xu (<named-content xmlns:xlink="http://www.w3.org/1999/xlink" content-type="dwc:institutional_code" xlink:title="Chinese Academy of Sciences" xlink:href="https://scientific-collections.gbif.org/institution/b6c58077-5a27-4747-b7fa-751101d75925" xlink:type="simple">HMAS</named-content> 242383). Reference sequences: <ext-link xmlns:xlink="http://www.w3.org/1999/xlink" xlink:href="PX506005" ext-link-type="gen" xlink:type="simple">PX506005</ext-link> (ITS), <ext-link xmlns:xlink="http://www.w3.org/1999/xlink" xlink:href="PX506007" ext-link-type="gen" xlink:type="simple">PX506007</ext-link> (28S), <ext-link xmlns:xlink="http://www.w3.org/1999/xlink" xlink:href="PX570626" ext-link-type="gen" xlink:type="simple">PX570626</ext-link> (<abbrev xmlns:xlink="http://www.w3.org/1999/xlink" xlink:title="intergenic spacer" xlink:type="simple">IGS</abbrev>).</p><fig id="F4" position="float" orientation="portrait"><object-id xmlns:xlink="http://www.w3.org/1999/xlink" content-type="doi" xlink:type="simple">10.3897/imafungus.17.184484.figure4</object-id><object-id xmlns:xlink="http://www.w3.org/1999/xlink" content-type="arpha" xlink:type="simple">AC5D9342-FA61-59D9-B1C6-9DB4E3CFCB5E</object-id><label>Figure 4.</label><caption><p>Symptoms and morphology of <italic><tp:taxon-name><tp:taxon-name-part taxon-name-part-type="genus" reg="Erysiphe">Erysiphe</tp:taxon-name-part> <tp:taxon-name-part taxon-name-part-type="species" reg="rosae">rosae</tp:taxon-name-part></tp:taxon-name></italic> on <italic><tp:taxon-name><tp:taxon-name-part taxon-name-part-type="genus" reg="Rosa">Rosa</tp:taxon-name-part> <tp:taxon-name-part taxon-name-part-type="species" reg="omeiensis">omeiensis</tp:taxon-name-part></tp:taxon-name></italic> (<named-content xmlns:xlink="http://www.w3.org/1999/xlink" content-type="dwc:institutional_code" xlink:title="Herbarium of Mycology of Jilin Agricultural University" xlink:href="https://scientific-collections.gbif.org/institution/e6b8bfff-4bb1-4b0a-854f-01cedb84b636" xlink:type="simple">HMJAU</named-content>-PM92697). <bold>a</bold> Symptoms. <bold>b1, b2</bold> Hyphal appressoria. <bold>c1, c2</bold> Conidiophores with conidia formed singly. <bold>d1, d2</bold> Conidia. <bold>e</bold> Chasmothecium. <bold>f</bold> Peridium cells. <bold>g</bold> Short appendages. <bold>h1, h2</bold> Long appendages. <bold>i1–i3</bold> Asci. <bold>j1, j2</bold> Ascospores. Scale bars: 10 μm (<bold>b1, d2, f, j1, j2</bold>); 20 μm (<bold>e, g–i3</bold>).</p></caption><graphic xmlns:xlink="http://www.w3.org/1999/xlink" xlink:href="imafungus-17-e184484-g004.jpg" id="oo_1553863.jpg" position="float" orientation="portrait" xlink:type="simple"><uri content-type="original_file" xlink:type="simple">https://binary.pensoft.net/fig/1553863</uri></graphic></fig></tp:treatment-sec><tp:treatment-sec sec-type="Specimens examined"><title>Specimens examined.</title><p>• <named-content xmlns:xlink="http://www.w3.org/1999/xlink" content-type="dwc:institutional_code" xlink:title="Herbarium of Mycology of Jilin Agricultural University" xlink:href="https://scientific-collections.gbif.org/institution/e6b8bfff-4bb1-4b0a-854f-01cedb84b636" xlink:type="simple">HMJAU</named-content>-PM92697, <named-content xmlns:xlink="http://www.w3.org/1999/xlink" content-type="dwc:institutional_code" xlink:title="Chinese Academy of Sciences" xlink:href="https://scientific-collections.gbif.org/institution/b6c58077-5a27-4747-b7fa-751101d75925" xlink:type="simple">HMAS</named-content> 36517, <named-content xmlns:xlink="http://www.w3.org/1999/xlink" content-type="dwc:institutional_code" xlink:title="Chinese Academy of Sciences" xlink:href="https://scientific-collections.gbif.org/institution/b6c58077-5a27-4747-b7fa-751101d75925" xlink:type="simple">HMAS</named-content> 36518, <named-content xmlns:xlink="http://www.w3.org/1999/xlink" content-type="dwc:institutional_code" xlink:title="Chinese Academy of Sciences" xlink:href="https://scientific-collections.gbif.org/institution/b6c58077-5a27-4747-b7fa-751101d75925" xlink:type="simple">HMAS</named-content> 44287, and <named-content xmlns:xlink="http://www.w3.org/1999/xlink" content-type="dwc:institutional_code" xlink:title="Chinese Academy of Sciences" xlink:href="https://scientific-collections.gbif.org/institution/b6c58077-5a27-4747-b7fa-751101d75925" xlink:type="simple">HMAS</named-content> 138804. Detailed specimen information is presented in Suppl. material <xref ref-type="supplementary-material" rid="S1">1</xref>.</p></tp:treatment-sec><tp:treatment-sec sec-type="Morphological description"><title>Morphological description.</title><p>Braun and Cook (<xref ref-type="bibr" rid="B13">2012</xref>: 501–502).</p></tp:treatment-sec><tp:treatment-sec sec-type="Host range and distribution"><title>Host range and distribution.</title><p>on <italic><tp:taxon-name><tp:taxon-name-part taxon-name-part-type="genus" reg="Rosa">Rosa</tp:taxon-name-part></tp:taxon-name></italic> (<tp:taxon-name><tp:taxon-name-part taxon-name-part-type="genus" reg="Rosa"/><tp:taxon-name-part taxon-name-part-type="species">albertii</tp:taxon-name-part></tp:taxon-name>, <italic><tp:taxon-name><tp:taxon-name-part taxon-name-part-type="genus" reg="Rosa"/><tp:taxon-name-part taxon-name-part-type="species">amblyotis</tp:taxon-name-part></tp:taxon-name></italic>, <tp:taxon-name><tp:taxon-name-part taxon-name-part-type="genus" reg="Rosa"/><tp:taxon-name-part taxon-name-part-type="species">davurica</tp:taxon-name-part></tp:taxon-name>, <tp:taxon-name><tp:taxon-name-part taxon-name-part-type="genus" reg="Rosa"/><tp:taxon-name-part taxon-name-part-type="species">omeiensis</tp:taxon-name-part></tp:taxon-name>, <italic><tp:taxon-name><tp:taxon-name-part taxon-name-part-type="genus" reg="Rosa"/><tp:taxon-name-part taxon-name-part-type="species">webbiana</tp:taxon-name-part></tp:taxon-name></italic>), <italic><tp:taxon-name><tp:taxon-name-part taxon-name-part-type="family" reg="Rosaceae">Rosaceae</tp:taxon-name-part></tp:taxon-name></italic>; Asia (China, India, Kyrgyzstan, Russia, Far East).</p></tp:treatment-sec><tp:treatment-sec sec-type="Notes"><title>Notes.</title><p><italic><tp:taxon-name><tp:taxon-name-part taxon-name-part-type="genus" reg="Erysiphe">Erysiphe</tp:taxon-name-part> <tp:taxon-name-part taxon-name-part-type="species" reg="rosae">rosae</tp:taxon-name-part></tp:taxon-name></italic> is characterized by sinuous long appendages and bristle-like short appendages. This taxon has been controversially treated at the generic level. It was first introduced as the type species of the genus <italic><tp:taxon-name><tp:taxon-name-part taxon-name-part-type="genus" reg="Medusosphaera">Medusosphaera</tp:taxon-name-part></tp:taxon-name></italic> and later transferred to <italic><tp:taxon-name><tp:taxon-name-part taxon-name-part-type="genus" reg="Erysiphe">Erysiphe</tp:taxon-name-part></tp:taxon-name></italic> because the morphology of the chasmothecial appendages was no longer recognized as suitable for differentiation at the generic level (<xref ref-type="bibr" rid="B25">Golovin and Gamalitskaya 1962</xref>; <xref ref-type="bibr" rid="B14">Braun and Takamatsu 2000</xref>). The correct allocation of <italic><tp:taxon-name><tp:taxon-name-part taxon-name-part-type="genus" reg="Medusosphaera">M.</tp:taxon-name-part> <tp:taxon-name-part taxon-name-part-type="species" reg="rosae">rosae</tp:taxon-name-part></tp:taxon-name></italic> to <italic><tp:taxon-name><tp:taxon-name-part taxon-name-part-type="genus" reg="Erysiphe">Erysiphe</tp:taxon-name-part></tp:taxon-name></italic> was confirmed in the present study based on lobed hyphal appressoria and conidiophores with singly formed conidia (Fig. <xref ref-type="fig" rid="F4">4</xref>), as well as sequences successfully retrieved from specimens of this species, which form a highly supported species clade within <italic><tp:taxon-name><tp:taxon-name-part taxon-name-part-type="genus" reg="Erysiphe">Erysiphe</tp:taxon-name-part></tp:taxon-name></italic> (Fig. <xref ref-type="fig" rid="F1">1</xref>). It should be noted that the sequences of the three examined specimens clustered together according to their host plants, which indicates previously unrecognized diversity within <italic><tp:taxon-name><tp:taxon-name-part taxon-name-part-type="genus" reg="Erysiphe">E.</tp:taxon-name-part> <tp:taxon-name-part taxon-name-part-type="species" reg="rosae">rosae</tp:taxon-name-part></tp:taxon-name></italic>, possibly suggesting cryptic formae, a taxonomic unit recently reapplied in <italic><tp:taxon-name><tp:taxon-name-part taxon-name-part-type="family" reg="Erysiphaceae">Erysiphaceae</tp:taxon-name-part></tp:taxon-name></italic> (<xref ref-type="bibr" rid="B7">Bradshaw et al. 2025c</xref>; <xref ref-type="bibr" rid="B22">Feng et al. 2025a</xref>). However, due to the limited number of specimens available, it was impossible to obtain additional molecular data or to observe potential morphological differences. Therefore, following the species concept proposed by <xref ref-type="bibr" rid="B8">Bradshaw et al. (2022)</xref>, we provisionally treated these specimens as <italic><tp:taxon-name><tp:taxon-name-part taxon-name-part-type="genus" reg="Erysiphe">E.</tp:taxon-name-part> <tp:taxon-name-part taxon-name-part-type="species" reg="rosae">rosae</tp:taxon-name-part></tp:taxon-name></italic> s. lat. Since the holotype of this species from Kyrgyzstan has not yet been sequenced, the Chinese specimen <named-content xmlns:xlink="http://www.w3.org/1999/xlink" content-type="dwc:institutional_code" xlink:title="Chinese Academy of Sciences" xlink:href="https://scientific-collections.gbif.org/institution/b6c58077-5a27-4747-b7fa-751101d75925" xlink:type="simple">HMAS</named-content> 242383 on the type host <italic><tp:taxon-name><tp:taxon-name-part taxon-name-part-type="genus" reg="Rosa">Rosa</tp:taxon-name-part> <tp:taxon-name-part taxon-name-part-type="species" reg="albertii">albertii</tp:taxon-name-part></tp:taxon-name></italic> is selected as the reference collection with reference sequences for the interim.</p></tp:treatment-sec><tp:treatment-sec><!--Section generated to contain objects referenced in tp:taxon-treatment.--><supplementary-material xmlns:xlink="http://www.w3.org/1999/xlink" id="S1" position="float" orientation="portrait" xlink:type="simple"><object-id content-type="doi" xlink:type="simple">10.3897/imafungus.17.184484.suppl1</object-id><object-id content-type="arpha" xlink:type="simple">E9C800BF-D010-592B-9B8F-CCC913DEC7BD</object-id><label>Supplementary material 1</label><caption><p>Supplementary data 1</p></caption><statement content-type="dataType"><label>Data type</label><p>docx</p></statement><statement content-type="notes"><label>Explanation note</label><p>Information of specimens examined in this study.</p></statement><media xlink:href="imafungus-17-e184484-s001.docx" mimetype="application" mime-subtype="vnd.openxmlformats-officedocument.wordprocessingml.document" position="float" orientation="portrait" id="oo_1553871.docx" xlink:type="simple"><uri content-type="original_file" xlink:type="simple">https://binary.pensoft.net/file/1553871</uri></media><permissions><license xlink:type="simple"><license-p>This dataset is made available under the Open Database License (<ext-link ext-link-type="uri" xlink:href="http://opendatacommons.org/licenses/odbl/1.0/" xlink:type="simple">http://opendatacommons.org/licenses/odbl/1.0/</ext-link>). The Open Database License (ODbL) is a license agreement intended to allow users to freely share, modify, and use this Dataset while maintaining this same freedom for others, provided that the original source and author(s) are credited.</license-p></license></permissions><attrib specific-use="authors">Author: Dan-Ni Jin</attrib></supplementary-material><fig id="F1" position="float" orientation="portrait"><object-id xmlns:xlink="http://www.w3.org/1999/xlink" content-type="doi" xlink:type="simple">10.3897/imafungus.17.184484.figure1</object-id><object-id xmlns:xlink="http://www.w3.org/1999/xlink" content-type="arpha" xlink:type="simple">0A888B19-7B8E-5F0A-B9D4-6636AE8B0658</object-id><label>Figure 1.</label><caption><p>Phylogenetic analysis of <italic><tp:taxon-name><tp:taxon-name-part taxon-name-part-type="family" reg="Erysiphaceae">Erysiphaceae</tp:taxon-name-part></tp:taxon-name></italic> based on 28S rDNA sequences. Bootstrap values larger than 80% for the maximum likelihood (<abbrev xmlns:xlink="http://www.w3.org/1999/xlink" xlink:title="maximum likelihood" xlink:type="simple">ML</abbrev>) analyses conducted are displayed, followed by posterior probabilities ≥80. The newly generated sequences in this study are highlighted in red. <italic><tp:taxon-name><tp:taxon-name-part taxon-name-part-type="genus" reg="Byssoascus">Byssoascus</tp:taxon-name-part> <tp:taxon-name-part taxon-name-part-type="species" reg="striatosporus">striatosporus</tp:taxon-name-part></tp:taxon-name></italic> is used as the outgroup taxon.</p></caption><graphic xmlns:xlink="http://www.w3.org/1999/xlink" xlink:href="imafungus-17-e184484-g001.jpg" id="oo_1553860.jpg" position="float" orientation="portrait" xlink:type="simple"><uri content-type="original_file" xlink:type="simple">https://binary.pensoft.net/fig/1553860</uri></graphic></fig></tp:treatment-sec><ref-list><ref id="B13"><mixed-citation xmlns:xlink="http://www.w3.org/1999/xlink" xlink:type="simple">Braun U, Cook RTA (2012) Taxonomic manual of the <italic><tp:taxon-name><tp:taxon-name-part taxon-name-part-type="order">Erysiphales</tp:taxon-name-part></tp:taxon-name></italic> (Powdery Mildews). CBS Biodiversity Series 11. CBS-KNAW Fungal Biodiversity Centre, Utrecht, The Netherlands, 707 pp.</mixed-citation></ref><ref id="B25"><mixed-citation xmlns:xlink="http://www.w3.org/1999/xlink" xlink:type="simple">Golovin PN, Gamalitskaya NA (1962) Novyi rod iz semeistva <italic><tp:taxon-name><tp:taxon-name-part taxon-name-part-type="family">Erysiphaceae</tp:taxon-name-part></tp:taxon-name></italic>. Botanicheskie Materialy Otdela Sporovyh Rasteniy 15: 91–93.</mixed-citation></ref><ref id="B14"><mixed-citation xmlns:xlink="http://www.w3.org/1999/xlink" xlink:type="simple">Braun U, Takamatsu S (2000) Phylogeny of <italic><tp:taxon-name><tp:taxon-name-part taxon-name-part-type="genus">Erysiphe</tp:taxon-name-part></tp:taxon-name></italic>, <italic><tp:taxon-name><tp:taxon-name-part taxon-name-part-type="genus">Microsphaera</tp:taxon-name-part></tp:taxon-name></italic>, <tp:taxon-name><tp:taxon-name-part taxon-name-part-type="genus">Uncinula</tp:taxon-name-part> (<tp:taxon-name-part taxon-name-part-type="subgenus">Erysipheae</tp:taxon-name-part>)</tp:taxon-name> and <italic><tp:taxon-name><tp:taxon-name-part taxon-name-part-type="genus">Cystotheca</tp:taxon-name-part></tp:taxon-name></italic>, <italic><tp:taxon-name><tp:taxon-name-part taxon-name-part-type="genus">Podosphaera</tp:taxon-name-part></tp:taxon-name></italic>, <tp:taxon-name><tp:taxon-name-part taxon-name-part-type="genus">Sphaerotheca</tp:taxon-name-part> (<tp:taxon-name-part taxon-name-part-type="subgenus">Cystotheceae</tp:taxon-name-part>)</tp:taxon-name> inferred from rDNA ITS sequences — some taxonomic consequences. <tp:taxon-name><tp:taxon-name-part taxon-name-part-type="genus">Schlechtendalia</tp:taxon-name-part></tp:taxon-name> 4: 1–33. <ext-link xlink:href="10.25673/90008" ext-link-type="doi" xlink:type="simple">https://doi.org/10.25673/90008</ext-link></mixed-citation></ref><ref id="B7"><mixed-citation xmlns:xlink="http://www.w3.org/1999/xlink" xlink:type="simple">Bradshaw M, Braun U, Mitchell JK et al. (2025c) Phylogeny and taxonomy of the genera of <italic><tp:taxon-name><tp:taxon-name-part taxon-name-part-type="family">Erysiphaceae</tp:taxon-name-part></tp:taxon-name></italic>, part 6: <italic><tp:taxon-name><tp:taxon-name-part taxon-name-part-type="genus">Erysiphe</tp:taxon-name-part></tp:taxon-name></italic> (the “<italic><tp:taxon-name><tp:taxon-name-part taxon-name-part-type="genus">Microsphaera</tp:taxon-name-part></tp:taxon-name></italic> lineage” part 2). Mycologia 117: 110–165. <ext-link xlink:href="10.1080/00275514.2024.2386230" ext-link-type="doi" xlink:type="simple">https://doi.org/10.1080/00275514.2024.2386230</ext-link></mixed-citation></ref><ref id="B22"><mixed-citation xmlns:xlink="http://www.w3.org/1999/xlink" xlink:type="simple">Feng J, Guan G-X, Wu X-L et al. (2025a) Phylogeny and taxonomy of <italic><tp:taxon-name><tp:taxon-name-part taxon-name-part-type="genus">Acer</tp:taxon-name-part></tp:taxon-name></italic> powdery mildews, including genera <italic><tp:taxon-name><tp:taxon-name-part taxon-name-part-type="genus">Sawadaea</tp:taxon-name-part></tp:taxon-name></italic> and <italic><tp:taxon-name><tp:taxon-name-part taxon-name-part-type="genus">Takamatsuella</tp:taxon-name-part></tp:taxon-name></italic> (<italic><tp:taxon-name><tp:taxon-name-part taxon-name-part-type="family">Erysiphaceae</tp:taxon-name-part></tp:taxon-name></italic>, <italic><tp:taxon-name><tp:taxon-name-part taxon-name-part-type="phylum">Ascomycota</tp:taxon-name-part></tp:taxon-name></italic>). Studies in Mycology 112: 1–38. <ext-link xlink:href="10.3114/sim.2025.112.01" ext-link-type="doi" xlink:type="simple">https://doi.org/10.3114/sim.2025.112.01</ext-link></mixed-citation></ref><ref id="B8"><mixed-citation xmlns:xlink="http://www.w3.org/1999/xlink" xlink:type="simple">Bradshaw M, Braun U, Pfister DH (2022) Phylogeny and taxonomy of the genera of <italic><tp:taxon-name><tp:taxon-name-part taxon-name-part-type="family">Erysiphaceae</tp:taxon-name-part></tp:taxon-name></italic>, part 1: <italic><tp:taxon-name><tp:taxon-name-part taxon-name-part-type="genus">Golovinomyces</tp:taxon-name-part></tp:taxon-name></italic>. Mycologia 114: 964–993. <ext-link xlink:href="10.1080/00275514.2022.2115419" ext-link-type="doi" xlink:type="simple">https://doi.org/10.1080/00275514.2022.2115419</ext-link></mixed-citation></ref></ref-list></tp:taxon-treatment>
