# Supplementary material for: Revision of powdery mildews (Ascomycota, Erysiphaceae) on Rosa in China: unexpected taxonomic complexity with phytopathological implications
Source: IMA Fungus. 2026 Mar 4;17:e184484. doi: 10.3897/imafungus.17.184484 (PMC12980140; doi:10.3897/imafungus.17.184484)
Supplement: XML Treatment for Podosphaera pannosa [file imafungus.17.184484-treatment3.xml]

<!DOCTYPE tp:taxon-treatment
  PUBLIC "-//TaxonX//DTD Taxonomic Treatment Publishing DTD v0 20100105//EN" "tax-treatment-NSO.dtd">
<tp:taxon-treatment xmlns:tp="http://www.plazi.org/taxpub"><tp:treatment-meta><kwd-group><label>Taxon classification</label><kwd>
                <named-content content-type="kingdom">Fungi</named-content>
              </kwd><kwd>
                <named-content content-type="order">Helotiales</named-content>
              </kwd><kwd>
                <named-content content-type="family">Erysiphaceae</named-content>
              </kwd></kwd-group><mixed-citation publication-type="journal"><person-group><name><surname>Jin</surname><given-names>Dan-Ni</given-names></name><name><surname>Wang</surname><given-names>Shuang-Bao</given-names></name><name><surname>Guan</surname><given-names>Le-Ping</given-names></name><name><surname>Wu</surname><given-names>Xue-Lian</given-names></name><name><surname>Feng</surname><given-names>Jing</given-names></name><name><surname>Liu</surname><given-names>Li</given-names></name><name><surname>Bradshaw</surname><given-names>Michael</given-names></name><name><surname>Braun</surname><given-names>Uwe</given-names></name><name><surname>Yang</surname><given-names>Jing-Han</given-names></name><name><surname>Yu</surname><given-names>Shou-Rong</given-names></name><name><surname>Li</surname><given-names>Yu</given-names></name><name><surname>Liu</surname><given-names>Shu-Yan</given-names></name></person-group><article-title>Revision of powdery mildews (<italic><tp:taxon-name><tp:taxon-name-part taxon-name-part-type="phylum" reg="Ascomycota">Ascomycota</tp:taxon-name-part></tp:taxon-name></italic>, <italic><tp:taxon-name><tp:taxon-name-part taxon-name-part-type="family" reg="Erysiphaceae">Erysiphaceae</tp:taxon-name-part></tp:taxon-name></italic>) on <italic><tp:taxon-name><tp:taxon-name-part taxon-name-part-type="genus" reg="Rosa">Rosa</tp:taxon-name-part></tp:taxon-name></italic> in China: unexpected taxonomic complexity with phytopathological implications</article-title><source>IMA Fungus</source><day>04</day><month>03</month><year>2026</year><volume>17</volume><pub-id pub-id-type="doi">10.3897/imafungus.17.184484</pub-id></mixed-citation></tp:treatment-meta><tp:nomenclature><tp:taxon-name><object-id xmlns:xlink="http://www.w3.org/1999/xlink" content-type="arpha" xlink:type="simple">17EF615C-5662-5F30-A2A4-2B9457C570C7</object-id>
                    		<tp:taxon-name-part taxon-name-part-type="genus" reg="Podosphaera">Podosphaera</tp:taxon-name-part> <tp:taxon-name-part taxon-name-part-type="species" reg="pannosa">pannosa</tp:taxon-name-part>
                    	</tp:taxon-name><tp:taxon-authority>(Wallr.) de Bary, Abh. Senkenb. Naturf. Ges. 7: 408, 1870. s. str. [emend]</tp:taxon-authority><xref ref-type="fig" rid="F7">Fig. 7</xref><tp:nomenclature-citation-list><tp:nomenclature-citation><tp:taxon-name>
                  <tp:taxon-name-part taxon-name-part-type="genus" reg="Alphitomorpha"/>
                </tp:taxon-name><comment> ≡ <italic><tp:taxon-name><tp:taxon-name-part taxon-name-part-type="genus" reg="Alphitomorpha">Alphitomorpha</tp:taxon-name-part></tp:taxon-name> pannosa</italic> Wallr., Verh. Ges. Naturf. Freunde Berlin 1: 43, 1819.</comment></tp:nomenclature-citation><tp:nomenclature-citation><tp:taxon-name><tp:taxon-name-part taxon-name-part-type="genus" reg="Erysiphe"/> <tp:taxon-name-part taxon-name-part-type="species" reg="pannosa"/></tp:taxon-name><comment> ≡ <tp:taxon-name><tp:taxon-name-part taxon-name-part-type="genus" reg="Erysiphe">Erysiphe</tp:taxon-name-part> <tp:taxon-name-part taxon-name-part-type="species" reg="pannosa">pannosa</tp:taxon-name-part></tp:taxon-name> (Wallr.) Link (as “Erysibe”), in Willdenow, Sp. pl., Edn 4, 6(1): 104, 1824, nom. sanct. (Fr., Syst mycol. 3(1): 236, 1829).</comment></tp:nomenclature-citation><tp:nomenclature-citation><tp:taxon-name><tp:taxon-name-part taxon-name-part-type="genus" reg="Sphaerotheca"/> <tp:taxon-name-part taxon-name-part-type="species" reg="pannosa"/></tp:taxon-name><comment> ≡ <tp:taxon-name><tp:taxon-name-part taxon-name-part-type="genus" reg="Sphaerotheca">Sphaerotheca</tp:taxon-name-part> <tp:taxon-name-part taxon-name-part-type="species" reg="pannosa">pannosa</tp:taxon-name-part></tp:taxon-name> (Wallr.) Lév., Ann. Sci. Nat., Bot., 3 Sér., 15: 138, 1851.</comment></tp:nomenclature-citation></tp:nomenclature-citation-list></tp:nomenclature><tp:treatment-sec sec-type="Type"><title>Type.</title><p><bold><italic>Neotype</italic></bold> (designated here, MBT10030088): Germany • Lower Saxony, Hannover-Ahlem, experimental section “cemetery planting,” on <italic><tp:taxon-name><tp:taxon-name-part taxon-name-part-type="genus" reg="Rosa">Rosa</tp:taxon-name-part></tp:taxon-name></italic> sp. cult. (hybrid), 27 Sep. 2018, P. Houska (NCSLG24638). <bold><italic>Isoneotype</italic></bold>: <named-content xmlns:xlink="http://www.w3.org/1999/xlink" content-type="dwc:institutional_code" xlink:title="Martin-Luther-Universität-Halle-Wittemberg" xlink:href="https://scientific-collections.gbif.org/institution/0661c900-28fd-4823-9700-771474debe4a" xlink:type="simple">HAL</named-content> 3600 F. Ex-neotype sequences: <ext-link xmlns:xlink="http://www.w3.org/1999/xlink" xlink:href="PV581762" ext-link-type="gen" xlink:type="simple">PV581762</ext-link> (ITS+28S), <ext-link xmlns:xlink="http://www.w3.org/1999/xlink" xlink:href="PV584310" ext-link-type="gen" xlink:type="simple">PV584310</ext-link> (<abbrev xmlns:xlink="http://www.w3.org/1999/xlink" xlink:title="intergenic spacer" xlink:type="simple">IGS</abbrev>), <ext-link xmlns:xlink="http://www.w3.org/1999/xlink" xlink:href="PV584347" ext-link-type="gen" xlink:type="simple">PV584347</ext-link> (TUB).</p><fig id="F7" position="float" orientation="portrait"><object-id xmlns:xlink="http://www.w3.org/1999/xlink" content-type="doi" xlink:type="simple">10.3897/imafungus.17.184484.figure7</object-id><object-id xmlns:xlink="http://www.w3.org/1999/xlink" content-type="arpha" xlink:type="simple">ABDBDFAA-C020-5FB1-88BA-6FCCDE9A94A7</object-id><label>Figure 7.</label><caption><p>Symptoms and morphology of <italic><tp:taxon-name><tp:taxon-name-part taxon-name-part-type="genus" reg="Podosphaera">Podosphaera</tp:taxon-name-part> <tp:taxon-name-part taxon-name-part-type="species" reg="pannosa">pannosa</tp:taxon-name-part></tp:taxon-name></italic> on <italic><tp:taxon-name><tp:taxon-name-part taxon-name-part-type="genus" reg="Rosa">Rosa</tp:taxon-name-part> <tp:taxon-name-part taxon-name-part-type="species" reg="chinensis">chinensis</tp:taxon-name-part></tp:taxon-name></italic> (<named-content xmlns:xlink="http://www.w3.org/1999/xlink" content-type="dwc:institutional_code" xlink:title="Herbarium of Mycology of Jilin Agricultural University" xlink:href="https://scientific-collections.gbif.org/institution/e6b8bfff-4bb1-4b0a-854f-01cedb84b636" xlink:type="simple">HMJAU</named-content>-PM92727). <bold>a1–a7</bold> Symptoms. <bold>b</bold> Secondary hyphae. <bold>c</bold> Hyphal appressoria. <bold>d1–d3</bold> Conidiophores with catenescent conidia. <bold>e1–e5</bold> Conidia. <bold>f1, f2</bold> Germ tubes. <bold>g</bold> Chasmothecium. <bold>h</bold> Peridium cells. <bold>i1–i3</bold> Appendages. <bold>j1–j4</bold> Asci. <bold>k1, k2</bold> Ascospores. Scale bars: 20 μm (<bold>b–k2</bold>).</p></caption><graphic xmlns:xlink="http://www.w3.org/1999/xlink" xlink:href="imafungus-17-e184484-g007.jpg" id="oo_1553866.jpg" position="float" orientation="portrait" xlink:type="simple"><uri content-type="original_file" xlink:type="simple">https://binary.pensoft.net/fig/1553866</uri></graphic></fig></tp:treatment-sec><tp:treatment-sec sec-type="Description"><title>Description.</title><p>Mycelium on leaves, amphigenous, also on stems and petals, persistent, infected shoots often curled and distorted, forming irregular patches or effuse; primary hyphae hyaline, thin-walled, straight or sometimes flexuous, (2.5–)3–5.5 μm wide; secondary hyphae hyaline, thick-walled, 4–6 μm wide, colonies on twigs only developed in the later stages of the disease; hyphal appressoria indistinct to nipple-shaped, solitary or side by side; conidiophores arising from the upper surface of mother cells, erect, (52–)60–97(–99) × (6.5–)7.5–9.5 μm, foot cells straight, cylindrical, 33–59 × 7–9.5 μm, followed by (1–)2–3 shorter cells, forming catenescent conidia; conidia variable, primary conidia obovoid, secondary conidia doliiform to cylindrical, 20–26 × 11.5–15 μm, length/width ratio 1.5–2.1; germ tubes almost terminal. Chasmothecia gregarious, subglobose to globose, immersed in the secondary mycelial patches, mostly on stems, but also produced on leaves when the disease is severe, (74–)88–113 μm diam.; peridium cells round to irregularly polygonal, 4.0–16 μm diam.; appendages few, in the lower half of chasmothecia, mycelioid, short, usually shorter than chasmothecial diam., rarely up to 1.5 times diam., occasionally branching, brownish at the basal part or brown throughout, septate, thin-walled, smooth, coarse; ascus ovoid to fusiform, colorless, thick-walled, sessile or almost sessile, 87–140 × 63–84 μm, length/width ratio 1.2–1.9, terminal oculus obvious, large, 13.5–21 μm, 8-spored; ascospores ellipsoid to round, colorless, (16.5–)18–25 × 12.5–17.5 μm, length/width ratio 1.1–1.9.</p></tp:treatment-sec><tp:treatment-sec sec-type="Additional specimens examined"><title>Additional specimens examined.</title><p>• A total of 51 specimens were examined, including 50 specimens with voucher numbers <named-content xmlns:xlink="http://www.w3.org/1999/xlink" content-type="dwc:institutional_code" xlink:title="Herbarium of Mycology of Jilin Agricultural University" xlink:href="https://scientific-collections.gbif.org/institution/e6b8bfff-4bb1-4b0a-854f-01cedb84b636" xlink:type="simple">HMJAU</named-content>-PM92709 to <named-content xmlns:xlink="http://www.w3.org/1999/xlink" content-type="dwc:institutional_code" xlink:title="Herbarium of Mycology of Jilin Agricultural University" xlink:href="https://scientific-collections.gbif.org/institution/e6b8bfff-4bb1-4b0a-854f-01cedb84b636" xlink:type="simple">HMJAU</named-content>-PM92758 and one specimen of <named-content xmlns:xlink="http://www.w3.org/1999/xlink" content-type="dwc:institutional_code" xlink:title="Chinese Academy of Sciences" xlink:href="https://scientific-collections.gbif.org/institution/b6c58077-5a27-4747-b7fa-751101d75925" xlink:type="simple">HMAS</named-content> 38723. Detailed specimen information is presented in Suppl. material <xref ref-type="supplementary-material" rid="S1">1</xref>.</p></tp:treatment-sec><tp:treatment-sec sec-type="Host range and distribution"><title>Host range and distribution.</title><p>(phylogenetically confirmed hosts and distribution). <italic><tp:taxon-name><tp:taxon-name-part taxon-name-part-type="genus" reg="Rosa">Rosa</tp:taxon-name-part></tp:taxon-name></italic> (<italic><tp:taxon-name><tp:taxon-name-part taxon-name-part-type="genus" reg="Rosa"/><tp:taxon-name-part taxon-name-part-type="species">canina</tp:taxon-name-part></tp:taxon-name></italic>, <tp:taxon-name><tp:taxon-name-part taxon-name-part-type="genus" reg="Rosa"/><tp:taxon-name-part taxon-name-part-type="species">chinensis</tp:taxon-name-part></tp:taxon-name>, × <italic><tp:taxon-name><tp:taxon-name-part taxon-name-part-type="genus" reg="Rosa"/><tp:taxon-name-part taxon-name-part-type="species">damascena</tp:taxon-name-part></tp:taxon-name></italic>, <italic><tp:taxon-name><tp:taxon-name-part taxon-name-part-type="genus" reg="Rosa"/><tp:taxon-name-part taxon-name-part-type="species">foetida</tp:taxon-name-part></tp:taxon-name></italic>, <italic><tp:taxon-name><tp:taxon-name-part taxon-name-part-type="genus" reg="Rosa"/><tp:taxon-name-part taxon-name-part-type="species">gallica</tp:taxon-name-part></tp:taxon-name></italic>, <italic><tp:taxon-name><tp:taxon-name-part taxon-name-part-type="genus" reg="Rosa"/><tp:taxon-name-part taxon-name-part-type="species">laxa</tp:taxon-name-part></tp:taxon-name></italic>, <italic><tp:taxon-name><tp:taxon-name-part taxon-name-part-type="genus" reg="Rosa"/><tp:taxon-name-part taxon-name-part-type="species">majalis</tp:taxon-name-part></tp:taxon-name></italic>, <tp:taxon-name><tp:taxon-name-part taxon-name-part-type="genus" reg="Rosa"/><tp:taxon-name-part taxon-name-part-type="species">multiflora</tp:taxon-name-part></tp:taxon-name>, <italic><tp:taxon-name><tp:taxon-name-part taxon-name-part-type="genus" reg="Rosa"/><tp:taxon-name-part taxon-name-part-type="species">albertiirubiginosa</tp:taxon-name-part></tp:taxon-name></italic>, <tp:taxon-name><tp:taxon-name-part taxon-name-part-type="genus" reg="Rosa"/><tp:taxon-name-part taxon-name-part-type="species">rugosa</tp:taxon-name-part></tp:taxon-name>, <tp:taxon-name><tp:taxon-name-part taxon-name-part-type="genus" reg="Rosa"/><tp:taxon-name-part taxon-name-part-type="species">xanthina</tp:taxon-name-part></tp:taxon-name>), <italic><tp:taxon-name><tp:taxon-name-part taxon-name-part-type="genus" reg="Prunus">Prunus</tp:taxon-name-part></tp:taxon-name></italic> (<italic><tp:taxon-name><tp:taxon-name-part taxon-name-part-type="genus" reg="Prunus"/><tp:taxon-name-part taxon-name-part-type="species">armeniaca</tp:taxon-name-part></tp:taxon-name></italic>, <italic><tp:taxon-name><tp:taxon-name-part taxon-name-part-type="genus" reg="Prunus"/><tp:taxon-name-part taxon-name-part-type="species">cerasus</tp:taxon-name-part></tp:taxon-name></italic>, <italic><tp:taxon-name><tp:taxon-name-part taxon-name-part-type="genus" reg="Prunus"/><tp:taxon-name-part taxon-name-part-type="species">laurocerasus</tp:taxon-name-part></tp:taxon-name></italic>, <italic><tp:taxon-name><tp:taxon-name-part taxon-name-part-type="genus" reg="Prunus"/><tp:taxon-name-part taxon-name-part-type="species">persica</tp:taxon-name-part></tp:taxon-name></italic>, <italic><tp:taxon-name><tp:taxon-name-part taxon-name-part-type="genus" reg="Prunus"/><tp:taxon-name-part taxon-name-part-type="species">granatum</tp:taxon-name-part></tp:taxon-name></italic>), <italic><tp:taxon-name><tp:taxon-name-part taxon-name-part-type="family" reg="Rosaceae">Rosaceae</tp:taxon-name-part></tp:taxon-name></italic>; <italic><tp:taxon-name><tp:taxon-name-part taxon-name-part-type="genus" reg="Catharanthus">Catharanthus</tp:taxon-name-part> <tp:taxon-name-part taxon-name-part-type="species" reg="roseus">roseus</tp:taxon-name-part></tp:taxon-name></italic>, <italic><tp:taxon-name><tp:taxon-name-part taxon-name-part-type="family" reg="Apocynaceae">Apocynaceae</tp:taxon-name-part></tp:taxon-name></italic>; <italic><tp:taxon-name><tp:taxon-name-part taxon-name-part-type="genus" reg="Citrus">Citrus</tp:taxon-name-part> <tp:taxon-name-part taxon-name-part-type="species" reg="reticulata">reticulata</tp:taxon-name-part></tp:taxon-name></italic> × <italic><tp:taxon-name><tp:taxon-name-part taxon-name-part-type="genus" reg="Citrus">C.</tp:taxon-name-part> <tp:taxon-name-part taxon-name-part-type="species" reg="sinensis">sinensis</tp:taxon-name-part></tp:taxon-name></italic>, <italic><tp:taxon-name><tp:taxon-name-part taxon-name-part-type="family" reg="Rutaceae">Rutaceae</tp:taxon-name-part></tp:taxon-name></italic>; <italic><tp:taxon-name><tp:taxon-name-part taxon-name-part-type="genus" reg="Corymbia">Corymbia</tp:taxon-name-part> <tp:taxon-name-part taxon-name-part-type="species" reg="citriodora">citriodora</tp:taxon-name-part></tp:taxon-name></italic>, <italic><tp:taxon-name><tp:taxon-name-part taxon-name-part-type="genus" reg="Eucalyptus">Eucalyptus</tp:taxon-name-part></tp:taxon-name></italic> (<italic><tp:taxon-name><tp:taxon-name-part taxon-name-part-type="genus" reg="Eucalyptus"/><tp:taxon-name-part taxon-name-part-type="species">benthamii</tp:taxon-name-part></tp:taxon-name></italic>, <italic><tp:taxon-name><tp:taxon-name-part taxon-name-part-type="genus" reg="Eucalyptus"/><tp:taxon-name-part taxon-name-part-type="species">grandis</tp:taxon-name-part></tp:taxon-name></italic>, sp.), <italic><tp:taxon-name><tp:taxon-name-part taxon-name-part-type="family" reg="Myrtaceae">Myrtaceae</tp:taxon-name-part></tp:taxon-name></italic>; and <italic><tp:taxon-name><tp:taxon-name-part taxon-name-part-type="genus" reg="Forsythia">Forsythia</tp:taxon-name-part> <tp:taxon-name-part taxon-name-part-type="hybrid-sign">×</tp:taxon-name-part> <tp:taxon-name-part taxon-name-part-type="species" reg="intermedia">intermedia</tp:taxon-name-part></tp:taxon-name></italic>, <italic><tp:taxon-name><tp:taxon-name-part taxon-name-part-type="family" reg="Oleaceae">Oleaceae</tp:taxon-name-part></tp:taxon-name></italic>. Asia (China, India, Iraq, Israel, Japan, Pakistan, South Korea, Vietnam), Europe (Belgium, France, Germany, Netherlands, Serbia, Spain, United Kingdom), North America (Mexico, United States), Oceania (Australia, New Zealand), and South America (Argentina, Brazil, Chile, Peru, Uruguay).</p></tp:treatment-sec><tp:treatment-sec sec-type="Notes"><title>Notes.</title><p><italic><tp:taxon-name><tp:taxon-name-part taxon-name-part-type="genus" reg="Podosphaera">Podosphaera</tp:taxon-name-part> <tp:taxon-name-part taxon-name-part-type="species" reg="pannosa">pannosa</tp:taxon-name-part></tp:taxon-name></italic> is the most widely distributed species on <italic><tp:taxon-name><tp:taxon-name-part taxon-name-part-type="genus" reg="Rosa">Rosa</tp:taxon-name-part></tp:taxon-name></italic> spp. <italic><tp:taxon-name><tp:taxon-name-part taxon-name-part-type="genus" reg="Alphitomorpha">Alphitomorpha</tp:taxon-name-part> <tp:taxon-name-part taxon-name-part-type="species" reg="pannosa">pannosa</tp:taxon-name-part></tp:taxon-name></italic>, the basionym, was described from Germany, but type material is not preserved (<xref ref-type="bibr" rid="B13">Braun and Cook 2012</xref>). Therefore, a German specimen is designated as the neotype with ex-neotype ITS, 28S, <abbrev xmlns:xlink="http://www.w3.org/1999/xlink" xlink:title="intergenic spacer" xlink:type="simple">IGS</abbrev>, and TUB sequences. Based on the current morphological and phylogenetic results, it is clear that <italic><tp:taxon-name><tp:taxon-name-part taxon-name-part-type="genus" reg="Podosphaera">P.</tp:taxon-name-part> <tp:taxon-name-part taxon-name-part-type="species" reg="rosae">rosae</tp:taxon-name-part></tp:taxon-name></italic> is genetically distinguishable from <italic><tp:taxon-name><tp:taxon-name-part taxon-name-part-type="genus" reg="Podosphaera">P.</tp:taxon-name-part> <tp:taxon-name-part taxon-name-part-type="species" reg="pannosa">pannosa</tp:taxon-name-part></tp:taxon-name></italic>. The records of <italic><tp:taxon-name><tp:taxon-name-part taxon-name-part-type="genus" reg="Podosphaera">P.</tp:taxon-name-part> <tp:taxon-name-part taxon-name-part-type="species" reg="pannosa">pannosa</tp:taxon-name-part></tp:taxon-name></italic> on <italic><tp:taxon-name><tp:taxon-name-part taxon-name-part-type="genus" reg="Rosa">R.</tp:taxon-name-part> <tp:taxon-name-part taxon-name-part-type="species" reg="rugosa">rugosa</tp:taxon-name-part></tp:taxon-name></italic> (<named-content xmlns:xlink="http://www.w3.org/1999/xlink" content-type="dwc:institutional_code" xlink:title="Chinese Academy of Sciences" xlink:href="https://scientific-collections.gbif.org/institution/b6c58077-5a27-4747-b7fa-751101d75925" xlink:type="simple">HMAS</named-content> 01630, 14132) in <xref ref-type="bibr" rid="B73">Zheng and Yu (1987)</xref> from China should probably be revised to <italic><tp:taxon-name><tp:taxon-name-part taxon-name-part-type="genus" reg="Podosphaera">P.</tp:taxon-name-part> <tp:taxon-name-part taxon-name-part-type="species" reg="rosae">rosae</tp:taxon-name-part></tp:taxon-name></italic> after re-examining the specimens. The description and illustration of <italic><tp:taxon-name><tp:taxon-name-part taxon-name-part-type="genus" reg="Podosphaera">P.</tp:taxon-name-part> <tp:taxon-name-part taxon-name-part-type="species" reg="pannosa">pannosa</tp:taxon-name-part></tp:taxon-name></italic> in <xref ref-type="bibr" rid="B54">Shin (2000)</xref> from Korea are also more in line with <italic><tp:taxon-name><tp:taxon-name-part taxon-name-part-type="genus" reg="Podosphaera">P.</tp:taxon-name-part> <tp:taxon-name-part taxon-name-part-type="species" reg="rosae">rosae</tp:taxon-name-part></tp:taxon-name></italic> and in need of revision. There are numerous morphological descriptions of <italic><tp:taxon-name><tp:taxon-name-part taxon-name-part-type="genus" reg="Podosphaera">P.</tp:taxon-name-part> <tp:taxon-name-part taxon-name-part-type="species" reg="pannosa">pannosa</tp:taxon-name-part></tp:taxon-name></italic> that appear to be composed of characteristics of both <italic><tp:taxon-name><tp:taxon-name-part taxon-name-part-type="genus" reg="Podosphaera">P.</tp:taxon-name-part> <tp:taxon-name-part taxon-name-part-type="species" reg="pannosa">pannosa</tp:taxon-name-part></tp:taxon-name></italic> and <italic><tp:taxon-name><tp:taxon-name-part taxon-name-part-type="genus" reg="Podosphaera">P.</tp:taxon-name-part> <tp:taxon-name-part taxon-name-part-type="species" reg="rosae">rosae</tp:taxon-name-part></tp:taxon-name></italic> (<xref ref-type="bibr" rid="B11">Braun 1987</xref>, <xref ref-type="bibr" rid="B12">1995</xref>; <xref ref-type="bibr" rid="B39">Liu 2010</xref>; <xref ref-type="bibr" rid="B13">Braun and Cook 2012</xref>).</p><p>The confusions and misidentifications were documented as early as Salmon’s monograph (1900). He postulated that the primary reason for this confusion was the erroneous assumption that the species of fungus that occurs on a certain host plant in one part of the world will be the same as that growing on the same host in other parts of the world. As such, many powdery mildews on <italic><tp:taxon-name><tp:taxon-name-part taxon-name-part-type="genus" reg="Rosa">Rosa</tp:taxon-name-part></tp:taxon-name></italic> spp. were identified as <italic><tp:taxon-name><tp:taxon-name-part taxon-name-part-type="genus" reg="Podosphaera">P.</tp:taxon-name-part> <tp:taxon-name-part taxon-name-part-type="species" reg="pannosa">pannosa</tp:taxon-name-part></tp:taxon-name></italic>, and the other possible species were ignored. In addition, the chasmothecia of <italic><tp:taxon-name><tp:taxon-name-part taxon-name-part-type="genus" reg="Podosphaera">P.</tp:taxon-name-part> <tp:taxon-name-part taxon-name-part-type="species" reg="pannosa">pannosa</tp:taxon-name-part></tp:taxon-name></italic> are rarely formed (<xref ref-type="bibr" rid="B52">Salmon 1900</xref>; <xref ref-type="bibr" rid="B1">Blumer 1933</xref>; <xref ref-type="bibr" rid="B30">Homma 1937</xref>; <xref ref-type="bibr" rid="B34">Junell 1967</xref>; <xref ref-type="bibr" rid="B45">Nomura 1997</xref>), so the fact that chasmothecia of <italic><tp:taxon-name><tp:taxon-name-part taxon-name-part-type="genus" reg="Podosphaera">P.</tp:taxon-name-part> <tp:taxon-name-part taxon-name-part-type="species" reg="rosae">rosae</tp:taxon-name-part></tp:taxon-name></italic> appear to be more common than those of <italic><tp:taxon-name><tp:taxon-name-part taxon-name-part-type="genus" reg="Podosphaera">P.</tp:taxon-name-part> <tp:taxon-name-part taxon-name-part-type="species" reg="pannosa">pannosa</tp:taxon-name-part></tp:taxon-name></italic> may be another reason for the confusion. To our knowledge, <italic><tp:taxon-name><tp:taxon-name-part taxon-name-part-type="genus" reg="Podosphaera">P.</tp:taxon-name-part> <tp:taxon-name-part taxon-name-part-type="species" reg="rosae">rosae</tp:taxon-name-part></tp:taxon-name></italic> often forms chasmothecia in China in late autumn when the temperature decreases. Chasmothecia of <italic><tp:taxon-name><tp:taxon-name-part taxon-name-part-type="genus" reg="Podosphaera">P.</tp:taxon-name-part> <tp:taxon-name-part taxon-name-part-type="species" reg="pannosa">pannosa</tp:taxon-name-part></tp:taxon-name></italic> are rarely formed, even when chasmothecia of <italic><tp:taxon-name><tp:taxon-name-part taxon-name-part-type="genus" reg="Podosphaera">P.</tp:taxon-name-part> <tp:taxon-name-part taxon-name-part-type="species" reg="rosae">rosae</tp:taxon-name-part></tp:taxon-name></italic> are formed at the same time and place. The chasmothecia of <italic><tp:taxon-name><tp:taxon-name-part taxon-name-part-type="genus" reg="Podosphaera">P.</tp:taxon-name-part> <tp:taxon-name-part taxon-name-part-type="species" reg="pannosa">pannosa</tp:taxon-name-part></tp:taxon-name></italic> can be found in winter or even the following spring, and they are primarily formed on stems, rarely on leaves, with abundant secondary mycelium. The more frequently produced chasmothecia of <italic><tp:taxon-name><tp:taxon-name-part taxon-name-part-type="genus" reg="Podosphaera">P.</tp:taxon-name-part> <tp:taxon-name-part taxon-name-part-type="species" reg="rosae">rosae</tp:taxon-name-part></tp:taxon-name></italic> are undoubtedly the reason that they have often erroneously been assigned to <italic><tp:taxon-name><tp:taxon-name-part taxon-name-part-type="genus" reg="Podosphaera">P.</tp:taxon-name-part> <tp:taxon-name-part taxon-name-part-type="species" reg="pannosa">pannosa</tp:taxon-name-part></tp:taxon-name></italic>, at least before these two species were separated. Consequently, on account of the persistent taxonomic confusion between these two species, the distribution and host range require further clarification. In this study, host range and distribution are listed based on the results of the phylogenetic analysis (see Fig. <xref ref-type="fig" rid="F3">3</xref>).</p></tp:treatment-sec><tp:treatment-sec><!--Section generated to contain objects referenced in tp:taxon-treatment.--><supplementary-material xmlns:xlink="http://www.w3.org/1999/xlink" id="S1" position="float" orientation="portrait" xlink:type="simple"><object-id content-type="doi" xlink:type="simple">10.3897/imafungus.17.184484.suppl1</object-id><object-id content-type="arpha" xlink:type="simple">E9C800BF-D010-592B-9B8F-CCC913DEC7BD</object-id><label>Supplementary material 1</label><caption><p>Supplementary data 1</p></caption><statement content-type="dataType"><label>Data type</label><p>docx</p></statement><statement content-type="notes"><label>Explanation note</label><p>Information of specimens examined in this study.</p></statement><media xlink:href="imafungus-17-e184484-s001.docx" mimetype="application" mime-subtype="vnd.openxmlformats-officedocument.wordprocessingml.document" position="float" orientation="portrait" id="oo_1553871.docx" xlink:type="simple"><uri content-type="original_file" xlink:type="simple">https://binary.pensoft.net/file/1553871</uri></media><permissions><license xlink:type="simple"><license-p>This dataset is made available under the Open Database License (<ext-link ext-link-type="uri" xlink:href="http://opendatacommons.org/licenses/odbl/1.0/" xlink:type="simple">http://opendatacommons.org/licenses/odbl/1.0/</ext-link>). The Open Database License (ODbL) is a license agreement intended to allow users to freely share, modify, and use this Dataset while maintaining this same freedom for others, provided that the original source and author(s) are credited.</license-p></license></permissions><attrib specific-use="authors">Author: Dan-Ni Jin</attrib></supplementary-material><fig id="F3" position="float" orientation="portrait"><object-id xmlns:xlink="http://www.w3.org/1999/xlink" content-type="doi" xlink:type="simple">10.3897/imafungus.17.184484.figure3</object-id><object-id xmlns:xlink="http://www.w3.org/1999/xlink" content-type="arpha" xlink:type="simple">F3BC7086-AD10-5F7A-A848-5EBBF33CD858</object-id><label>Figure 3.</label><caption><p>Phylogenetic analysis of related <italic><tp:taxon-name><tp:taxon-name-part taxon-name-part-type="genus" reg="Podosphaera">Podosphaera</tp:taxon-name-part></tp:taxon-name></italic> sect. <italic><tp:taxon-name><tp:taxon-name-part taxon-name-part-type="genus" reg="Sphaerotheca">Sphaerotheca</tp:taxon-name-part></tp:taxon-name></italic> species based on ITS + 28S + <abbrev xmlns:xlink="http://www.w3.org/1999/xlink" xlink:title="intergenic spacer" xlink:type="simple">IGS</abbrev> sequences. Bootstrap values larger than 80% for the maximum likelihood (<abbrev xmlns:xlink="http://www.w3.org/1999/xlink" xlink:title="maximum likelihood" xlink:type="simple">ML</abbrev>) analyses conducted are displayed, followed by posterior probabilities ≥80. The newly generated sequences in this study are highlighted in red. <italic><tp:taxon-name><tp:taxon-name-part taxon-name-part-type="genus" reg="Cystotheca">Cystotheca</tp:taxon-name-part> <tp:taxon-name-part taxon-name-part-type="species" reg="lanestris">lanestris</tp:taxon-name-part></tp:taxon-name></italic> is used as the outgroup taxon.</p></caption><graphic xmlns:xlink="http://www.w3.org/1999/xlink" xlink:href="imafungus-17-e184484-g003.jpg" id="oo_1553862.jpg" position="float" orientation="portrait" xlink:type="simple"><uri content-type="original_file" xlink:type="simple">https://binary.pensoft.net/fig/1553862</uri></graphic></fig></tp:treatment-sec><ref-list><ref id="B13"><mixed-citation xmlns:xlink="http://www.w3.org/1999/xlink" xlink:type="simple">Braun U, Cook RTA (2012) Taxonomic manual of the <italic><tp:taxon-name><tp:taxon-name-part taxon-name-part-type="order">Erysiphales</tp:taxon-name-part></tp:taxon-name></italic> (Powdery Mildews). CBS Biodiversity Series 11. CBS-KNAW Fungal Biodiversity Centre, Utrecht, The Netherlands, 707 pp.</mixed-citation></ref><ref id="B73"><mixed-citation xmlns:xlink="http://www.w3.org/1999/xlink" xlink:type="simple">Zheng R-Y, Yu Y-N (1987) Flora Fungorum Sinicorum Vol. 1, <italic><tp:taxon-name><tp:taxon-name-part taxon-name-part-type="order">Erysiphales</tp:taxon-name-part></tp:taxon-name></italic>. Science Press, Beijing, China, 552 pp.</mixed-citation></ref><ref id="B54"><mixed-citation xmlns:xlink="http://www.w3.org/1999/xlink" xlink:type="simple">Shin HD (2000) <italic><tp:taxon-name><tp:taxon-name-part taxon-name-part-type="family">Erysiphaceae</tp:taxon-name-part></tp:taxon-name></italic> of Korea. National Institute of Agricultural Science and Technology, Suwon, Korea, 320 pp.</mixed-citation></ref><ref id="B11"><mixed-citation xmlns:xlink="http://www.w3.org/1999/xlink" xlink:type="simple">Braun U (1987) A monograph of the <italic><tp:taxon-name><tp:taxon-name-part taxon-name-part-type="order">Erysiphales</tp:taxon-name-part></tp:taxon-name></italic> (powdery mildews). Beihefte zur Nova Hedwigia, Weinheim, Germany, 700 pp.</mixed-citation></ref><ref id="B12"><mixed-citation xmlns:xlink="http://www.w3.org/1999/xlink" xlink:type="simple">Braun U (1995) The powdery mildews (<italic><tp:taxon-name><tp:taxon-name-part taxon-name-part-type="order">Erysiphales</tp:taxon-name-part></tp:taxon-name></italic>) of Europe. VEB Gustav Fischer Verlag, Jena, Germany, 337 pp.</mixed-citation></ref><ref id="B39"><mixed-citation xmlns:xlink="http://www.w3.org/1999/xlink" xlink:type="simple">Liu T-Z (2010) The <italic><tp:taxon-name><tp:taxon-name-part taxon-name-part-type="family">Erysiphaceae</tp:taxon-name-part></tp:taxon-name></italic> of Inner Mongolia. Inner Mongolia Science and Technology Press, Chifeng, China, 322 pp.</mixed-citation></ref><ref id="B52"><mixed-citation xmlns:xlink="http://www.w3.org/1999/xlink" xlink:type="simple">Salmon ES (1900) A monograph of the <italic><tp:taxon-name><tp:taxon-name-part taxon-name-part-type="family">Erysiphaceae</tp:taxon-name-part></tp:taxon-name></italic>. Memoirs of the Torrey Botanical Club, Vol. 9, 292 pp.</mixed-citation></ref><ref id="B1"><mixed-citation xmlns:xlink="http://www.w3.org/1999/xlink" xlink:type="simple">Blumer S (1933) Die Erysiphaceen Mitteleuropas unter besonderer Berücksichtigung der Schweiz. Beiträge zur Kryptogamenflora der Schweiz 7. Druck und Verlag von Gebr. Fretz A. G., Zurich, Switzerland, 483 pp.</mixed-citation></ref><ref id="B30"><mixed-citation xmlns:xlink="http://www.w3.org/1999/xlink" xlink:type="simple">Homma Y (1937) <italic><tp:taxon-name><tp:taxon-name-part taxon-name-part-type="family">Erysiphaceae</tp:taxon-name-part></tp:taxon-name></italic> of Japan. Journal of the Faculty of Agriculture, Hokkaido University 38: 183–461. <ext-link xlink:href="https://hdl.handle.net/2115/12712" ext-link-type="uri" xlink:type="simple">https://hdl.handle.net/2115/12712</ext-link></mixed-citation></ref><ref id="B34"><mixed-citation xmlns:xlink="http://www.w3.org/1999/xlink" xlink:type="simple">Junell L (1967) <italic><tp:taxon-name><tp:taxon-name-part taxon-name-part-type="family">Erysiphaceae</tp:taxon-name-part></tp:taxon-name></italic> of Sweden. Vol. 19, Lundequistska bokhandeln, Uppsala, Sweden, 117 pp.</mixed-citation></ref><ref id="B45"><mixed-citation xmlns:xlink="http://www.w3.org/1999/xlink" xlink:type="simple">Nomura Y (1997) Taxonomical study of <italic><tp:taxon-name><tp:taxon-name-part taxon-name-part-type="family">Erysiphaceae</tp:taxon-name-part></tp:taxon-name></italic> of Japan. Yokendo Ltd, Tokyo, Japan, 281 pp.</mixed-citation></ref></ref-list></tp:taxon-treatment>
