# Supplementary material for: Revision of powdery mildews (Ascomycota, Erysiphaceae) on Rosa in China: unexpected taxonomic complexity with phytopathological implications
Source: IMA Fungus. 2026 Mar 4;17:e184484. doi: 10.3897/imafungus.17.184484 (PMC12980140; doi:10.3897/imafungus.17.184484)
Supplement: XML Treatment for Podosphaera rosae [file imafungus.17.184484-treatment4.xml]

<!DOCTYPE tp:taxon-treatment
  PUBLIC "-//TaxonX//DTD Taxonomic Treatment Publishing DTD v0 20100105//EN" "tax-treatment-NSO.dtd">
<tp:taxon-treatment xmlns:tp="http://www.plazi.org/taxpub"><tp:treatment-meta><kwd-group><label>Taxon classification</label><kwd>
                <named-content content-type="kingdom">Fungi</named-content>
              </kwd><kwd>
                <named-content content-type="order">Helotiales</named-content>
              </kwd><kwd>
                <named-content content-type="family">Erysiphaceae</named-content>
              </kwd></kwd-group><mixed-citation publication-type="journal"><person-group><name><surname>Jin</surname><given-names>Dan-Ni</given-names></name><name><surname>Wang</surname><given-names>Shuang-Bao</given-names></name><name><surname>Guan</surname><given-names>Le-Ping</given-names></name><name><surname>Wu</surname><given-names>Xue-Lian</given-names></name><name><surname>Feng</surname><given-names>Jing</given-names></name><name><surname>Liu</surname><given-names>Li</given-names></name><name><surname>Bradshaw</surname><given-names>Michael</given-names></name><name><surname>Braun</surname><given-names>Uwe</given-names></name><name><surname>Yang</surname><given-names>Jing-Han</given-names></name><name><surname>Yu</surname><given-names>Shou-Rong</given-names></name><name><surname>Li</surname><given-names>Yu</given-names></name><name><surname>Liu</surname><given-names>Shu-Yan</given-names></name></person-group><article-title>Revision of powdery mildews (<italic><tp:taxon-name><tp:taxon-name-part taxon-name-part-type="phylum" reg="Ascomycota">Ascomycota</tp:taxon-name-part></tp:taxon-name></italic>, <italic><tp:taxon-name><tp:taxon-name-part taxon-name-part-type="family" reg="Erysiphaceae">Erysiphaceae</tp:taxon-name-part></tp:taxon-name></italic>) on <italic><tp:taxon-name><tp:taxon-name-part taxon-name-part-type="genus" reg="Rosa">Rosa</tp:taxon-name-part></tp:taxon-name></italic> in China: unexpected taxonomic complexity with phytopathological implications</article-title><source>IMA Fungus</source><day>04</day><month>03</month><year>2026</year><volume>17</volume><pub-id pub-id-type="doi">10.3897/imafungus.17.184484</pub-id></mixed-citation></tp:treatment-meta><tp:nomenclature><tp:taxon-name><object-id xmlns:xlink="http://www.w3.org/1999/xlink" content-type="arpha" xlink:type="simple">939B626C-C809-5AA2-B5B5-8DC411D12293</object-id>
                    		<tp:taxon-name-part taxon-name-part-type="genus" reg="Podosphaera">Podosphaera</tp:taxon-name-part> <tp:taxon-name-part taxon-name-part-type="species" reg="rosae">rosae</tp:taxon-name-part>
                    	
                    		<object-id xmlns:xlink="http://www.w3.org/1999/xlink" content-type="mycobank" xlink:type="simple">861536</object-id>
                    	</tp:taxon-name><tp:taxon-authority>(Jacz.) D.-N. Jin &amp; S.-Y. Liu</tp:taxon-authority><tp:taxon-status xmlns:xlink="http://www.w3.org/1999/xlink" xlink:type="simple">comb. nov.</tp:taxon-status><xref ref-type="fig" rid="F8">Fig. 8</xref><tp:nomenclature-citation-list><tp:nomenclature-citation><tp:taxon-name><tp:taxon-name-part taxon-name-part-type="genus" reg="Sphaerotheca"/> <tp:taxon-name-part taxon-name-part-type="species" reg="rosae"/></tp:taxon-name><comment> ≡ <tp:taxon-name><tp:taxon-name-part taxon-name-part-type="genus" reg="Sphaerotheca">Sphaerotheca</tp:taxon-name-part> <tp:taxon-name-part taxon-name-part-type="species" reg="rosae">rosae</tp:taxon-name-part></tp:taxon-name> (Jacz.) Z. -Y. Zhao, Acta Microbiol. Sin. 4: 439, 1981.</comment></tp:nomenclature-citation></tp:nomenclature-citation-list></tp:nomenclature><tp:treatment-sec sec-type="Basionym"><title>Basionym.</title><p><italic><tp:taxon-name><tp:taxon-name-part taxon-name-part-type="genus" reg="Sphaerotheca">Sphaerotheca</tp:taxon-name-part> <tp:taxon-name-part taxon-name-part-type="species" reg="macularis">macularis</tp:taxon-name-part> <tp:taxon-name-part taxon-name-part-type="infraspecific-rank">f.</tp:taxon-name-part> <tp:taxon-name-part taxon-name-part-type="form" reg="rosae">rosae</tp:taxon-name-part></tp:taxon-name></italic> Jacz., Karmannyi opredelitel’ gribov II. Muchnistorosyanye griby: 76. 1927.</p><fig id="F8" position="float" orientation="portrait"><object-id xmlns:xlink="http://www.w3.org/1999/xlink" content-type="doi" xlink:type="simple">10.3897/imafungus.17.184484.figure8</object-id><object-id xmlns:xlink="http://www.w3.org/1999/xlink" content-type="arpha" xlink:type="simple">4FFFA8AD-722F-585E-9749-DAA5903E1E39</object-id><label>Figure 8.</label><caption><p>Symptoms and morphology of <italic><tp:taxon-name><tp:taxon-name-part taxon-name-part-type="genus" reg="Podosphaera">Podosphaera</tp:taxon-name-part> <tp:taxon-name-part taxon-name-part-type="species" reg="rosae">rosae</tp:taxon-name-part></tp:taxon-name></italic> on <italic><tp:taxon-name><tp:taxon-name-part taxon-name-part-type="genus" reg="Rosa">Rosa</tp:taxon-name-part> <tp:taxon-name-part taxon-name-part-type="species" reg="rugosa">rugosa</tp:taxon-name-part></tp:taxon-name></italic> (<named-content xmlns:xlink="http://www.w3.org/1999/xlink" content-type="dwc:institutional_code" xlink:title="Herbarium of Mycology of Jilin Agricultural University" xlink:href="https://scientific-collections.gbif.org/institution/e6b8bfff-4bb1-4b0a-854f-01cedb84b636" xlink:type="simple">HMJAU</named-content>-PM92763). <bold>a1–a4</bold> Symptoms. <bold>b</bold> Secondary hyphae. <bold>c1, c2</bold> Hyphal appressoria. <bold>d1, d2</bold> Conidiophores with catenescent conidia. <bold>e1–e4</bold> Conidia. <bold>f1–f4</bold> Germ tubes. <bold>g</bold> Chasmothecium. <bold>h</bold> Peridium cells. <bold>i1–i3</bold> Appendages. <bold>j1, j2</bold> Asci. <bold>k1–k3</bold> Ascospores. Scale bars: 20 μm (<bold>b–k3</bold>).</p></caption><graphic xmlns:xlink="http://www.w3.org/1999/xlink" xlink:href="imafungus-17-e184484-g008.jpg" id="oo_1553867.jpg" position="float" orientation="portrait" xlink:type="simple"><uri content-type="original_file" xlink:type="simple">https://binary.pensoft.net/fig/1553867</uri></graphic></fig></tp:treatment-sec><tp:treatment-sec sec-type="Type"><title>Type.</title><p><bold><italic>Lectotype</italic></bold> (designated here, MBT10029826), • original illustration in <xref ref-type="bibr" rid="B31">Jaczewski (1927</xref>: 77, fig. 19). <bold><italic>Epitype</italic></bold> (designated here, MBT10030086): China • Shaanxi, Yulin, on <italic><tp:taxon-name><tp:taxon-name-part taxon-name-part-type="genus" reg="Rosa">Rosa</tp:taxon-name-part> <tp:taxon-name-part taxon-name-part-type="species" reg="davurica">davurica</tp:taxon-name-part></tp:taxon-name></italic>, 18 Oct. 2023, L. Liu &amp; Z.-Y. Zhang (<named-content xmlns:xlink="http://www.w3.org/1999/xlink" content-type="dwc:institutional_code" xlink:title="Herbarium of Mycology of Jilin Agricultural University" xlink:href="https://scientific-collections.gbif.org/institution/e6b8bfff-4bb1-4b0a-854f-01cedb84b636" xlink:type="simple">HMJAU</named-content>-PM92763). Ex-epitype sequences: <ext-link xmlns:xlink="http://www.w3.org/1999/xlink" xlink:href="PX239405" ext-link-type="gen" xlink:type="simple">PX239405</ext-link> (ITS), <ext-link xmlns:xlink="http://www.w3.org/1999/xlink" xlink:href="PX239284" ext-link-type="gen" xlink:type="simple">PX239284</ext-link> (28S), <ext-link xmlns:xlink="http://www.w3.org/1999/xlink" xlink:href="PX239896" ext-link-type="gen" xlink:type="simple">PX239896</ext-link> (<abbrev xmlns:xlink="http://www.w3.org/1999/xlink" xlink:title="intergenic spacer" xlink:type="simple">IGS</abbrev>).</p><p>Mycelium on stems and both sides of leaves, more abundant on the lower surfaces of the leaves, infected shoots often curled and distorted, forming irregular patches or effuse, persistent; primary hyphae hyaline, thin-walled, 3.0–4.5 μm wide, secondary hyphae hyaline, thick-walled, 3.5–6 μm wide, sparsely branched, often intertwined with each other on the lower surface of the leaves; hyphal appressoria indistinct to nipple-shaped, solitary or side by side; conidiophores arising from the upper surface of mother cells, erect, very long, 65–240 (–342) × 7–10.5 μm, foot cells straight, cylindrical, long, 31–195(–302) × 7–10.5 μm, followed by 2–3 shorter cells, forming catenescent conidia; conidia doliiform to ellipsoid, 22–29(–31) × 11.5–15.5(–16.5) μm, length/width ratio 1.5–2.3; germ tubes almost terminal or terminal, short or long. Chasmothecia scattered, subglobose to globose, amphigenous, mostly on the lower surface of leaves, (74–)77–101(–106) μm diam.; peridium cells round to irregularly polygonal, 6.5–17.5 μm diam.; appendages mycelioid, some of them slightly spirally twisted at the base, arising from the equator of the chasmothecia, sometimes curved, wall thick and smooth, light brown below, paler towards the apex, numerous, various in length, (59–)80–405(–483) μm, 4–6 μm in width, septate; ascus ovoid to broad fusiform, colorless, thick-walled, sessile, 84–116(–121) × 56–79 μm, length/width ratio 1.3–1.6, terminal oculus obvious, large, 17–27 μm diam., 8-spored; ascospores ellipsoid–ovoid, colorless, 20–26 × 10–15 μm, length/width ratio 1.5–2.2.</p></tp:treatment-sec><tp:treatment-sec sec-type="Additional specimens examined"><title>Additional specimens examined.</title><p>• A total of 33 specimens were examined, including 27 specimens with voucher numbers <named-content xmlns:xlink="http://www.w3.org/1999/xlink" content-type="dwc:institutional_code" xlink:title="Herbarium of Mycology of Jilin Agricultural University" xlink:href="https://scientific-collections.gbif.org/institution/e6b8bfff-4bb1-4b0a-854f-01cedb84b636" xlink:type="simple">HMJAU</named-content>-PM92759 to <named-content xmlns:xlink="http://www.w3.org/1999/xlink" content-type="dwc:institutional_code" xlink:title="Herbarium of Mycology of Jilin Agricultural University" xlink:href="https://scientific-collections.gbif.org/institution/e6b8bfff-4bb1-4b0a-854f-01cedb84b636" xlink:type="simple">HMJAU</named-content>-PM92785 and six specimens from Herbarium Mycologicum Academiae Sinicae, <named-content xmlns:xlink="http://www.w3.org/1999/xlink" content-type="dwc:institutional_code" xlink:title="Chinese Academy of Sciences" xlink:href="https://scientific-collections.gbif.org/institution/b6c58077-5a27-4747-b7fa-751101d75925" xlink:type="simple">HMAS</named-content> 01630, <named-content xmlns:xlink="http://www.w3.org/1999/xlink" content-type="dwc:institutional_code" xlink:title="Chinese Academy of Sciences" xlink:href="https://scientific-collections.gbif.org/institution/b6c58077-5a27-4747-b7fa-751101d75925" xlink:type="simple">HMAS</named-content> 14132, <named-content xmlns:xlink="http://www.w3.org/1999/xlink" content-type="dwc:institutional_code" xlink:title="Chinese Academy of Sciences" xlink:href="https://scientific-collections.gbif.org/institution/b6c58077-5a27-4747-b7fa-751101d75925" xlink:type="simple">HMAS</named-content> 39017, <named-content xmlns:xlink="http://www.w3.org/1999/xlink" content-type="dwc:institutional_code" xlink:title="Chinese Academy of Sciences" xlink:href="https://scientific-collections.gbif.org/institution/b6c58077-5a27-4747-b7fa-751101d75925" xlink:type="simple">HMAS</named-content> 39018, <named-content xmlns:xlink="http://www.w3.org/1999/xlink" content-type="dwc:institutional_code" xlink:title="Chinese Academy of Sciences" xlink:href="https://scientific-collections.gbif.org/institution/b6c58077-5a27-4747-b7fa-751101d75925" xlink:type="simple">HMAS</named-content> 39019, and <named-content xmlns:xlink="http://www.w3.org/1999/xlink" content-type="dwc:institutional_code" xlink:title="Chinese Academy of Sciences" xlink:href="https://scientific-collections.gbif.org/institution/b6c58077-5a27-4747-b7fa-751101d75925" xlink:type="simple">HMAS</named-content> 39020. Detailed specimen information is presented in Suppl. material <xref ref-type="supplementary-material" rid="S1">1</xref>.</p></tp:treatment-sec><tp:treatment-sec sec-type="Host range and distribution"><title>Host range and distribution.</title><p>On <italic><tp:taxon-name><tp:taxon-name-part taxon-name-part-type="genus" reg="Rosa">Rosa</tp:taxon-name-part></tp:taxon-name></italic> (<tp:taxon-name><tp:taxon-name-part taxon-name-part-type="genus" reg="Rosa"/><tp:taxon-name-part taxon-name-part-type="species">davurica</tp:taxon-name-part></tp:taxon-name>, <italic>koreana</italic>, <tp:taxon-name><tp:taxon-name-part taxon-name-part-type="genus" reg="Rosa"/><tp:taxon-name-part taxon-name-part-type="species">multiflora</tp:taxon-name-part></tp:taxon-name>, <tp:taxon-name><tp:taxon-name-part taxon-name-part-type="genus" reg="Rosa"/><tp:taxon-name-part taxon-name-part-type="species">rugosa</tp:taxon-name-part></tp:taxon-name>, sp.), <italic><tp:taxon-name><tp:taxon-name-part taxon-name-part-type="family" reg="Rosaceae">Rosaceae</tp:taxon-name-part></tp:taxon-name></italic>; Asia (China, Korea).</p></tp:treatment-sec><tp:treatment-sec sec-type="Notes"><title>Notes.</title><p>This species was once proposed as <italic><tp:taxon-name><tp:taxon-name-part taxon-name-part-type="genus" reg="Sphaerotheca">Sphaerotheca</tp:taxon-name-part> <tp:taxon-name-part taxon-name-part-type="species" reg="rosae">rosae</tp:taxon-name-part></tp:taxon-name></italic> by <xref ref-type="bibr" rid="B71">Zhao (1981)</xref> and accepted by <xref ref-type="bibr" rid="B73">Zheng and Yu (1987)</xref>, whereas most other authors considered this name a synonym of <italic><tp:taxon-name><tp:taxon-name-part taxon-name-part-type="genus" reg="Podosphaera">P.</tp:taxon-name-part> <tp:taxon-name-part taxon-name-part-type="species" reg="pannosa">pannosa</tp:taxon-name-part></tp:taxon-name></italic> (<xref ref-type="bibr" rid="B11">Braun 1987</xref>, <xref ref-type="bibr" rid="B12">1995</xref>; <xref ref-type="bibr" rid="B54">Shin 2000</xref>; <xref ref-type="bibr" rid="B39">Liu 2010</xref>; <xref ref-type="bibr" rid="B13">Braun and Cook 2012</xref>). After our detailed examinations, including the results of sequence analyses, Zhao’s (1981) taxonomic treatment can be confirmed, i.e., <italic><tp:taxon-name><tp:taxon-name-part taxon-name-part-type="genus" reg="Sphaerotheca">S.</tp:taxon-name-part> <tp:taxon-name-part taxon-name-part-type="species" reg="rosae">rosae</tp:taxon-name-part></tp:taxon-name></italic> can be confirmed as a species. <italic><tp:taxon-name><tp:taxon-name-part taxon-name-part-type="genus" reg="Podosphaera">P.</tp:taxon-name-part> <tp:taxon-name-part taxon-name-part-type="species" reg="rosae">rosae</tp:taxon-name-part></tp:taxon-name></italic> is different from <italic><tp:taxon-name><tp:taxon-name-part taxon-name-part-type="genus" reg="Podosphaera">P.</tp:taxon-name-part> <tp:taxon-name-part taxon-name-part-type="species" reg="pannosa">pannosa</tp:taxon-name-part></tp:taxon-name></italic> in (1) forming chasmothecia mostly on the lower surfaces of the leaves; (2) having longer conidiophores and foot cells; (3) smaller chasmothecia and asci with larger terminal oculi; and (4) longer chasmothecial appendages. Sequences of <italic><tp:taxon-name><tp:taxon-name-part taxon-name-part-type="genus" reg="Sphaerotheca">S.</tp:taxon-name-part> <tp:taxon-name-part taxon-name-part-type="species" reg="rosae">rosae</tp:taxon-name-part></tp:taxon-name></italic>, including ex-type sequences (<ext-link xmlns:xlink="http://www.w3.org/1999/xlink" xlink:href="PX239400" ext-link-type="gen" xlink:type="simple">PX239400</ext-link> and <ext-link xmlns:xlink="http://www.w3.org/1999/xlink" xlink:href="PX239279" ext-link-type="gen" xlink:type="simple">PX239279</ext-link> from <named-content xmlns:xlink="http://www.w3.org/1999/xlink" content-type="dwc:institutional_code" xlink:title="Chinese Academy of Sciences" xlink:href="https://scientific-collections.gbif.org/institution/b6c58077-5a27-4747-b7fa-751101d75925" xlink:type="simple">HMAS</named-content> 39018; <ext-link xmlns:xlink="http://www.w3.org/1999/xlink" xlink:href="PX239428" ext-link-type="gen" xlink:type="simple">PX239428</ext-link> and <ext-link xmlns:xlink="http://www.w3.org/1999/xlink" xlink:href="PX239307" ext-link-type="gen" xlink:type="simple">PX239307</ext-link> from <named-content xmlns:xlink="http://www.w3.org/1999/xlink" content-type="dwc:institutional_code" xlink:title="Chinese Academy of Sciences" xlink:href="https://scientific-collections.gbif.org/institution/b6c58077-5a27-4747-b7fa-751101d75925" xlink:type="simple">HMAS</named-content> 39020), grouped together in a monophyletic, highly supported clade separate from the <italic><tp:taxon-name><tp:taxon-name-part taxon-name-part-type="genus" reg="Podosphaera">P.</tp:taxon-name-part> <tp:taxon-name-part taxon-name-part-type="species" reg="pannosa">pannosa</tp:taxon-name-part></tp:taxon-name></italic> clade. As a result, <italic><tp:taxon-name><tp:taxon-name-part taxon-name-part-type="genus" reg="Sphaerotheca">S.</tp:taxon-name-part> <tp:taxon-name-part taxon-name-part-type="species" reg="rosae">rosae</tp:taxon-name-part></tp:taxon-name></italic> should be reinstated as the new combination <italic><tp:taxon-name><tp:taxon-name-part taxon-name-part-type="genus" reg="Podosphaera">Podosphaera</tp:taxon-name-part> <tp:taxon-name-part taxon-name-part-type="species" reg="rosae">rosae</tp:taxon-name-part></tp:taxon-name></italic>. <italic><tp:taxon-name><tp:taxon-name-part taxon-name-part-type="genus" reg="Podosphaera">P.</tp:taxon-name-part> <tp:taxon-name-part taxon-name-part-type="species" reg="pannosa">pannosa</tp:taxon-name-part></tp:taxon-name></italic> reported by <xref ref-type="bibr" rid="B37">Lee et al. (2011)</xref> on <italic><tp:taxon-name><tp:taxon-name-part taxon-name-part-type="genus" reg="Rosa">Rosa</tp:taxon-name-part> <tp:taxon-name-part taxon-name-part-type="species" reg="rugosa">rugosa</tp:taxon-name-part></tp:taxon-name></italic> in Korea is morphologically and phylogenetically consistent with <italic><tp:taxon-name><tp:taxon-name-part taxon-name-part-type="genus" reg="Podosphaera">P.</tp:taxon-name-part> <tp:taxon-name-part taxon-name-part-type="species" reg="rosae">rosae</tp:taxon-name-part></tp:taxon-name></italic>.</p></tp:treatment-sec><tp:treatment-sec><!--Section generated to contain objects referenced in tp:taxon-treatment.--><supplementary-material xmlns:xlink="http://www.w3.org/1999/xlink" id="S1" position="float" orientation="portrait" xlink:type="simple"><object-id content-type="doi" xlink:type="simple">10.3897/imafungus.17.184484.suppl1</object-id><object-id content-type="arpha" xlink:type="simple">E9C800BF-D010-592B-9B8F-CCC913DEC7BD</object-id><label>Supplementary material 1</label><caption><p>Supplementary data 1</p></caption><statement content-type="dataType"><label>Data type</label><p>docx</p></statement><statement content-type="notes"><label>Explanation note</label><p>Information of specimens examined in this study.</p></statement><media xlink:href="imafungus-17-e184484-s001.docx" mimetype="application" mime-subtype="vnd.openxmlformats-officedocument.wordprocessingml.document" position="float" orientation="portrait" id="oo_1553871.docx" xlink:type="simple"><uri content-type="original_file" xlink:type="simple">https://binary.pensoft.net/file/1553871</uri></media><permissions><license xlink:type="simple"><license-p>This dataset is made available under the Open Database License (<ext-link ext-link-type="uri" xlink:href="http://opendatacommons.org/licenses/odbl/1.0/" xlink:type="simple">http://opendatacommons.org/licenses/odbl/1.0/</ext-link>). The Open Database License (ODbL) is a license agreement intended to allow users to freely share, modify, and use this Dataset while maintaining this same freedom for others, provided that the original source and author(s) are credited.</license-p></license></permissions><attrib specific-use="authors">Author: Dan-Ni Jin</attrib></supplementary-material></tp:treatment-sec><ref-list><ref id="B31"><mixed-citation xmlns:xlink="http://www.w3.org/1999/xlink" xlink:type="simple">Jaczewski AA (1927) Karmanny opredelitel gribov. Vyp. 2. Muchnisto-rosyanye griby. Mikologicheskaya Laboratoriya Imeni Professora A.A. Jaczewskogo, Gosudarstvennogo Instituta Opytnoy Agronomii, Leningrad, 128 pp.</mixed-citation></ref><ref id="B71"><mixed-citation xmlns:xlink="http://www.w3.org/1999/xlink" xlink:type="simple">Zhao Z-Y (1981) Taxonomic studies on the genus <italic><tp:taxon-name><tp:taxon-name-part taxon-name-part-type="genus">Sphaerotheca</tp:taxon-name-part></tp:taxon-name></italic> of China IV. new species and new combination on <italic><tp:taxon-name><tp:taxon-name-part taxon-name-part-type="family">Rosaceae</tp:taxon-name-part></tp:taxon-name></italic> and <italic><tp:taxon-name><tp:taxon-name-part taxon-name-part-type="family">Labiatae</tp:taxon-name-part></tp:taxon-name></italic>. Acta Microbiologica Sinica 21: 438–442. <ext-link xlink:href="https://link.cnki.net/doi/10.13343/j.cnki.wsxb.1981.04.007" ext-link-type="uri" xlink:type="simple">https://link.cnki.net/doi/10.13343/j.cnki.wsxb.1981.04.007</ext-link></mixed-citation></ref><ref id="B73"><mixed-citation xmlns:xlink="http://www.w3.org/1999/xlink" xlink:type="simple">Zheng R-Y, Yu Y-N (1987) Flora Fungorum Sinicorum Vol. 1, <italic><tp:taxon-name><tp:taxon-name-part taxon-name-part-type="order">Erysiphales</tp:taxon-name-part></tp:taxon-name></italic>. Science Press, Beijing, China, 552 pp.</mixed-citation></ref><ref id="B11"><mixed-citation xmlns:xlink="http://www.w3.org/1999/xlink" xlink:type="simple">Braun U (1987) A monograph of the <italic><tp:taxon-name><tp:taxon-name-part taxon-name-part-type="order">Erysiphales</tp:taxon-name-part></tp:taxon-name></italic> (powdery mildews). Beihefte zur Nova Hedwigia, Weinheim, Germany, 700 pp.</mixed-citation></ref><ref id="B12"><mixed-citation xmlns:xlink="http://www.w3.org/1999/xlink" xlink:type="simple">Braun U (1995) The powdery mildews (<italic><tp:taxon-name><tp:taxon-name-part taxon-name-part-type="order">Erysiphales</tp:taxon-name-part></tp:taxon-name></italic>) of Europe. VEB Gustav Fischer Verlag, Jena, Germany, 337 pp.</mixed-citation></ref><ref id="B54"><mixed-citation xmlns:xlink="http://www.w3.org/1999/xlink" xlink:type="simple">Shin HD (2000) <italic><tp:taxon-name><tp:taxon-name-part taxon-name-part-type="family">Erysiphaceae</tp:taxon-name-part></tp:taxon-name></italic> of Korea. National Institute of Agricultural Science and Technology, Suwon, Korea, 320 pp.</mixed-citation></ref><ref id="B39"><mixed-citation xmlns:xlink="http://www.w3.org/1999/xlink" xlink:type="simple">Liu T-Z (2010) The <italic><tp:taxon-name><tp:taxon-name-part taxon-name-part-type="family">Erysiphaceae</tp:taxon-name-part></tp:taxon-name></italic> of Inner Mongolia. Inner Mongolia Science and Technology Press, Chifeng, China, 322 pp.</mixed-citation></ref><ref id="B13"><mixed-citation xmlns:xlink="http://www.w3.org/1999/xlink" xlink:type="simple">Braun U, Cook RTA (2012) Taxonomic manual of the <italic><tp:taxon-name><tp:taxon-name-part taxon-name-part-type="order">Erysiphales</tp:taxon-name-part></tp:taxon-name></italic> (Powdery Mildews). CBS Biodiversity Series 11. CBS-KNAW Fungal Biodiversity Centre, Utrecht, The Netherlands, 707 pp.</mixed-citation></ref><ref id="B37"><mixed-citation xmlns:xlink="http://www.w3.org/1999/xlink" xlink:type="simple">Lee S-H, Han K-S, Park J-H et al. (2011) Occurrence of <italic><tp:taxon-name><tp:taxon-name-part taxon-name-part-type="genus">Podosphaera</tp:taxon-name-part> <tp:taxon-name-part taxon-name-part-type="species">pannosa</tp:taxon-name-part></tp:taxon-name></italic> teleomorph on <italic><tp:taxon-name><tp:taxon-name-part taxon-name-part-type="genus">Rosa</tp:taxon-name-part> <tp:taxon-name-part taxon-name-part-type="species">rugosa</tp:taxon-name-part></tp:taxon-name></italic> from Korea. The Plant Pathology Journal 27: 398. <ext-link xlink:href="10.5423/PPJ.2011.27.4.398" ext-link-type="doi" xlink:type="simple">https://doi.org/10.5423/PPJ.2011.27.4.398</ext-link></mixed-citation></ref></ref-list></tp:taxon-treatment>
