# Supplementary material for: Revision of powdery mildews (Ascomycota, Erysiphaceae) on Rosa in China: unexpected taxonomic complexity with phytopathological implications
Source: IMA Fungus. 2026 Mar 4;17:e184484. doi: 10.3897/imafungus.17.184484 (PMC12980140; doi:10.3897/imafungus.17.184484)
Supplement: XML Treatment for Podosphaera rosae-xanthinae [file imafungus.17.184484-treatment5.xml]

<!DOCTYPE tp:taxon-treatment
  PUBLIC "-//TaxonX//DTD Taxonomic Treatment Publishing DTD v0 20100105//EN" "tax-treatment-NSO.dtd">
<tp:taxon-treatment xmlns:tp="http://www.plazi.org/taxpub"><tp:treatment-meta><kwd-group><label>Taxon classification</label><kwd>
                <named-content content-type="kingdom">Fungi</named-content>
              </kwd><kwd>
                <named-content content-type="order">Helotiales</named-content>
              </kwd><kwd>
                <named-content content-type="family">Erysiphaceae</named-content>
              </kwd></kwd-group><mixed-citation publication-type="journal"><person-group><name><surname>Jin</surname><given-names>Dan-Ni</given-names></name><name><surname>Wang</surname><given-names>Shuang-Bao</given-names></name><name><surname>Guan</surname><given-names>Le-Ping</given-names></name><name><surname>Wu</surname><given-names>Xue-Lian</given-names></name><name><surname>Feng</surname><given-names>Jing</given-names></name><name><surname>Liu</surname><given-names>Li</given-names></name><name><surname>Bradshaw</surname><given-names>Michael</given-names></name><name><surname>Braun</surname><given-names>Uwe</given-names></name><name><surname>Yang</surname><given-names>Jing-Han</given-names></name><name><surname>Yu</surname><given-names>Shou-Rong</given-names></name><name><surname>Li</surname><given-names>Yu</given-names></name><name><surname>Liu</surname><given-names>Shu-Yan</given-names></name></person-group><article-title>Revision of powdery mildews (<italic><tp:taxon-name><tp:taxon-name-part taxon-name-part-type="phylum" reg="Ascomycota">Ascomycota</tp:taxon-name-part></tp:taxon-name></italic>, <italic><tp:taxon-name><tp:taxon-name-part taxon-name-part-type="family" reg="Erysiphaceae">Erysiphaceae</tp:taxon-name-part></tp:taxon-name></italic>) on <italic><tp:taxon-name><tp:taxon-name-part taxon-name-part-type="genus" reg="Rosa">Rosa</tp:taxon-name-part></tp:taxon-name></italic> in China: unexpected taxonomic complexity with phytopathological implications</article-title><source>IMA Fungus</source><day>04</day><month>03</month><year>2026</year><volume>17</volume><pub-id pub-id-type="doi">10.3897/imafungus.17.184484</pub-id></mixed-citation></tp:treatment-meta><tp:nomenclature><tp:taxon-name><object-id xmlns:xlink="http://www.w3.org/1999/xlink" content-type="arpha" xlink:type="simple">7C92D18C-B9D5-56D4-AB37-B080690134EE</object-id>
                    		<tp:taxon-name-part taxon-name-part-type="genus" reg="Podosphaera">Podosphaera</tp:taxon-name-part> <tp:taxon-name-part taxon-name-part-type="species" reg="rosae-xanthinae">rosae-xanthinae</tp:taxon-name-part>
                    	
                    		<object-id xmlns:xlink="http://www.w3.org/1999/xlink" content-type="mycobank" xlink:type="simple">861535</object-id>
                    	</tp:taxon-name><tp:taxon-authority>D.-N. Jin &amp; S.-Y. Liu</tp:taxon-authority><tp:taxon-status xmlns:xlink="http://www.w3.org/1999/xlink" xlink:type="simple">sp. nov.</tp:taxon-status><xref ref-type="fig" rid="F9">Fig. 9</xref></tp:nomenclature><tp:treatment-sec sec-type="Etymology"><title>Etymology.</title><p>Epithet derived from the name of the type host species, <italic><tp:taxon-name><tp:taxon-name-part taxon-name-part-type="genus" reg="Rosa">Rosa</tp:taxon-name-part> <tp:taxon-name-part taxon-name-part-type="species" reg="xanthina">xanthina</tp:taxon-name-part></tp:taxon-name></italic>.</p><fig id="F9" position="float" orientation="portrait"><object-id xmlns:xlink="http://www.w3.org/1999/xlink" content-type="doi" xlink:type="simple">10.3897/imafungus.17.184484.figure9</object-id><object-id xmlns:xlink="http://www.w3.org/1999/xlink" content-type="arpha" xlink:type="simple">FE514B71-437C-501F-A0EE-DBE275601557</object-id><label>Figure 9.</label><caption><p>Symptoms and morphology of <italic><tp:taxon-name><tp:taxon-name-part taxon-name-part-type="genus" reg="Podosphaera">Podosphaera</tp:taxon-name-part> <tp:taxon-name-part taxon-name-part-type="species" reg="rosae-xanthinae">rosae-xanthinae</tp:taxon-name-part></tp:taxon-name></italic> on <italic><tp:taxon-name><tp:taxon-name-part taxon-name-part-type="genus" reg="Rosa">Rosa</tp:taxon-name-part> <tp:taxon-name-part taxon-name-part-type="species" reg="xanthina">xanthina</tp:taxon-name-part></tp:taxon-name></italic> (<named-content xmlns:xlink="http://www.w3.org/1999/xlink" content-type="dwc:institutional_code" xlink:title="Herbarium of Mycology of Jilin Agricultural University" xlink:href="https://scientific-collections.gbif.org/institution/e6b8bfff-4bb1-4b0a-854f-01cedb84b636" xlink:type="simple">HMJAU</named-content>-PM92790). <bold>a1–a5</bold> Symptoms. <bold>b1, b2</bold> Secondary hyphae. <bold>c</bold> Hyphal appressoria. <bold>d1, d2</bold> Conidiophores with catenescent conidia. <bold>e1–e4</bold> Conidia. <bold>f1, f2</bold> Germ tubes. <bold>g1, g2</bold> Chasmothecia. <bold>h</bold> Peridium cells. <bold>i1–i3</bold> Appendages. <bold>j1–j3</bold> Asci. <bold>k1, k2</bold> Ascospores. Scale bars: 20 μm (<bold>b1–k2</bold>).</p></caption><graphic xmlns:xlink="http://www.w3.org/1999/xlink" xlink:href="imafungus-17-e184484-g009.jpg" id="oo_1553868.jpg" position="float" orientation="portrait" xlink:type="simple"><uri content-type="original_file" xlink:type="simple">https://binary.pensoft.net/fig/1553868</uri></graphic></fig></tp:treatment-sec><tp:treatment-sec sec-type="Type"><title>Type.</title><p><bold><italic>Holotype</italic></bold>: China • Jilin, Changchun, on <italic><tp:taxon-name><tp:taxon-name-part taxon-name-part-type="genus" reg="Rosa">Rosa</tp:taxon-name-part> <tp:taxon-name-part taxon-name-part-type="species" reg="xanthina">xanthina</tp:taxon-name-part></tp:taxon-name></italic>, 8 Aug. 2023, D.N. Jin &amp; X.L. Wu (<named-content xmlns:xlink="http://www.w3.org/1999/xlink" content-type="dwc:institutional_code" xlink:title="Herbarium of Mycology of Jilin Agricultural University" xlink:href="https://scientific-collections.gbif.org/institution/e6b8bfff-4bb1-4b0a-854f-01cedb84b636" xlink:type="simple">HMJAU</named-content>-PM92790). Ex-holotype sequences: <ext-link xmlns:xlink="http://www.w3.org/1999/xlink" xlink:href="PX239433" ext-link-type="gen" xlink:type="simple">PX239433</ext-link> (ITS), <ext-link xmlns:xlink="http://www.w3.org/1999/xlink" xlink:href="PX239312" ext-link-type="gen" xlink:type="simple">PX239312</ext-link> (28S), <ext-link xmlns:xlink="http://www.w3.org/1999/xlink" xlink:href="PX239920" ext-link-type="gen" xlink:type="simple">PX239920</ext-link> (<abbrev xmlns:xlink="http://www.w3.org/1999/xlink" xlink:title="intergenic spacer" xlink:type="simple">IGS</abbrev>). Isotype: <named-content xmlns:xlink="http://www.w3.org/1999/xlink" content-type="dwc:institutional_code" xlink:title="Chinese Academy of Sciences" xlink:href="https://scientific-collections.gbif.org/institution/b6c58077-5a27-4747-b7fa-751101d75925" xlink:type="simple">HMAS</named-content> 354228.</p></tp:treatment-sec><tp:treatment-sec sec-type="Diagnosis"><title>Diagnosis.</title><p>Close to <italic><tp:taxon-name><tp:taxon-name-part taxon-name-part-type="genus" reg="Podosphaera">Podosphaera</tp:taxon-name-part> <tp:taxon-name-part taxon-name-part-type="species" reg="pannosa">pannosa</tp:taxon-name-part></tp:taxon-name></italic>, but differing in having shorter conidiophores and smaller asci, and forming a separate well-supported species clade in the phylogenetic analysis.</p></tp:treatment-sec><tp:treatment-sec sec-type="Description"><title>Description.</title><p>Mycelium on stems and both sides of leaves, more abundant on the lower surface of the leaves, forming irregular patches or effuse, persistent, infected shoots often curled and distorted, primary mycelium white, secondary mycelium in dense, pannose patches on the stems; primary hyphae hyaline, thin-walled, 2.5–5 μm wide, secondary hyphae hyaline, thick-walled, 3.5–5.5 μm wide, sparsely branched; hyphal appressoria indistinct to nipple-shaped, solitary or side by side; conidiophores arising from the upper surface of mother cells, erect, 48–91(–96) × 7–9.5 μm, foot cells straight, cylindrical, (24–)26–56(–61) × 6.5–9.5 μm, followed by 2–3 shorter cells, forming catenescent conidia; primary conidia obovoid, secondary conidia doliiform to ellipsoid, 18.5–25 × 11–14.5 μm, length/width ratio 1.4–1.9; germ tubes almost terminal to almost lateral, short. Chasmothecia gregarious, subglobose to globose, immersed in the secondary mycelial patches, mostly on the stems, (71–)73–96 μm diam.; peridium cells round to irregularly shaped, 5–21(–26) μm diam.; appendages mycelioid, simple, short, arising from the lower half of chasmothecia, usually curved, hyaline throughout or light brown below, paler towards the apex, septate, variable in length, usually 0.2–1 times as long as the chasmothecial diam.; ascus ovoid to ellipsoid, colorless, thick-walled, sessile or short-stalked, 73–102 × 57–71 (–75) μm, length/width ratio 1.2–1.6, terminal oculus inconspicuous to distinct, (11–)14–26 μm, 8-spored; ascospores ellipsoid–ovoid, colorless, 23–28 × 15.5–18.5 μm, length/width ratio 1.4–1.7.</p></tp:treatment-sec><tp:treatment-sec sec-type="Additional specimens examined"><title>Additional specimens examined.</title><p>• A total of eight specimens were examined under the vouchers from <named-content xmlns:xlink="http://www.w3.org/1999/xlink" content-type="dwc:institutional_code" xlink:title="Herbarium of Mycology of Jilin Agricultural University" xlink:href="https://scientific-collections.gbif.org/institution/e6b8bfff-4bb1-4b0a-854f-01cedb84b636" xlink:type="simple">HMJAU</named-content>-PM92786 to <named-content xmlns:xlink="http://www.w3.org/1999/xlink" content-type="dwc:institutional_code" xlink:title="Herbarium of Mycology of Jilin Agricultural University" xlink:href="https://scientific-collections.gbif.org/institution/e6b8bfff-4bb1-4b0a-854f-01cedb84b636" xlink:type="simple">HMJAU</named-content>-PM92793. Detailed specimen information is presented in Suppl. material <xref ref-type="supplementary-material" rid="S1">1</xref>.</p></tp:treatment-sec><tp:treatment-sec sec-type="Host range and distribution"><title>Host range and distribution.</title><p>on <italic><tp:taxon-name><tp:taxon-name-part taxon-name-part-type="genus" reg="Rosa">Rosa</tp:taxon-name-part></tp:taxon-name></italic> (<tp:taxon-name><tp:taxon-name-part taxon-name-part-type="genus" reg="Rosa"/><tp:taxon-name-part taxon-name-part-type="species">xanthina</tp:taxon-name-part></tp:taxon-name>), <italic><tp:taxon-name><tp:taxon-name-part taxon-name-part-type="family" reg="Rosaceae">Rosaceae</tp:taxon-name-part></tp:taxon-name></italic>; Asia (China).</p></tp:treatment-sec><tp:treatment-sec sec-type="Notes"><title>Notes.</title><p>Asexual powdery mildew morphs are common on <italic><tp:taxon-name><tp:taxon-name-part taxon-name-part-type="genus" reg="Rosa">Rosa</tp:taxon-name-part> <tp:taxon-name-part taxon-name-part-type="species" reg="xanthina">xanthina</tp:taxon-name-part></tp:taxon-name></italic>. The conidiophores and foot cells are usually shorter than those in <italic><tp:taxon-name><tp:taxon-name-part taxon-name-part-type="genus" reg="Podosphaera">Podosphaera</tp:taxon-name-part> <tp:taxon-name-part taxon-name-part-type="species" reg="pannosa">pannosa</tp:taxon-name-part></tp:taxon-name></italic>. Conidia are also smaller, and the length/width ratio is always less than 2. Chasmothecia are usually formed and are immersed in secondary mycelial patches on twigs in late autumn or early winter. The teleomorph of powdery mildew on <italic><tp:taxon-name><tp:taxon-name-part taxon-name-part-type="genus" reg="Rosa">Rosa</tp:taxon-name-part> <tp:taxon-name-part taxon-name-part-type="species" reg="xanthina">xanthina</tp:taxon-name-part></tp:taxon-name></italic> is similar to <italic><tp:taxon-name><tp:taxon-name-part taxon-name-part-type="genus" reg="Podosphaera">P.</tp:taxon-name-part> <tp:taxon-name-part taxon-name-part-type="species" reg="pannosa">pannosa</tp:taxon-name-part></tp:taxon-name></italic>, but differs in having broader asci, sometimes with stalks. Sequences of the powdery mildew on <italic><tp:taxon-name><tp:taxon-name-part taxon-name-part-type="genus" reg="Rosa">R.</tp:taxon-name-part> <tp:taxon-name-part taxon-name-part-type="species" reg="xanthina">xanthina</tp:taxon-name-part></tp:taxon-name></italic> form a well-supported, separate species clade in phylogenetic analyses. As a result, a new species, <italic><tp:taxon-name><tp:taxon-name-part taxon-name-part-type="genus" reg="Podosphaera">P.</tp:taxon-name-part> <tp:taxon-name-part taxon-name-part-type="species" reg="rosae-xanthinae">rosae-xanthinae</tp:taxon-name-part></tp:taxon-name></italic>, is described, which is so far known only on <italic><tp:taxon-name><tp:taxon-name-part taxon-name-part-type="genus" reg="Rosa">R.</tp:taxon-name-part> <tp:taxon-name-part taxon-name-part-type="species" reg="xanthina">xanthina</tp:taxon-name-part></tp:taxon-name></italic>.</p></tp:treatment-sec><tp:treatment-sec><!--Section generated to contain objects referenced in tp:taxon-treatment.--><supplementary-material xmlns:xlink="http://www.w3.org/1999/xlink" id="S1" position="float" orientation="portrait" xlink:type="simple"><object-id content-type="doi" xlink:type="simple">10.3897/imafungus.17.184484.suppl1</object-id><object-id content-type="arpha" xlink:type="simple">E9C800BF-D010-592B-9B8F-CCC913DEC7BD</object-id><label>Supplementary material 1</label><caption><p>Supplementary data 1</p></caption><statement content-type="dataType"><label>Data type</label><p>docx</p></statement><statement content-type="notes"><label>Explanation note</label><p>Information of specimens examined in this study.</p></statement><media xlink:href="imafungus-17-e184484-s001.docx" mimetype="application" mime-subtype="vnd.openxmlformats-officedocument.wordprocessingml.document" position="float" orientation="portrait" id="oo_1553871.docx" xlink:type="simple"><uri content-type="original_file" xlink:type="simple">https://binary.pensoft.net/file/1553871</uri></media><permissions><license xlink:type="simple"><license-p>This dataset is made available under the Open Database License (<ext-link ext-link-type="uri" xlink:href="http://opendatacommons.org/licenses/odbl/1.0/" xlink:type="simple">http://opendatacommons.org/licenses/odbl/1.0/</ext-link>). The Open Database License (ODbL) is a license agreement intended to allow users to freely share, modify, and use this Dataset while maintaining this same freedom for others, provided that the original source and author(s) are credited.</license-p></license></permissions><attrib specific-use="authors">Author: Dan-Ni Jin</attrib></supplementary-material></tp:treatment-sec></tp:taxon-treatment>
