# Supplementary material for: Revision of powdery mildews (Ascomycota, Erysiphaceae) on Rosa in China: unexpected taxonomic complexity with phytopathological implications
Source: IMA Fungus. 2026 Mar 4;17:e184484. doi: 10.3897/imafungus.17.184484 (PMC12980140; doi:10.3897/imafungus.17.184484)
Supplement: Supplementary material 2 — Supplementary data 2 [file imafungus-17-e184484-s002.fas]

>E.heraclei ex Daucus carota AB022391
TTGACCTCGAATCAGGTAGGAATACCCGCTGAACTTAAGCATATCAATAAGCGGAGGAAAAGAAACCAACCGGGATTACCTCAGTAACGGCGAGTGAAGCGGTAACAGCT--CAAATTTGAAATCTGGCTCC-----TCTGGAGTCCGAATTGTAATTTGTAG-AAGATGCTTTGGG-TTGTGGGTTCGGCCTAAGTTCCTTGGAACAGGAC---GTCATAGAGGGTGAGAATCCCGTATGTGGCC-GAGG--CCCGCGCC--TATGTAAAGCTCTTTCAACGAGTCGAGTTGTTTGGGAATGCAGCTCAAAATGGGTGGTAAATTTCATCTAAAGCTAAATATGGGCCAGAGACCGATAGCGCACAAGTAGAGTGATCGAAAGATGAAAAGCACTTTGGAAAGAGAGTTAAACAGTACGTGAAATTGTTGAAAGGGAAGCGCTTGCACCCAGAC-TTGGGCGCTGCTGATCACCTTGAGGTCTCCTCGAGTG-CACTCGACAGCGCACAGGCCAGCATCGGTTCGGGTGGCTGGATAAAGGCCGTAGGAACGTAGCTC-TCTTC---GGGGAGTG-TTATAGCCTACGGTGCCATGCAGCCCAG-CCGGACCGAGGACCGCGCC-TTC---GGGCTAGGATGCTGGCGTAATGGGTGTAAGCGACCCGTCTTGAAACACGGACCAAGGAGTCTAACATCTATGCGAGTGTTTGGGTGGT--AAACCCATACGCGGAATGAAA-GTGAACGT
>E.hypogena ex Quercus acutissima AB292727
TTGACCTCGAATCAGGTAGGAATACCCGCTGAACTTAAGCATATCAATAAGCGGAGGAAAAGAAACCAACCGGGATTACCTCAGTAACGGCGAGTGAAGCGGTAACAGCT--CAAATTTGAAATCTGGCTCC-----TGCGGAGTCCGAGTTGTAATTTGTAG-AAGATGCTTTGGG-TTGTGGGTTCGGCCTAAGTTCCTTGGAACAGGAC---GTCATAGAGGGTGAGAATCCCGTATGTGGCC-GAGG--CCCGCGCC--TATGTAAAGCTCTTTCAACGAGTCGAGTTGTTTGGGAATGCAGCTCAAAATGGGTGGTAAATTTCATCTAAAGCTAAATATGGGCCAGAGACCGATAGCGCACAAGTAGAGTGATCGAAAGATGAAAAGCACTTTGGAAAGAGAGTTAAACAGTACGTGAAATTGTTGAAAGGGAAGCGCTTGCAACCAGAC-TTGGGCGCTGCCGATCACCCCGAGTTCT-CTCAGGTG-CACTCGACAGCGCGCAGGCCAGCATCGGTTCGGGTGGCTGGATAAAGGCCGTAGGAACGTAGCTC-CCTCC---GGGGAGTG-TTATAGCCTACGGTGCCATGCAGCCCAG-CCGGACCGAGGACCGCGCC-TTC---GGGCTAGGATGCTGGCGTAATGGTTGTAAGCGACCCGTCTTGAAACACGGACCAAGGAGTCTAACATCTATGCGAGTGTTTGGGTGGC--AAACCCATACGCGGAATGAAA-GTGAACG-
>E.corylopsidis ex Corylopsis spicata AB478987
-------------------------------------------------------------------------------------------------------------------------AATCTGGCTCC----GTCTGGAGTCCGAGTTGTAATTTGTAG-AAGATGCTTTGGG-TGGTAGGCTCGGCCTAAGTTCCTTGGAACAGGAC---GTCATAGAGGGTGAGAATCCCGTATGTGGCC-GCAG--CCTGCGCC--TATGTAAAGCTCTTTCGACGAGTCGAGTTGTTTGGGAATGCAGCTCAAAATGGGTGGTAAATTTCATCTAAAGCTAAATATGGGCCAGAGACCGATAGCGCACAAGTAGAGTGATCGAAAGATGAAAAGCACTTTGGAAAGAGAGTTAAACAGTACGTGAAATTGTTGAAAGGGAAGCGCTTGCAACCAGAC-TTGGGCGCTGTCGATCACCGTGAGTTC-TCTCTCGTG-CACTCGTCAGCGCACAGGCCAGCATCGGTTCGGGTGGTTGGATAAAGGCCGTAGGAACGTAGCTC-TCTTC---GGAGAGTG-TTATAGCCTACGGTGCCATGCAGCCCAG-CCGGACCGAGGACCGCGCC-TTC---GGGCTAGGATGCTGGCGTAATGGTTGTAAGCGACCCGTCTTGAAACACGGACCAAGGAGTCTAACATCTATGCGAGTGTTTGGGCGTT--AAACCCATACGCGGAATGAAA-GTGAACGT
>E.trina ex Quercus agrifolia AB022350
----------------------------------------------------------------------------------AGTAACGGCGAGTGAAGCGGTAACAGCT--CAAATTTGAAATCTGGCTCC----G-TCGGAGTCCGAGTTGTAATTTGTAG-AAGATGCTTTGGG-TTGTGGGTTCGGCCTAAGTTCCTTGGAACAGGAC---GTCATAGAGGGTGAGAATCCCGTATGTGGCC-GAGG--CCTGCGCC--CGTGTAAAGCTCTTTCGACGAGTCGAGTTGTTTGGGAATGCAGCTCAAAATGGGTGGTAAATTTCATCTAAAGCTAAATATGGGCCAGAGACCGATAGCGCACAAGTAGAGTGATCGAAAGATGAAAAGCACTTTGGAAAGAGAGTTAAACAGTACGTGAAATTGTTGAAAGGGAAGCGCTTGCTACCAGAC-TTGGGCGCTGCCGATCATCCCGAGTTC-TCTCTGGTG-CACTCGACAGCGTACAGGCCAGCATCGGTTCGGGTGGCTGGAGAAAGACCGGAGGAACGTAGCTC-CCCTTCG-GGGCAGTG-TTATAGCCTCTGGTGCCATGCAGCCCAG-CCGGACCGAGGACCGCGCC-TTC---GGGCTAGGATGCTGGCGTAATGGTTGTAAGCGACCCGTCTTGAAACACGGACCAAGGAGTCTAACATCTATGCGAGTGTTTGGGCGTG--AAACCCATACGCGGAATGAAA-GTGAACGT
>Erysiphe mayorii ex Cirsium shinanense AB921985
TTGACCTCGAATCAGGTAGGGATACCCGCTGAACTTAAGCATATCAATAAGCGGAGGAAAAGAAACCAACCGGGATTACCTCAGTAACGGCGAGTGAAGCGGTAACAGCT--CAAATTTGAAATCTGGCTCC----C-ACGGAGTCCGAGTTGTAATTTGGAG-AAGATGCTTTGGG-TTGTAGGTCCGGCCTAAGTTCCTTGGAACAGGAC---GTCATAGAGGGTGAGAATCCCGTATGTGGCC-GAGG--CCTGCGCC--CGTGTAAAGCTCTTTCGACGAGTCGAGTTGTTTGGGAATGCAGCTCAAAATGGGTGGTAAATTTCATCTAAAGCTAAATATGGGCCAGAGACCGATAGCGCACAAGTAGAGTGATCGAAAGATGAAAAGCACTTTGGAAAGAGAGTTAAACAGTACGTGAAATTGTTGAAAGGGAAGCGCTTGCAACCAGAC-TTGGGCGCTGTTGATCATCCAGAGTTT-TCTCTAGTG-CACTCGACAGCGTACAGGCCAGCATCGGTTCGGGTGGCTGCAGAAAGACCGGAGGAACGTAGCTC-CCCTTTG-GGGGAGTG-TTATAGCCTCTGGTGCCATACAGCCCAG-CCGGACCGAGGACCGCGCC-TTC---GGGCTAGGATGCTGGCGTAATGGTTGTAAGCGACCCGTCTTGAAACACGGACCAAGGAGTCTAACATCTATGCGAGTGTTTGGGCGTT--AAACCCATACGCGGAATGAAA-GTGAACGT
>Erysiphe havrylenkoana ex Nothofagus obliqua AB378741
TTGACCTCGAATCAGGTAGGGATACCCGCTGAACTTAAGCATATCAATAAGCGGAGGAAAAGAAACCAACCGGGATTACCTCAGTAACGGCGAGTGAAGCGGTAACAGCT--CAAATTTGAAATCTGGCTCC----ATTCGGAGTCCGAGTTGTAATTTGGAG-AAGATGCTTTGGG-TTGTGGGTTCGGCCTAAGTTCCTTGGAACAGGAC---GTCATAGAGGGTGAGAATCCCGTATGTGGCC-GAGG--CCTGCGCC--CGTGTAAAGCTCTTTCGACGAGTCGAGTTGTTTGGGAATGCAGCTCAAAATGGGTGGTAAATTTCATCTAAAGCTAAATATGGGCCAGAGACCGATAGCGCACAAGTAGAGTGATCGAAAGATGAAAAGCACTTTGGAAAGAGAGTTAAACAGCACGTGAAATTGTTGAAAGGGAAGCGCTTGCAACCAGAC-TTGGGCGCTGCTGATCATCCAGAGTTC-TCTCTGGTG-CACTCGACAGCGCACAGGCCAGCATCGGTTCGGGTGGCTGGAGAAAGACCGGCGGAACGTAGCTC-TCCTTCG-GGGGAGTG-TTATAGCCTCTGGTGTCATACAGCCCAG-CCGGACCGAGGACCGCGCC-TTC---GGGCTAGGATGCTGGCGTAATGGTTGTAAGCGACCCGTCTTGAAACACGGACCAAGGAGTCTAACATCTATGCGAGTGTTTGGGCGTT--AAACCCATACGCGGAATGAAA-GTGAACGT
>E.mori ex Morus australis AB022418
TTGACCTCGAATCAGGTAGGAATACCCGCTGAACTTAAGCATATCAATAAGCGGAGGAAAAGAAACCAACCGGGATTACCTCAGTAACGGCGAGTGAAGCGGTAACAGCT--CAAATTTGAAATCTGGCTCC-----GTCGGAGTCCGAGTTGTAATTTGGAG-AAGATGCTTTGGG-TTGTGGGTTCGGCCTAAGTTCCTTGGAACAGGAC---GTCATAGAGGGTGAGAATCCCGTATGTGGCC-GAGG--CCTGCGCC--CGTGTAAAGCTCTTTCGACGAGTCGAGTTGTTTGGGAATGCAGCTCAAAATGGGTGGTAAATTTCATCTAAAGCTAAATATGGACCAGAGACCGATAGCGAACAAGTAGAGTGATCGAAAGATGAAAAGCACTTTGGAAAGAGAGTTAAACAGTACGTGAAATTGTTGAAAGGGAAGCGCTTGCAACCAGAC-TTGGGCGCTGCTGATCATCCAGAGTTC-TCTCTGGTG-CACTCGACAGCGCACAGGCCAGCATCGGTTCGGATGGCTGGAGAAAGACCGGAGGAACGTAGCTC-CCTCTCG-GGGGAGTG-TTATAGCCTCTGGTGCCATACAGCCCAG-CCGGACCGAGGACCGCGCC-TTC---GGGCTAGGATGCTGGCGTAATGGTTGTAAGCGACCCGTCTTGAAACACGGACCAAGGAGTCTAACATCTATGCGAGTGTTTGGGCGTT--AAACCCATACGCGGAATGAAA-GTGAACGC
>Erysiphe magellanica ex Nothofagus antarctica AB378748
TTGACCTCGAATCAGGTAGGGATACCCGCTGAACTTAAGCATATCAATAAGCGGAGGAAAAGAAACCAACCGGGATTACCTCAGTAACGGCGAGTGAAGCGGTAACAGCT--CAAATTTGAAATCTGGCTCC----GTTCGGAGTCCGAGTTGTAATTTGGAG-AAGATGCTTTGGG-TTGTGGGTTCGGCCTAAGTTCCTTGGAACAGGAC---GTCATAGAGGGTGAGAATCCCGTATGTGGCC-GAGG--CCTGCGCC--CGTGTAAAGCTCTTTCGACGAGTCGAGTTGTTTGGGAATGCAGCTCAAAATGGGTGGTAAATTTCATCTAAAGCTAAATATGGGCCAGAGACCGATAGCGCACAAGTAGAGTGATCGAAAGATGAAAAGCACTTTGGAAAGAGAGTTAAACAGTATGTGAAATTGTTGAAAGGGAAGCGCTTGCAACCAGAC-TTGGCCGCTGCTGATCATCCAGAGTTC-TCTCTGGTG-CACTCGACAGCGTACAGGCCAGCATCGGTTCGGGTGGCCGGAGAAAGACTGGAGGAACGTAGCTC-CCTCTCG-GGGGAGTG-TTATAGCCTCTGGTGTCATACGGCCCAG-CCGGACCGAGGACCGCGCC-TTC---GGGCTAGGATGCTGGCGTAATGGTTGTAAGCGACCCGTCTTGAAACACGGACCAAGGAGTCTAACATCTATGCGAGTGTTTGGGCGTT--AAACCCATACGCGGAATGAAA-GTGAACGT
>Erysiphe salmonii ex Fraxinus mandshurica LC028981
TTGACCTCGAATCAGGTAGGAATACCCGCTGAACTTAAGCATATCAATAAGCGGAGGAAAAGAAACCAACCGGGATTACCTCAGTAACGGCGAGTGAAGCGGTAACAGCT--CAAATTTGAAATCTGGCGTC---GTTATGGCGTCCGAGTTGTAATTTGTAG-AAGATGCTTTGGG-TTGCGGGCCCGGCCTAAGTTCCTTGGAACAGGAC---GTCATAGAGGGTGAGAATCCCGTCTGCGGCC-GTGGCTCCTGCGCC--CGTGTAAAGCTCTTTCGACGAGTCGAGTTGTTTGGGAATGCAGCTCAAAATGGGTGGTAAATTTCATCTAAAGCTAAATATGGGCCAGAGACCGATAGCGCACAAGTAGAGTGATCGAAAGATGAAAAGCACTTTGGAAAGAGAGTTAAACAGTACGTGAAATTGTTGAAAGGGAAGCGCTTGCAACCAGAC-TTGGACGCTACTGATCATCTAGGGTTT-TCCCTGGTG-CACTCGGCAGCGGACAGGCCAGCATCGGTTCGAGTGGCTGGAGAAAGGTTGTAGGAACGTAGCTC-CTCTC---GGGGAGTG-TTATAGCCTACGGCGCAATGCAGCCCAG-TCGGACCGAGGAACGCGCC-TTC---GGGCTAGGATGCTGGCGTAATGGTTGTAAGCGACCCGTCTTGAAACACGGACCAAGGAGTCTAACATCTATGCGAGTGTTTGGGCGTT--AAACCCATACGCGGAATGAAA-GTGAACGT
>Erysiphe arcuata ex Carpinus betulus AB252461
TTGACCTCGAATCAGGTAGGAATACCCGCTGAACTTAAGCATATCAATAAGCGGAGGAAAAGAAACCAACCGGGATTACCTCAGTAACGGCGAGTGAAGCGGTAACAGCT--CAAATTTGAAATCTGGCTCC----T-TCGGAGTCCGAGTTGTAATTTGTAG-AAGATGCTTTGGG-TTGTGGGTTCGGCCTAAGTTCCTTGGAACAGGAC---GTCATAGAGGGTGAGAATCCCGTATGTGGCC-GAGG--CCTGCGCC--TGTGTAAAGCTCTTTCAACGAGTCGAGTTGTTTGGGAATGCAGCTCAAAATGGGTGGTAAATTTCATCTAAAGCTAAATATAGGCCAGAGACCGATAGCGCACAAGTAGAGTGATCGAAAGATGAAAAGCACTTTGGAAAGAGAGTTAAACAGTACGTGAAATTGTTGAAAGGGAAGCGCTTGCAACCAGAC-TTGGGCACTGCTGATCATCCAGAGTTC-TCTCTGGGG-CACTCGACAGTGCACAGGCCAGCATCGGTTCGGGTGGCTGGATAAAGGCCGTAGGAACGTAGCTC-CTCTC---GGGGAGTG-TTATAGCCTGCGGTGCCATGCAGCCCAG-CCGGACCGAGGACCGCGCC-TTC---GGGCTAGGATGCTGGCGTAATGGTTGTAAGCGACCCGTCTTGAAACACGGACCAAGGAGTCTAACATCTATGCGAGTGTTTGGGCGTT--AAACCCATACGCGGAATGAAA-GTGAACGT
>Erysiphe carpini cordatae ex Carpinus cordata AB252465
TTGACCTCGAATCAGGTAGGAATACCCGCTGAACTTAAGCATATCAATAAGCGGAGGAAAAGAAACCAACCGGGATTACCTCAGTAACGGCGAGTGAAGCGGTAACAGCT--CAAATTTGAAATCTGGCTCC----G-TCGGAGTCCGAGTTGTAATTTGTAG-AAGATGCTTTGGG-TGGTAGGTCCGGCCTAAGTTCCTTGGAACAGGAC---GTCATAGAGGGTGAGAATCCCGTACGTGGCC-GAGA--CTTGTGCC--TGTGTAAAGCTCTTTCGACGAGTCGAGTTGTTTGGGAATGCAGCTCAAAATGGGTGGTAAATTTCATCTAAAGCTAAATATGGGCCAGAGACCGATAGCGCACAAGTAGAGTGATCGAAAGATGAAAAGCACTTTGGAAAGAGAGTTAAACAGTACGTGAAATTGTTGAAAGGGAAGCGCTTGCAACCAGAC-TTGGACGCTGCTGATCATCTAGGGTTCTTCTCTAGTG-CACTCGACAGCGTACAGGCCAGCATCGGTTCGGGTGGCTGGATAAAGGCTGTAGGAACGTAGCTC-CTCTC---GGGGAGTG-TTATAGCCTACGGTGCCATGCAGCCCAG-CCGGACCGAGGACCGCGCC-TTC---GGGCTAGGATGCTGGCGTAATGGTTGTAAGCGACCCGTCTTGAAACACGGACCAAGGAGTCTAACATCTATGCGAGTGTTTGGGCGTT--AAACCCATACGCGGAATGAAATGTGAACGT
>Erysiphe liquidambaris ex Liquidambar formosana LC028984
TTGACCTCGAATCAGGTAGGAATACCCGCTGAACTTAAGCATATCAATAAGCGGAGGAAAAGAAACCAACCGGGATTACCTCAGTAACGGCGAGTGAAGCGGTAACAGCT--CAAATTTGAAATCTGGCTCCCTTAGCCGGGAGTCCGAGTTGTAATTTGTAG-AAGATGCTTTGGG-TTGTGGGCTTGGCCTAAGTTCCTTGGAACAGGAC---GTCGTAGAGGGTGAGAATCCCGTATGCGGCC-GAGG--CCTACGCC--TGTGTAAAGCTCTTTCGACGAGTCGAGTTGTTTGGGAATGCAGCTCAAAATGGGTGGTAAATTTCATCTAAAGCTAAATATGGGCCAGAGACCGATAGCGCACAAGTAGAGTGATCGAAAGATGAAAAGCACTTTGGAAAGAGAGTTAAACAGTACGTGAAATTGTTGAAAGGGAAGCGCTTGCAACCAGACTTTGGGCACTGCTGATCAGCCGGAGTTC-TCTCCGATG-CACTCGACAGCGCACAGGCCAGCATCGGTTTGGGTGGCTGGATAAAGGCCGTAGGAACGTAGCTC-CTTCC---GGGGAGTG-TTATAGCCTATGGTGCCATGCAGCCCAT-CCGGACCGAGGACCGCGCC-TTC---GGGCTAGGATGCTGGCGTAATGGTTGTAAGCGACCCGTCTTGAAACACGGACCAAGAAGTCTAACATCTATGCGAGTGTTTGGGCGTC-AAAACCCATACGCGGAATGAAA-GTGAACG-
>Erysiphe japonica var japonica ex Quercus robur AB701308
TTGACCTCGAATCAGGTAGGAATACCCGCTGAACTTAAGCATATCAATAAGCGGAGGAAAAGAAACCAACCGGGATTACCTCAGTAACGGCGAGTGAAGCGGTAACAGCT--CAAATTTGAAATCTGGCTCC----G-TCGGAGTCCGAGTTGTAATTTGTAG-AAGATGCTTTGGG-TTGTGGGTTCGGCCTAAGTTCCTTGGAACAGGAC---GTCATAGAGGGTGAGAATCCCGTATGTGGCC-GAGG--CTTGCGCC--CGTGTAAAGCTCTTTCGACGAGTCGAGTTGTTTGGGAATGCAGCTCAAAATGGGTGGTAAATTTCATCTAAAGCTAAATATGGGCCAGAGACCGATAGCGCACAAGTAGAGTGATCGAAAGATGAAAAGCACTTTGGAAAGAGAGTTAAACAGTACGTGAAATTGTTGAAAGGGAAGCGCTTGCACCCAGACTTTGGGCGCTGCTGATCATCCAGAGTTC-TCTCTGGTG-CACTCGACAGCGCACAGGCCAGCATCGGTTCGGGTGGCTGGAGAAAGACCAGAGGAACGTAACTA-CCTTTCG-GGGGAGTGTTTATAGCCTCTGGTGCCATACAGCCCAG-CCGGACCGAGGACCGCGCC-TTT---GGGCTAGGATGCTGGCGTAATGGGTGTAAGCGACCCGTCTTGAAACACGGACCAAGGAGTCTAACATCTATGCGAGTGTTTGGGCGTT--AAACCCATACGCGGAATGAAA-GTGAACGT
>Erysiphe kissiana ex Castanopsis cuspidata LC006859
TTGACCTCGAATCAGGTAGGGATACCCGCTGAACTTAAGCATATCAATAAGCGGAGGAAAAGAAACCAACCGGGATTACCTCAGTAACGGCGAGTGAAGCGGTAACAGCT--CAAATTTGAAATCTGGCTCC----G-TCGGAGTCCGAGTTGTAATTTGTAG-AAGATGCTTTGGG-TTGTGGGTTTGGCCTAAGTTCCTTGGAACAGGAC---GTCATAGAGGGTGAGAATCCCGTATGTGGCC-GAGGC-CCTGCGCC--CGTGTAAAGCTCTTTCGACGAGTCGAGTTGTTTGGGAATGCAGCTCAAAATGGGTGGTAAATTTCATCTAAAGCTAAATATGGGCCAGAGACCGATAGCGCACAAGTAGAGTGATCGAAAGATGAAAAGCACTTTGGAAAGAGAGTTAAACAGTACGTGAAATTGTTGAAAGGGAAGCGCTTGCAGCCAGAC-TTGGGCGCTGCTGATCATCCAGAGTTC-TCTCTGGTG-CACTCGACAGCGCACAGGCCAGCATCGGTTCGGGTGGCTGGACAAAGACCGGAGGAACGTAGCTC-CCTTTCGCGGGGAGTG-TTATAGCCTCTGGTGCCATACAGCCCAA-CCGGACCGAGGACCGCGCC-TTC---GGGCTAGGATGCTGGCGTAATGGTTGTAAGCGACCCGTCTTGAAACACGGACCAAGGAGTCTAACATCTATGCGAGTGTTTGGGCGTT--AAACCCATACGCGGAATGAAA-GTGAACGT
>E. rosae ex Rosa omeiensis PM2024091210 Qinghai
TTGACCTCGAATCAGGTAGGGATACCCGCTGAACTTAAGCATATCAATAAGCGGAGGAAAAGAAACCAACCGGGATTACCTCAGTAACGGCGAGTGAAGCGGTAACAGCT--CAAATTTGAAATCTGGCTCC----G-ACGGAGTCCGAGTTGTAATTTGTAG-AAGATGCTTTGGG-TTGTGGGTTCGGCCTAAGTTCCTTGGAACAGGAC---GTCATAGAGGGTGAGAATCCCGTATGTGGCC-GAGG--CCTGCGCC--CGTGTAAAGCTCTTTCGACGAGTCGAGTTGTTTGGGAATGCAGCTCAAAATGGGTGGTAAATTTCATCTAAAGCTAAATATTGGCCAGAGACCGATAGCGCACAAGTAGAGTGATCGAAAGATGAAAAGCACTTTGGAAAGAGAGTTAAACAGTACGTGAAATTGTTGAAAGGGAAGCGCTTGCAACCAGAC-TTGGGCGCTGTTGATCATCCAGAGTTC-TCTCTGGTG-CACTCGATAGCGCACAGGCCAGCATCGGTTCGGGTGGCTGGAGAAAGACTGGAGGAACGTAGCTC-CCCTTCG-GGGGAGTG-TTATAGCCTCTGGTGCCATACAGCCCAG-CCGGACCGAGGACCGCGCC-TTC---GGGCTAGGATGCTGGCGTAATGGTTGTAAGCGACCCGTCTTGAAACACGGACCAAGGAGTCTAACATCTATGCGAGTGTTTGGGCGTT--AAACCCATACGCGGAATGAAA-GTGAACGT
>E. rosae ex Rosa omeiensis HMAS 138804 Gansu
-----------------------ACCCGCTGAACTTAAGCATATCAATAAGCGGAGGAAAAGAAACCAACCGGGATTACCTCAGTAACGGCGAGTGAAGCGGTAACAGCT--CAAATTTGAAATCTGGCTCC----G-ACGGAGTCCGAGTTGTAATTTGTAG-AAGATGCTTTGGG-TTGTGGGTTCGGCCTAAGTTCCTTGGAACAGGAC---GTCATAGAGGGTGAGAATCCCGTATGTGGCC-GAGG--CCTGCGCC--CGTGTAAAGCTCTTTCGACGAGTCGAGTTGTTTGGGAATGCAGCTCAAAATGGGTGGTAAATTTCATCTAAAGCTAAATATTGGCCAGAGACCGATAGCGCACAAGTAGAGTGATCGAAAGATGAAAAGCACTTTGGAAAGAGAGTTAAACAGTACGTGAAATTGTTGAAAGGGAAGCGCTTGCAACCAGAC-TTGGGCGCTGTTGATCATCCAGAGTTC-TCTCTGGTG-CACTCGATAGCGCACAGGCCAGCATCGGTTCGGGTGGCTGGAGAAAGACTGGAGGAACGTAGCTC-CCCTTCG-GGGGAGTG-TTATAGCCTCTGGTGCCATACAGCCCAG-CCGGACCGAGGACCGCGCC-TTC---GGGCTAGGATGCTGGCGTAATGGTTGTAAGCGACCCGTCTTGAAACACGGACCAAGGAGTCTAACATCTATGCGAGTGTTTGGGCGTT--AAACCCATACGCGGAATGAAA-GTGAACGT
>E. rosae ex Rosa albertii HMAS 242383 Xinjiang
TTGACCTCGAATCAGGTAGGGATACCCGCTGAACTTAAGCATATCAATAAGCGGAGGAAAAGAAACCAACCGGGATTACCTCAGTAACGGCGAGTGAAGCGGTAACAGCT--CAAATTTGAAATCTGGCTCC----G-ACGGAGTCCGAGTTGTAATTTGGAG-AAGATGCTTTGGG-TTGTGGGTTCGGCCTAAGTTCCTTGGAACAGGAC---GTCATAGAGGGTGAGAATCCCGTATGTGGCC-GAGG--CCTGCGCC--CGTGTAAAGCTCTTTCGACGAGTCGAGTTGTTTGGGAATGCAGCTCAAAATGGGTGGTAAATTTCATCTAAAGCTAAATATTGGCCAGAGACCGATAGCGCACAAGTAGAGTGATCGAAAGATGAAAAGCACTTTGGAAAGAGAGTTAAACAGTACGTGAAATTGTTGAAAGGGAAGCGCTTGCAACCAGAC-TTGGGCGCTGTTGATCATCCAGAGTTC-TCTCTGGTG-CACTCGACAGCGCACAGGCCAGCATCGGTTCGGGTGGCTGGAGAAAGACTGGAGGAACGTAGCTC-CCTCTCG-GGGGAGTG-TTATAGCCTCTGGTGCCATACAGCCCAG-CCGGACCGAGGACCGCGCC-TTC---GGGCTAGGATGCTGGCGTAATGGTTGTAAGCGACCCGTCTTGAAACACGGACCAAGGAGTCTAACATCTATGCGAGTGTTTGGGCGTT--AAACCCATACGCGGAATGAAA-GTGAACGT
>Bulbomicroidium bauhiniicola ex Bauhinia macranthera LC222311
TTGACCTCGAATCAGGTAGGGATACCCGCTGAACTTAAGCATATCAATAAGCGGAGGAAAAGAAACCAACAGGGATTACCTCAGTAACGGCGAGTGAAGCGGTAACAGCT--CAAATTTGAAATCGGGCTCC-----TTCGGAGCTCGAGTTGTAATTTGCAG-AAGATGCTTTGGGTTTGCTGGCTCGATCTAAGTTCCTTGGAACAGGAC---GTCAGAGAGGGTGAGAATCCCGTACGTGATC-GTGG--CCGGCACC--CGTGTAAAGCTCTTTCGACGAGTCGAGTTGTTTGGGAATGCAGCTCAAAATGGGTGGTAAATTTCATCTAAAGCTAAATATGGGCCAGAGACCGATAGCGCACAAGTAGAGTGATCGAAAGATGAAAAGCACTTTGGAAAGAGAGTTAAACAGTACGTGAAATTGTTGAAAGGGAAGCGCTTGCAACCAGAC-TTGGGCTTCACTGTTCAGCCAGAGTTA-TCTCTGGTG-CACTCGGTGTCGCACAGGCCAGCATCGGTTCGGGTGGCTGGAGAAAAGCCGTAGGAATGTAGCTC-CTCTC---GAGGAGTG-TTATAGCCTAGGGCGCAATGCAGCCCAT-CCGGACCGAGGACCGCGTCCTTTCGAGGACTAGGATGCTGGCGTAATGGTTGTAAGCGACCCGTCTTGAAACACGGACCAAGGAGTCTAACATCTATGCGAGTGTTTGGGTGTC-GAAACCCAGGCGCGGAATGAAA-GTGAACGT
>Brasiliomyces malachrae ex Malvastrum coromandelianum LC191217
TTGACCTCGAATCAGGTAGGAATACCCGCTGAACTTAAGCATATCAATAAGCGGAGGAAAAGAAACCAACAGGGATTACCTCAGTAACGGCGAGTGAAGCGGTAACAGCTCACAAGTTTGAAATCTGGCTCC----TCCACGAGTCCGAATTGTAATTTGTAGAAAGATGCTTTGAG-CTTTAGGGCTGGCCGAAGTTCCTTGGAACAGGAC---GTCATAGAGGGTGAGAATCCCGTATGTGGCC-GGAAT-CCTATGCT--CGTGTAAAGCTCTTTCGACGAGTCGAGTTGTTTGGGAATGCAGCTCAAAATGGGTGGTAAATTTCATCTAAAGCTAAATATGGGCCAGAGACCGATAGCGCACAAGTAGAGTGATCGAAAGATGAAAAGCACTTTGGAAAGAGAGTTAAACAGTACGTGAAATTGTTGAAAGGGAAGCGCTTGCAACCAGAC-TTGGGCATCGTTGATCATCCTGAGTTCTTCTCAGGTG-CACTTGACAATGCACAGGCCAGCATCGGTTCGGGTGGTTGGAGAAAGGCCGTAGGAATGTAGCTC-TCTCC---GGAGAGTG-TTATAGCCTAGGGCACAATACAGCCCAT-CTGGACCGAGGACCGCGCC-TTC---GGGCTAGGATGCTGGCGTAATGGTTGTAAGCGACCCGTCTTGAAACACGGACCAAGGAGTCTAACATCTATGCGAGTGTTTGGGCGTGAAAAACCCAGACGCGGAATGAAA-GTGAACGT
>Golovinomyces sordidus ex Plantago asiatica AB077657
TTGACCTCGAATCAGGTAGGGATACCCGCTGAACTTAAGCATATCAATAAGCGGAGGAAAAGAAACCAACCGGGATTACCTCAGTAACGGCGAGTGAAGCGGTAACAGCT--CAAATTTGAAATCTGGCTCC-----TGCGGAGTCCGAGTTGTAATTTGTAG-AAGATGCTTTGGG-AGGGAGGCTCGGCCTAAGTTCCTTGGAACAGGAC---ATCAGAGAGGGTGAGAATCCCGTATGTGGCC-GTGG--TCTCCGCC--CGTGTAAAGCTCTTTCGACGAGTCGAGTTGTTTGGGAATGCAGCTCAAAATGGGTGGTAAATTTCATCTAAAGCTAAATATTGGCCAGAGACCGATAGCGCACAAGTAGAGTGATCGAAAGATGAAAAGCACTTTGGAAAGAGAGTTAAACAGTACGTGAAATTGTTGAAAGGGAAGCGCTTGCACCCAGAC-TTGGGCGTCGTCGATCATCCGAGGTTC-TCCTCGGTG-CACTCGGCGAGGCACAGGCCAGCATCGGTTTGGATGGTTGGAGAAAGGCTCTAGGAACGTAGCTC-GCTTC---GGGGAGTG-TTATAGCCTAGGGCGGAATGCAGCCCAT-CTGGACCGAGGACCGCGCC-TTC---GGGCTAGGATGCTGGCGTAATGGTTGCAAGCGACCCGTCTTGAAACACGGACCAAGGAGTCTAACATCTATGCGAGTGTTTGGGCGTT--AAACCCATACGCGGAATGAAA-GTGAACGT
>Golovinomyces adenophorae ex Adenophora triphylla AB077632
----------------------------------------------------------------------------------AGTAACGGCGAGTGAAGCGGTAACAGCT--CAAATTTGAAATCTGGCTCC-----TGCGGAGTCCGAATTGTAATTTGTAG-AAGATGCTTTGGG-AGGTCGGCGCGGCCTAAGTTCCTTGGAACAGGAC---ATCAGAGAGGGTGAGAATCCCGTATGTGGCC-GTGG--CCGACGCC--CGTGTAAAGCTCTTTCGACGAGTCGAGTTGTTTGGGAATGCAGCTCAAAATGGGTGGTAAATTTCATCTAAAGCTAAATATTGGCCAGAGACCGATAGCGCACAAGTAGAGTGATCGAAAGATGAAAAGCACTTTGGAAAGAGAGTTAAACAGTACGTGAAATTGTTGAAAGGGAAGCGCTTGCACCCAGAC-TTGGGCGTCGTCGATCATCCGAGGTTC-TCCTCGGTG-CACTCGGCGAGGCACAGGCCAGCATCGGTTTGGATGGTTGGAGAAAGGCTCTAGGAACGTAGCTC-TCTTC---GGGGAGTG-TTATAGCCTAGGGCGTCATGCAGCCCAT-CCGGACCGAGGACCGCGCC-TTT---GGGCTAGGATGCTGGCGTAATGGTTGCAAGCGACCCGTCTTGAAACACGGACCAAGGAGTCTAACATCTATGCGAGTGTTTGGGCGTT--AAACCCATACGCGGAATGAAA-GTGAACGT
>Arthrocladiella mougeotii ex Lycium chinense AB022379
AAGACCTCGAATCAGGTAGGGATACCCGCTGAACTTAAGCATATCAATAAGCGGAGGAAAAGAAACCAACCGGGATTACCTCAGTAACGGCGAGTGAAGCGGTAACAGCT--CAAATTTGAAATCTGGCTCC-----TCCGGAGTCCGAGTTGTAATTTGTAG-AAGATGCTTTGGG-AGGTAGGGCCGGCCTAAGTTCCTTGGAACAGGAC---GTCATAGAGGGTGAGAATCCCGTCTGCGGCC-GCGG--CCTACGCC--CGTGTAAAGCTCTTTCGACGAGTCGAGTTGTTTGGGAATGCAGCTCAAAATGGGTGGTAAATTTCATCTAAAGCTAAATATTGGCCAGAGACCGATAGCGAACAAGTAGAGTGATCGAAAGATGAAAAGCACTTTGGAAAGAGAGTTAAACAGTACGTGAAATTGTTGAAAGGGAAGCGCTTGCACCCAGAC-TTGGGCGTCGTGGATCATCCGAGGTTC-TCCTCGGTG-CACTCGACGACGCGCAGGCCAGCATCGGTTTGGGTGGTTGGAGAAAGACCCTAGGAACGTAGCTC-CCTTC---GGGGCGTG-TTATAGCCTAGGGTGCAATGCAGCCTAC-CCGGACCGAGGACCGCGCC-TTC---GGGCTAGGATGCTGGCGTAATGGTTGTAAGCGACCCGTCTTGAAACACGGACCAAGGAGTCTAACATCTATGCGAGTGTTTGGGCGTT--AAACCCATACGCGGAATGAAA-GTGAACGT
>Neoerysiphe galeopsidis ex Acanthus mollis AB329670
TTGACCTCGAATCAGGTAGGGATACCCGCTGAACTTAAGCATATCAATAAGCGGAGGANNNNNNNNNNNNNNNNNNNNNNNNAGTAACGGCGAGTGAAGCGGTAACAGCT--CAAATTTGAAATCTGGCTCC-----TTCGGAGTCCGAGTTGTAATTTGTAG-AAGATGCTTTGGG-TTGCAGGTTCGGTCTAAGTTCCTTGGAACAGGGC---GTCATAGAGGGTGAGAATCCCGTCTGCGGCC-GTGA--CCTGTGCC--CGTGTAAAGCTCTTTCGACGAGTCGAGTTGTTTGGGAATGCAGCTCAAAATGGGTGGTAAATTTCATCTAAAGCTAAATATTGGCCAGAGACCGATAGCGCACAAGTAGAGTGATCGAAAGATGAAAAGCACTTTGGAAAGAGAGTTAAACAGTACGTGAAATTGTTGAAAGGGAAGCGCTTGCAACCAGAC-TTGGGCGTCGTGGATCATCCGAGGTTC-TCCTCGGTG-CACTCGACGACGCACAGGCCAGCATCGGTTTGGATGGCTGGAAAAAGGCCCTAGAAATGTAGCTC-CTCGC---GGGGAGTG-TTATAGTCTAGGGCGTAATGCAGCCCAT-CTGGACCGAGGACCGCGCT-TC-----GGCTAGGATGCTGGCGTAATGGTTGTAAGCGACCCGTCTTGAAACACGGACCAAGGAGTCTAACATCTATGCGAGTGTTTGGGCGTT--AAACCCATACGCGGAATGAAA-GTGAACGT
>Neoerysiphe galii ex Galium aparine AB329681
TTGACCTCGAATCAGGTAGGGATACCCGCTGAACTTAAGCATATCAATAAGCGGAGGAAAAGAAACCAACAGGGATTACCTCAGTAACGGCGAGTGAAGCGGTAACAGCT--CAAATTTGAAATCTGGCTCC-----TTCGGAGTCCGAGTTGTAATTTGTAG-AAGATGCTTTGGG-TTGCAGGTTTGGTCTAAGTTCCTTGGAACAGGGC---GTCATAGAGGGTGAGAATCCCGTATGCGGCC-GTGA--CCTGTGCC--CGTGTAAAGCTCTTTCGACGAGTCGAGTTGTTTGGGAATGCAGCTCAAAATGGGTGGTAAATTTCATCTAAAGCTAAATATAGGCCAGAGACCGATAGCGCACAAGTAGAGTGATCGAAAGATGAAAAGCACTTTGGAAAGAGAGTTAAACAGTACGTGAAATTGTTGAAAGGGAAGCGCTTGCAACCAGAC-TTGGGCGTCGTGGATCATCCGAGGTTC-TCCTCGGTG-CACTCGACGACGCGCAGGCCAGCATCGGTTCGGATGGCTGGAAAAAGGTCCTAGAAATGTAGCTC-CTCGC---GGGGAGTG-TTATAGTCTAGGGCGCAATGCAGCCCAA-CTGGACCGAGGACCGCGCT-TC-----GGCTAGGATGCTGGCGTAATGGTTGTAAGCGACCCGTCTTGAAACACGGACCAAGGAGTCTAACATCTATGCGAGTGTTTGGGCGTT--AAACCCATACGCGGAATGAAA-GTGAACGT
>Microidium phyllanthi ex Phyllanthus acidus AB120754
TTGACCTCGAATCAGGCAGGAATACCCGCTGAACTTAAGCATATCAATAAGCGGAGGAAAAGAAACCAACCGGGATTACCTCAGTAACGGCGAGTGAAGCGGCA--AGCT--CAAATTTGAAATCTGGCTCC-----TTTGGAGCCCGAGTTGTAATTTGTAG-AAGACGCTTTGGG-TTGTGGGCTTGGCCTAAGTTCCTTGGAACAGGAC---GTCATAGAGGGTGAGAATCCCGTATGTGGTC-GAGAC-CCTACGCC--TATGTAAAGCTCTTTCGACGAGTCGAGTTGTTTGGGAATGCAGCTCAAAATGGGTGGTAAATTTCATCTAAAGCTAAATATTGGCCAGAGACCGATAGCGCACAAGTAGAGTGATCGAAAGATGAAAAGCACTTTGGAAAGAGAGTTAAATAGTACGTGAAATTGTTGAAAGGGAAGCGCTTGCACCCAGAC-TTGGGCGTTGTTGATCATCCGAGGTTCTGCCTCGGTG-CACTCGACAATGTGCAGGCCAGCATCGGTTTGACTGGCTGGACAAAGGTCCTAGGAACGTAACTC-CTCGC---GGGGAGTG-TTATAGCCTAGGGCGTCATGCAGCCCAG-TCGGACCGAGGACCGCGCCTTTT---GGGCTAGGATGCTGGCGTAATGGGTGTAAGCGACCCGTCTTGAAACACGGACCAAGGAGTCTAACATCTATGCGAGTGTTTGGGCGTT--AAACCCATACGCGGAATGAAA-GTGAACGT
>Microidium phyllanthi reticulati ex Phyllanthus reticulatus AB120758
TTGACCTCGAATCAGGCAGGGATACCCGCTGAACTTAAGCATATCAATAAGCGGAGGAAAAGAAACCAACCGGGATTACCTCAGTAACGGCGAGTGAAGCGGTAACAGCT--CAAATTTGAAATCTGGCTTC-----CTCGGAGCCCGAGTTGTAATTTGTAG-AAGACGCTTTGGG-TTGTGGGCTTGGCCTAAGTTCCTTGGAACAGGAC---GTCATAGAGGGTGAGAATCCCGTCTGCGGCC-GAGAC-CCTACACCTATATGTAAAGCTCTTTCAACGAGTCGAGTTGTTTGGGAATGCAGCTCAAAATGGGTGGTAAATTTCATCTAAAGCTAAATATAGGCCAGAGACCGATAGCGCACAAGTAGAGTGATCGAAAGATGAAAAGCACTTTGGAAAGAGAGTTAAATAGTACGTGAAATTGTTGAAAGGGAAGCGCTTGCACCCAGAC-TTGGGCATCGTTGATCATCCGAGGCTTTGCCTCGGTG-CACTCAACAATGCACAGGCCAGCATCGGTTTGACTGGCTGGAAAAAGGCCCTAGGAATGTAGCTC-CTTTC---GGGGAGTG-TTATAGCCTAGGGCGTCATGCAGCCCAG-TTAGACCGAGGACCGCGCC-TTC---GGGCTAGGATGCTGGCGTAATGGGTGTAAGCGACCCGTCTTGAAACACGGACCAAGGAGTCTAACATCTATGCGAGTGTTTGGGCGTC--AAACCCATACGCGGAATGAAA-GTGAACGT
>Leveillula duriaei ex Salvia nemorosa AB080475
TTGACCTCAAATCAGGTAGGGATACCCGCTGAACTTAAGCATATCAATAAGCGGAGGAAAAGAAACCAACCGGGATTACCTCAGTAACGGCGAGTGAAGCGGTAACAGCT--CAAATTTGAAATCTGGCTCC----CTGCGGAGTCCGAGTTGTAATTTGTAG-AAGATGCTTTGGG-TGCGTGGCCCGGCCTAAGTTCCTTGGAACAGGAC---GTCGTAGAGGGTGAGAATCCCGTATGCGGCC-GGGG--CGCCTGCC--CATGTAAAGCTCTTTCGACGAGTCGAGTTGTTTGGGAATGCAGCTCAAAATGGGTGGTAAATTTCATCTAAAGCTAAATATGGGCCAGAGACCGATAGCGCACAAGTAGAGTGATCGAAAGATGAAAAGCACTTTGGAAAGAGAGTTAAACAGTACGTGAAATTGTTGAAAGGGAAGCGCTTGCAACCAGAC-TTGGGCGTCGCTGATCATCCAAAGTTT-TCTTTGGTG-CACTCGGCGAGGCACAGGCCAGCATCGGTTGGGGTGGTGGGAGAAAGGTCGTGGGAACGTAGCTC-CTTTC---GGGGAGTG-TTATAGCCTGCGGCGCAATACCACCTAC-TCCGACCGAGGACCGCGC--TTC----GGCTAGGATGCTGGCGTAATGGTTGTAAGCGACCCGTCTTGAAACACGGACCAAGGAGTCTAACATCTATGCGAGTGTTTGGGTGCA--AAACCCATACGCGTAATGAAA-GTGAACGT
>Leveillula taurica ex Helianthus annuus AB080472
------------------------------------------------------------------------------------------------------TAACAGCT--CAAATTTGAAATCTGGCTCC----CTGCGGAGTCCGAGTTGTAATTTGTAG-AAGATGCTTTGGG-TGCGTGGCCCGGCCTAAGTTCCTTGGAACAGGAC---GTCGTAGAGGGTGAGAATCCCGTATGCGGCC-GGGG--CGCCTGCC--CGTGTAAAGCTCTTTCGACGAGTCGAGTTGTTTGGGAATGCAGCTCAAAATGGGTGGTAAATTTCATCTAAAGCTAAATATGGGCCAGAGACCGATAGCGCACAAGTAGAGTGATCGAAAGATGAAAAGCACTTTGGAAAGAGAGTTAAACAGTACGTGAAATTGTTGAAAGGGAAGCGCTTGCAACCAGAC-TTGGGCGTCGCTGATCATCCAAAGTTT-TCTTTGGTG-CACTCGGCGAGGCACAGGCCAGCATCGGTTGGGGTGGTGGGAGAAAGGTCGTGGGAACGTAGCTC-CTTTC---GGGGAGTG-TTATAGCCTGCGGCGCAATACCACCTAC-TCCGACCGAGGACCGCGC--TTC----GGCTAGGATGCTGGCGTAATGGTTGTAAGCGACCCGTCTTGAAACACGGACCAAGGAGTCTAACATCTATGCGAGTGTTTGGGTGCA--AAACCCATACGCGTAATGAAA-GTGAACGT
>Phyllactinia carpinicola ex Carpinus tschonoskii AB080420
----------------------------------------------------------------------------------AGTAACGGCGAGTGAAGCGGTAACAGCT--CAAATTTGAAATCTGGCTCC----CTGCGGAGTCCGAGTTGTAATTTGTAG-AAGATGCTTTGGG-TGCACGACCCGGCCTAAGTGCCTTGGAACAGGAC---GTCGTAGAGGGTGAGAATCCCGTATGCGGCC-GGCG--TCGACGCC--CGTGTAAAGCTCTTTCGACGAGTCGAGTTGTTTGGGAATGCAGCTCAAAATGGGTGGTAAATTTCATCTAAAGCTAAATATGGGCCAGAGACCGATAGCGCACAAGTAGAGTGATCGAAAGATGAAAAGCACTTTGGAAAGAGAGTTAAACAGTACGTGAAATTGTTGAAAGGGAAGCGCTTGCAACCAGAC-TTGGGCGTCGCTGATCATCCAAAGTTC-TCTTTGGTG-CACTCGACGACGCACAGGCCAGCATCGGTTGGGGTGGTGGGAGAAAGACTGTAGGAACGTAGCTC-TTTTC---GGAGAGTG-TTATAGCCTGCGGTGCAATACTGCCTAC-CTCGACCGAGGACCGCGC--TTC----GGCTAGGATGCTGGCGTAATGGTTGTAAGCGACCCGTCTTGAAACACGGACCAAGGAGTCTAACATCTATGCGAGTGTTTGGGTGCG--AAACCCATGCGCGAAATGAAA-GTGAACGT
>Phyllactinia linderae ex Litsea citriodora AB080421
---------------------------------------------------------------------------------TAGTAACGGCGAGTGAAGCGGTAACAGCT--CAAATTTGAAATCTGGCTCC----CTGCGGAGTCCGAGTTGTAATTTGTAG-AAGATGCTTTGGG-TGCACGACCCGGCCTAAGTGCCTTGGAACAGGAC---GTCGTAGAGGGTGAGAATCCCGTATGCGGCC-GGCG--TCGACGCC--CGTGTAAAGCTCTTTCGACGAGTCGAGTTGTTTGGGAATGCAGCTCAAAATGGGTGGTAAATTTCATCTAAAGCTAAATATGGGCCAGAGACCGATAGCGCACAAGTAGAGTGATCGAAAGATGAAAAGCACTTTGGAAAGAGAGTTAAACAGTACGTGAAATTGTTGAAAGGGAAGCGCTTGCAACCAGAC-TTGGGCGTCGCTGATCATCCAAAGTTC-TCTTTGGTG-CACTCGACGACGCACAGGCCAGCATCGGTTGGGGTGGTGGGAGAAAGACTGTAGGAACGTAGCTC-TTTTC---GGAGAGTG-TTATAGCCTGCGGTGCAATACTGCCTAC-CTCGACCGAGGACCGCGC--TTC----GGCTAGGATGCTGGCGTAATGGTTGTAAGCGACCCGTCTTGAAACACGGACCAAGGAGTCTAACATCTATGCGAGTGTTTGGGTGCG--AAACCCATGCGCGAAATGAAA-GTGAACGT
>Pleochaeta shiraiana ex Celtis sinensis AB022403
TTGACCTCGAATCAGGTAGGGATACCCGCTGAACTTAAGCATATCAATAAGCGGAGGAAAAGAAACCAACCGGGATTACCTTAGTAACGGCGAGTGAAGCGGTAACAGCT--CAAATTTGAAATCTGGCTCT----CACCGGAGTCCGAGTTGTAATTTGTAG-AAGATGCTTTGGG-TGCTAGGCCTGGCCTAAGTTCCTTGGAACAGGAC---GTCATAGAGGGTGAGAATCCCGTATGCGGCC-GGTG--CCTGTGCC--CGTGTAAAGCTCTTTCGACGAGTCGAGTTGTTTGGGAATGCAGCTCAAAATGGGTGGTAAATTTCATCTAAAGCTAAATATTGGCCAGAGACCGATAGCGAACAAGTAGAGTGATCGAAAGATGAAAAGCACTTTGGAAAGAGAGTTAAACAGTACGTGAAATTGTTGAAAGGGAAGCGCTTGCAACCAGAC-TTGGGCGTTGGTGATCATCCGGAGTTT-TCTCTGGTG-CACTCGGCAATGCACAGGCCAGCATCGGTTCGGGTGGTTGGATAAAGGCCTAGGGAACGTAGCTC-CTCTC---GGGGAGTG-TTATAGCCCTGGGCGCAATGCAGCCTAC-CTGGACCGAGGACCGCGC--TTC----GGCTAGGATGCTGGCGTAATGGTTGTAAGCGACCCGTCTTGAAACACGGACCAAGGAGTCTAACATCTATGCGAGTGTTTGGGCGTT-AAAACCCATGCGCGGAATGAAA-GTGAACGT
>Pleochaeta turbinata ex Platycyamus regnellii AB218773
TTGACCTCGAATCAGGTAGGGATACCCGCTGAACTTAAGCATATCAATAAGCGGAGGAAAAGAAACCAACTGGGATTACCTTAGTAACGGCGAGTGAAGCGGTAAAAGCT--CAAATTTGAAATCTGACTTC---CGACCGGAGTCCGAGTTGTAATTTGTAG-AAGATGCTTTGGG-TACTAGACCTAGCCTAAGTTCCTTGGAACAGGACTCTGTCATAGAGGGTGAGAATCCCGTATGCGGCT-CGAGTCTGTGCGCC--CGTGTAAAGCTCTTTCGACGAGTCGAGTTGTTTGGGAATGCAGCTCAAAATGGGTGGTAAATTTCATCTAAAGCTAAATATGGGCCAGAGACCGATAGCGCACAAGTAGAGTGATCGAAAGATGAAAAGCACTTTGGAAAGAGAGTTAAACAGTACGTGAAATTGTTGAAAGGGAAGCGCTTGCAACCAGACCTTGGGCGTCATTGATCATCCAGAGTTCTTCTCTGGTG-CACTCGGCGACGCACAGGCCAGCATCGGTTTGGGCGGTTGGAGAAAGGTCTTGGGAAAGTAGCTC-CTCTC---GGGGAGTG-TTATAGCCCGAGACGCAATGCAGCCAGC-CCGGATCGAGGACCGCGC--TTC----GGCTAGGATGCTGGCGTAATGGTTGTAAGCGACCCGTCTTGAAACACGGACCAAGGAGTCTAACATCTATGCGAGTGTTTGGGCGTT-GAAACCCATGCGCGGAATGAAA-GTGAACGT
>Parauncinula polyspora ex Quercus cuspidata AB022420
----------------------------------------------------------------------------------AGTAACGGCGAGTGAAGCGGTACTAGCT--CAAATTTGAAATCTGGCGCC-----CTCGGCGTCCGAATTGTAATTTGTAG-ACGATGCTTTGGG--TAGGGGCCCGGCCTAAGTTCCTTGGAACAGGAC---GTCATAGAGGGTGAGAATCCCGTATGTGGCAGGTGC--CCCCCGCC--CGTGTAAAGCTCGTTCGACGAGTCGAGTTGTTTGGGAATGCAGCTCAAAATGGGAGGTAAATTTCTTCTAAAGCTAAATACTGGCCAGAGACCGATAGCGAACAAGTAGAGTGATCGAAAGATGAAAAGCACTTTGGAAAGAGAGTTAAACAGTACGTGAAATTGTTGAAAGGGAAGCGCTTGCAATCAGAC-TTGGGGGCCGTGGATCATCCAGGCTTCGGGCCTGGTG-CACTCGGCGGCCCACAGGCCAGCATCGGTTCGGGTGGTTGGAGAAAGGCCCTAGGAACGTAGCTC-CTCTC---GGGGAGTG-TTATAGCCTAGGGCGCCATGCAGCCTAC-CTGGACCGAGGACCGCGC--TTC----GGCTAGGATGCTGGCGTAATGATTGTAAGCGACCCGTCTTGAAACACGGACCAAGGAGTCTAACATCTATGCGAGTGTTTGGGTGGT--AAACCCATGCGCGAAATGAAA-GTGAACGG
>Caespitotheca forestalis ex Schinopsis balansae AB193467
TTGACCTCGGATCAGGTAGGAGTACCCGCTGAACTTAAGCATATCAATAAGCGGAGGAAAAGAAACCAACAGGGATTACCTTAGTAACGGCGAGTGAAGCGGTAACAGCT--CAAATTTGAAATCTGGTCTG----TCGTCAGGCCCGAGTTGTAATTTGTAG-AAGATGCTTTGGG--CGCGGGCCCGGCCTAAGTTCCTTGGAACGGGAC---GTCATAGAGGGTGAGAATCCCGTATGCGGCT-GGTG--CTCGTGCC--CGGGTAAAGCTCTTTCGACGAGTCGAGTTGTTTGGGAATGCAGCTCAAAATGGGTGGTATATTTCATCTAAAGCTAAATATTGGCCAGAGACCGATAGCGCACAAGTAGAGTGATCGAAAGATGAAAAGCACTTTGGAAAGAGAGTTAAACAGTACGTGAAATTGTTGAAAGGGAAGCGCTTGCAACCAGAC-TTGGGCGCTACCGATCACCCAGAGTTCTGCTCTGGTG-CACTCGGTAGCGTACAGGCCAGCATCGGTTCGGGCGGTCGGACAAGGGCCGTAGGAATGTATCTCTCCCTCACGGAAGAGTA-TTATAGCCTACGGCGCCATACGGCCTGC-CTGGACCGAGGACCGCGC--TTC----GGCTAGGATGCTGGCGTAATGATTGTAAGCGACCCGTCTTGAAACACGGACCAAGGAGTCTAACATCTATGCGAGTGTTTGGGCGTT-GAAACCCATACGCGAAATGAAA-GTGAACGT
>Salmonomyces javanicus ex Acalypha wilkesiana MT133550
-------------------------------------------------------------------------------------------GAGTGAAGCGGTAACAGCT--CAAATTTGAAATCTGGCTCC-----CTTGGAGTCCGAGTTGTAATTTGTAG-AAGATGCTTTGGG-TGGCAGGACTAGCCTAAGTTCCTTGGAACAGGAC---GTCATAGAGGGTGAGAATCCCGTATGTGGCC-CTGA--CCTGCGCC--TATGTAAAGCTCTTTCGACGAGTCGAGTTGTTTGGGAATGCAGCTCAAAATGGGTGGTAAATTTCATCTAAAGCTAAATATGGGCCAGAGACCGATAGCGCACAAGTAGAGTGATCGAAAGATGAAAAGCACTTTGGAAAGAGAGTTAAACAGTACGTGAAATTGTTGAAAGGGAAGCGCTTGCACCCAGAC-TTGGCCACCGTTGATCCGCTGGAGTTC-TCTCCAGCGCCACTCAGCGGGGGACAGGCCAGCATCGGTTCGGGTGGCTGGAGAAAGACCACAGGAATGTAGCTC-TCTTC---GGGGAGTG-TTATAGCCTAGGGTGCCATACAGCCCACGCCGGATCGAGGACCGCGCC-TTT---GGGCTAGGATGCTGGCGTAATGGGTGTAAGCGACCCGTCTTGAAACACGGACCAAGGAGTCTAACATCTATGCGAGTGTTTGGGCATC--AAACCCATACGCGGAATGAAA-GTGAACGT
>Salmonomyces javanicus ex Acalypha wilkesiana NG 060061
------------------------------------------------------------------------------------------CGAGTGAAGCGGTAACAGCT--CAAATTTGAAATCTGGCTCC-----CTTGGAGTCCGAGTTGTAATTTGTAG-AAGATGCTTTGGG-TGGCAGGACTAGCCTAAGTTCCTTGGAACAGGAC---GTCATAGAGGGTGAGAATCCCGTATGTGGCC-CTGA--CCTGCGCC--TATGTAAAGCTCTTTCGACGAGTCGAGTTGTTTGGGAATGCAGCTCAAAATGGGTGGTAAATTTCATCTAAAGCTAAATATGGGCCAGAGACCGATAGCGCACAAGTAGAGTGATCGAAAGATGAAAAGCACTTTGGAAAGAGAGTTAAACAGTACGTGAAATTGTTGAAAGGGAAGCGCTTGCACCCAGAC-TTGGCCACCGTTGATCCGCTGGAGTTC-TCTCCAGCGCCACTCAGCGGGGGACAGGCCAGCATCGGTTCGGGTGGCTGGAGAAAGACCACAGGAATGTAGCTC-TCTTC---GGGGAGTG-TTATAGCCTAGGGTGCCATACAGCCCACGCCGGATCGAGGACCGCGCC-TTT---GGGCTAGGATGCTGGCGTAATGGGTGTAAGCGACCCGTCTTGAAACACGGACCAAGGAGTCTAACATCTATGCGAGTGTTTGGGCATC--AAACCCATACGCGGAATGAAA-GTGAACGT
>Salmonomyces javanicus ex Acalypha wilkesiana AB733595
------------------------------------------------------------------------------------------CGAGTGAAGCGGTAACAGCT--CAAATTTGAAATCTGGCTCC-----CTTGGAGTCCGAGTTGTAATTTGTAG-AAGATGCTTTGGG-TGGCAGGACTAGCCTAAGTTCCTTGGAACAGGAC---GTCATAGAGGGTGAGAATCCCGTATGTGGCC-CTGA--CCTGCGCC--TATGTAAAGCTCTTTCGACGAGTCGAGTTGTTTGGGAATGCAGCTCAAAATGGGTGGTAAATTTCATCTAAAGCTAAATATGGGCCAGAGACCGATAGCGCACAAGTAGAGTGATCGAAAGATGAAAAGCACTTTGGAAAGAGAGTTAAACAGTACGTGAAATTGTTGAAAGGGAAGCGCTTGCACCCAGAC-TTGGCCACCGTTGATCCGCTGGAGTTC-TCTCCAGCGCCACTCAGCGGGGGACAGGCCAGCATCGGTTCGGGTGGCTGGAGAAAGACCACAGGAATGTAGCTC-TCTTC---GGGGAGTG-TTATAGCCTAGGGTGCCATACAGCCCACGCCGGATCGAGGACCGCGCC-TTT---GGGCTAGGATGCTGGCGTAATGGGTGTAAGCGACCCGTCTTGAAACACGGACCAAGGAGTCTAACATCTATGCGAGTGTTTGGGCATC--AAACCCATACGCGGAATGAAA-GTGAACGT
>Salmonomyces acalyphae ex Acalypha supera MT648566
-----------------------ACCCGCTGAACTTAAGCATATCAATAAGCGGAGGAAAAGAAACCAACCGGGATTACCTCAGTAACGGCGAGTGAAGCGGTAACAGCT--CAAATTTGAAATCTGGCTCC----CAGCGGAGTCCGAGTTGTAATTTGGAG-AAGATGCTTTGGG-CGGACGGCCCGGCCGAAGTTCCTTGGAACAGGAC---GTCAGAGAGGGTGAGAATCCCGTATGTGGCC-GTGG--CCTGCGCC--TCTGTAAAGCTCTTTCGACGAGTCGAGTTGTTTGGGAATGCAGCTCAAAATGGGTGGTAAATTTCATCTAAAGCTAAATATGGGCCAGAGACCGATAGCGCACAAGTAGAGTGATCGAAAGATGAAAAGCACTTTGGAAAGAGAGTTAAACAGTACGTGAAATTGTTGAAAGGGAAGCGCTTGCACCCAGAC-TTGGCCGCCGTTGATCCACTAGAGCTTGTCTCCAGTGCCCCTCAAGGGTGGACAGGCCAGCATCGGTTCGGGTGGCTGGAGAAAGACCGTAGGAATGTAGCTC-CGCTTCG-GGGGAGTG-TTAGAGCCTAGGGTGCCATGCAGCCCACGCCGGATCGAGGACCGCGCC-TTC---GGGCTAGGATGCTGGCGTAATGGGTGTAAGCGACCCGTCTTGAAACACGGACCAAGG---------------------------------------------------------------
>Salmonomyces acalyphae ex Acalypha supera MT648567
-----------------------ACCCGCTGAACTTAAGCATATCAATAAGCGGAGGAAAAGAAACCAACCGGGATTACCTCAGTAACGGCGAGTGAAGCGGTAACAGCT--CAAATTTGAAATCTGGCTCC----CAGCGGAGTCCGAGTTGTAATTTGGAG-AAGATGCTTTGGG-CGGACGGCCCGGCCGAAGTTCCTTGGAACAGGAC---GTCAGAGAGGGTGAGAATCCCGTATGTGGCC-GTGG--CCTGCGCC--TCTGTAAAGCTCTTTCGACGAGTCGAGTTGTTTGGGAATGCAGCTCAAAATGGGTGGTAAATTTCATCTAAAGCTAAATATGGGCCAGAGACCGATAGCGCACAAGTAGAGTGATCGAAAGATGAAAAGCACTTTGGAAAGAGAGTTAAACAGTACGTGAAATTGTTGAAAGGGAAGCGCTTGCACCCAGAC-TTGGCCGCCGTTGATCCACTAGAGCTTGTCTCCAGTGCCCCTCAAGGGTGGACAGGCCAGCATCGGTTCGGGTGGCTGGAGAAAGACCGTAGGAATGTAGCTC-CGCTTCG-GGGGAGTG-TTAGAGCCTAGGGTGCCATGCAGCCCACGCCGGATCGAGGACCGCGCC-TTC---GGGCTAGGATGCTGGCGTAATGGGTGTAAGCGACCCGTCTTGAAACACGGACCAAGG---------------------------------------------------------------
>Salmonomyces acalyphae ex Acalypha supera MT648568
-----------------------ACCCGCTGAACTTAAGCATATCAATAAGCGGAGGAAAAGAAACCAACCGGGATTACCTCAGTAACGGCGAGTGAAGCGGTAACAGCT--CAAATTTGAAATCTGGCTCC----CAGCGGAGTCCGAGTTGTAATTTGGAG-AAGATGCTTTGGG-CGGACGGCCCGGCCGAAGTTCCTTGGAACAGGAC---GTCAGAGAGGGTGAGAATCCCGTATGTGGCC-GTGG--CCTGCGCC--TCTGTAAAGCTCTTTCGACGAGTCGAGTTGTTTGGGAATGCAGCTCAAAATGGGTGGTAAATTTCATCTAAAGCTAAATATGGGCCAGAGACCGATAGCGCACAAGTAGAGTGATCGAAAGATGAAAAGCACTTTGGAAAGAGAGTTAAACAGTACGTGAAATTGTTGAAAGGGAAGCGCTTGCACCCAGAC-TTGGCCGCCGTTGATCCACTAGAGCTTGTCTCCAGTGCCCCTCAAGGGTGGACAGGCCAGCATCGGTTCGGGTGGCTGGAGAAAGACCGTAGGAATGTAGCTC-CGCTTCG-GGGGAGTG-TTAGAGCCTAGGGTGCCATGCAGCCCACGCCGGATCGAGGACCGCGCC-TTC---GGGCTAGGATGCTGGCGTAATGGGTGTAAGCGACCCGTCTTGAAACACGGACCAAGG---------------------------------------------------------------
>P.epilobii ex Epilobium ciliatum AB525926
ATGACCTCGGATCAGGTAGGGATACCCGCTGAACTTAAGCATATCAATAAGCGGAGGANNNNNNNNNNNNNNNNNNNNNNNNNNNNNNGGCGAGTGAAGCGGTAACAGCT--CAAATTTGAAATCTGGCTCC-----TGTGGGGCCCGAGTTGTAATTTGTAG-AAGATGCTTTGGG--TGTGGGCCTGGCCTAAGTTCCTTGGAACAGGAC---GTCGTAGAGGGTGAGAATCCCGTATGCGGCT-GGCG--CCCGCGCC--CATGTAAAGCTCTTTCGACGAGTCGAGTTGTTTGGGAATGCAGCTCTAAATGGGTGGTAAATTTCATCTAAAGCTAAATATTGGCCAGAGACCGATAGCGCACAAGTAGAGTGATCGAAAGATGAAAAGCACTTTGGAAAGAGAGTTAAACAGTACGTGAAATTGTTGAAAGGGAAGCGCTGGCAACCAGAC-TTGGGCGCTGTTGATCCGTTAGGGTTC-TCCCTGGGG-TACTCAGCAGTGCGCAGGCCAGCATCGGTTTGGGGGGTTGGAGAAAGGCTGGTGGAATGTGGCTG-CCTTC---GGGCAGTG-TTATAGCCACCGGTGGCATGCAGCCTCC-CCGGACCGAGGACCGCGC--TTC----GGCTAGGATGCTGGCGTAATGGTTGTCAGCGACCCGTCTTGAAACACGGACCAAGGAGTCTAACATCTATGCGAGTGTTTGGGTGTC--AAACCCATACGCGGAATGAAA-GTGAACGT
>P.pannosa ex Rosa rubiginosa AB525937
ATGACCTCGGATCAGGTAGGGATACCCGCTGAACTTAAGCATATCAATAAGCGGAGGNNNNNNNNNNNNNNNNNNNNNNNNNNNNNNNNNNGAGTGAAGCGGTAACAGCT--CAAATTTGAAATCTGGCTCC-----TTTGGGGTCCGAGTTGTAATTTGTAG-AAGATGCTTTGGG--TGTGGGCCTGGCCTAAGTTCCTTGGAACAGGAC---GTCGTAGAGGGTGAGAATCCCGTATGCGGCT-GGCG--CCCGCGCC--CATGTAAAGCTCTTTCGACGAGTCGAGTTGTTTGGGAATGCAGCTCTAAATGGGTGGTAAATTTCATCTAAAGCTAAATATTGGCCAGAGACCGATAGCGCACAAGTAGAGTGATCGAAAGATGAAAAGCACTTTGGAAAGAGAGTTAAACAGTACGTGAAATTGTTGAAAGGGAAGCGCTGGCAACCAGAC-TTGGGCGCTGTTGATCCGTTAGGGTTC-TCCCTGGGG-TACTCAGCAGTGCGCAGGCCAGCATCGGTTTGGGGGGTTGGAGAAAGGCTGGTGGAATGTGGCTG-CCTTC---GGGCAGTG-TTATAGCCACCGGTGGCATGCAGCCTCC-CCGGACCGAGGACCGCGC--TTC----GGCTAGGATGCTGGCGTAATGGTTGTCAGCGACCCGTCTTGAAACACGGACCAAGGAGTCTAACATCTATGCGAGTGTTTGGGTGTC--AAACCCATACGCGGAATGAAA-GTGAACGT
>P.minor ex Spiraea japonica AB525941
ATGACCTCGGATCAGGTAGGGATACCCGCTGAACTTAAGCATATCAATAAGCGGAGGAAAAGAAACCAACAGGGATTACCTCAGTAACGGCGAGTGAAGCGGNNNNNNNN--NNNNNNNNNNNNNNNNNNNN-----NNNNNNNNNNNNNNNNNNNNNNNNNN-NNNNNNNNTTGGG--TGTGGGCCTGGCCTAAGTTCCTTGGAACAGGAC---GTCGTAGAGGGTGAGAATCCCGTATGCGGCT-GGCG--CCCGCGCC--CGTGTAAAGCTCTTTCGACGAGTCGAGTTGTTTGGGAATGCAGCTCTAAATGGGTGGTAAATTTCATCTAAAGCTAAATATTGGCCAGAGACCGATAGCGCACAAGTAGAGTGATCGAAAGATGAAAAGCACTTTGGAAAGAGAGTTAAACAGTACGTGAAATTGTTGAAAGGGAAGCGCTGGCAACCAGAC-TTGGGCGCTGTTGATCCGTTAGGGTTC-TCCCTGGGG-TACTCAGCAGCGCGCAGGCCAGCATCGGTTTGGGGGGTTGGAGAAAGGCCGGTGGAATGTGGCTG-CCTTC---GGGCAGTG-TTATAGCCACCGGTGGCATGCAGCCTCC-CCGGACCGAGGACCGCGC--TTC----GGCTAGGATGCTGGCGTAATGGTTGTCAGCGACCCGTCTTGAAACACGGACCAAGGAGTCTAACATCTATGCGAGTGTTTGGGTGTC--AAACCCATACGCGGAATGAAA-GTGAACGT
>Sawadaea polyfida var. japonica ex Acer palmatum AB022364
TTGACCTCGGATCAGGTAGGGATACCCGCTGAACTTAAGCATATCAATAAGCGGAGGAAAAGAAACCAACAGGGATTACCTCAGTAACGGCGAGTGAAGCGGTAACAGCT--CAAATTTGAAATCTGGCCCC-----CTCGGGGCCCGAGTTGTAATTTGTAG-AAGATGCTTTGGG--TGTGGGCCCGGCCTAAGTTCCTTGGAACAGGAC---GTCGTAGAGGGTGAGAATCCCGTATGCGGCT-GGTG--CCCTCGCC--CGTGTAAAGCTCTTTCGACGAGTCGAGTTGTTTGGGAATGCAGCTCTAAATGGGTGGTAAATTTCATCTAAAGCTAAATATTGGCCAGAGACCGATAGCGAACAAGTAGAGTGATCGAAAGATGAAAAGCACTTTGGAAAGAGAGTTAAACAGTACGTGAAATTGTTGAAAGGGAAGCGCTGGCAACCAGAC-TTGGGCGCTGCTGATCCGCGGGGGTTC-TCCCCCGGG-CACTCGGCAGCGCGCAGGCCAGCATCGGTTTGGGTGGCTGGAGAAAGGCTGGTGGAATGTAGCTG-CCCTC---GGGCAGTG-TTATAGCCACCGGTGGCATGCAGCCCAC-CTGGACCGAGGACCGCGC--TTC----GGCTAGGATGCTGGCGTAATGGTTGTCAGCGACCCGTCTTGAAACACGGACCAAGGAGTCTAACATCTATGCGAGTGTTTGGGTGTC--AAACCCATGCGCGGAATGAAA-GTGAACGC
>Sawadaea tulasnei ex Acer mono AB022366
TTGACCTCGGATCAGGTAGGGATACCCGCTGAACTTAAGCATATCAATAAGCGGAGGAAAAGAAACCNNNNNNNNNNNNNNNAGTAACGGCGAGTGAAGCGGTAACAGCT--CAAATTTGAAATCTGGCCCC------TCGGGGCCCGAGTTGTAATTTGTAG-AAGATGCTTTGGG--TGTGGGCCCGGCCTAAGTTCCTTGGAACAGGAC---GTCGTAGAGGGTGAGAATCCCGTATGCGGCT-GGTG--CCCTCGCC--CGTGTAAAGCTCTTTCGACGAGTCGAGTTGTTTGGGAATGCAGCTCTAAATGGGTGGTAAATTTCATCTAAAGCTAAATATTGGCCAGAGACCGATAGCGAACAAGTAGAGTGATCGAAAGATGAAAAGCACTTTGGAAAGAGAGTTAAACAGTACGTGAAATTGTTGAAAGGGAAGCGCTGGCAACCAGAC-TTGGGCGCTGCTGATCCGCGGGGGTTC-TCCCCCGGG-CACTCGGCAGCGCGCAGGCCAGCATCGGTTTGGGTGGCTGGAGAAAGGCTGGTGGAATGTAGCTG-CCCTC---GGGCAGTG-TTATAGCCACCGGTGGCATGCAGCCCAC-CCGGACCGAGGACCGCGC--TTC----GGCTAGGATGCTGGCGTAATGGTTGTCAGCGACCCGTCTTGAAACACGGACCAAGGAGTCTAACATCTATGCGAGTGTTTGGGTGTC--AAACCCATGCGCGGAATGAAA-GTGAACGC
>Cystotheca wrightii ex Quercus glauca AB022355
TTGACCTCGGATCAGGTAGGGATACCCGCTGAACTTAAGCATATCAATAAGCGGAGGAAAAGAAACCACCAGGGATTACCTCAGTAACGGCGAGTGAAGCGGTAACAGCT--CAAATTTGAAATCTGGCTCC-----CTCGGGGCCCGAGTTGTAATTTGGAG-AAGATGCTTTGGG--CGTGGGCCTGGCCTAAGTTCCTTGGAACAGGAC---GTCGTAGAGGGTGAGAATCCCGTATGCGGCT-GGTG--CCCTTGCC--CGTGTAAAGCTCTTTCGACGAGTCGAGTTGTTTGGGAATGCAGCTCTAAATGGGTGGTAAATTTCATCTAAAGCTAAATATGGGCCGGAGACCGATAGCGAACAAGTAGAGTGATCGAAAGATGAAAAGCACTTTGGAAAGAGAGTTAAACAGTACGTGAAATTGTTGAAAGGGAAGCGCTGGCAACCAGAC-TTGGGCGCTGCTGATCCGTCGGGGTTC-TCCCCGGGG-CACTCGGCAGCGCGCAGGCCAGCATCGGTTTGGGTGGTTGGAGAAAGGTGAGGGGAATGTAGCTG-TCTCTCG-GGGCAGTG-TTATAGCCCCTCGCGTCATGCAGCCTAC-CCGGACCGAGGACCGCGC--TTC----GGCTAGGATGCTGGCGTAATGGTTGTCAGCGACCCGTCTTGAAACACGGACCAAGGAGTCTAACATCTATGCGAGTGTTTGGGTGTC--AAACCCATGCGCGGAATGAAA-GTGAACGC
>Blumeria graminis f. sp. tritici ex Triticum aestivum AB022376
TTGACCTCGAATCAGGTAGGGATACCCGCTGAACTTAAGCATATCAATAAGCGGAGGAAAAGAAACCAACAGGGATTACCTCAGTAACGGCGAGTGAAGCGGTAACAGCT--CAAATTTGAAATCTGGTCCG----TTTACGGGCCCGAGTTGTAATTTGTAG-AAGATGCTTTGGT--GGCGAGTCCGGCCTAAGTTCCTTGGAACAGGAC---GTCATAGAGGGTGAGAACCCCGTATGCGGCCGGGTG--CTCGATGC--TATGTAAAGCTCTTTCGACGAGTCGAGTTGTTTGGGAATGCAGCTCAAAATGGGTGGTAAATTTCATCTAAAGCTAAATATTGGCCAGAGACCGATAGCGAACAAGTAGAGTGATCGAAAGATGAAAAGCACTTTGGAAAGAGAGTTAAACAGTACGTGAAATTGTTGAAAGGGAAGCGCTTGCAACCAGAC-TTGGGCACTGTGGATCATCCGAGGTTC-TCCTCGGTG-CACTCGGCAGTGCGCAGGCCAGCATCAGTTTGGGTGGTTGGATAAAGACTTGTGGAATGTAGCTC-CTTTC---GGGGAGTG-TTATAGCCACAGGTGCCATGCGACCAAC-CCGGACTGAGGACCGCGC--TTC----GGCTAGGATGCTGGCGTAATGGTTGTAAGCGACCCGTCTTGAAACACGGACCAAGGAGTCTAACATCTATGCGAGTGTTTGGGTGTT--AAACCCATACGCGGAATGAAA-GTGAACGT
>Blumeria graminis f. sp. bromi Bromus catharticus AB022362
TTGACCTCGAATCAGGTAGGGATACCCGCTGAACTTAAGCATATCAATAAGCGGAGGAAAAGAAACCAACAGGGATTACCTCAGTAACGGCGAGTGAAGCGGTAACAGCT--CAAATTTGAAATCTGGATCC----ATTAGGAGCCCGAGTTGTAATTTGTAG-AAGATGCTTTGGC--GACGAGTCCGGCCTAAGTTCCTTGGAACAGGAC---GTCATAGAGGGTGAGAACCCCGTATGCGGCCGGGTG--CTCGATGC--TATGTAAAGCTCTTTCGACGAGTCGAGTTGTTTGGGAATGCAGCTCAAAATGGGTGGTAAATTTCATCTAAAGCTAAATATTGGCCAGAGACCGATAGCGAACAAGTAGAGTGATCGAAAGATGAAAAGCACTTTGGAAAGAGAGTTAAACAGTACGTGAAATTGTTGAAAGGGAAGCGCTTGCAACCAGAC-TTGGGCACTGTGGATCATCCGAGGTTC-TCCTCGGTG-CACTCGGCAGTGCGCAGGCCAGCATCAGTTTGGGTGGTTGGATAAAGACCTGTGGAATGTAGCTC-CTTTC---GGGGAGTG-TTATAGCCACAGGTGCCATGCGACCAAC-CCGGACTGAGGACCGCGC--TTC----GGCTAGGATGCTGGCGTAATGGTTGTAAGCGACCCGTCTTGAAACACGGACCAAGGAGTCTAACATCTATGCGAGTGTTTGGGTGTT--AAACCCATACGCGGAATGAAA-GTGAACGT
>Byssoascus striatosporus U17912
----------------------------------------------------------AAAGAAACCAACAGGGATTGCCTCAGTAACGGCGAGTGAAGCGGCAACAGCT--CAAATTTGAAATCTGGCTCC-----TTTGGGGTCCGAGTTGTAATTTGGAG-AAGATGCTTCGGG--TACGGTCCCGGTCTAAGTTCCTTGGAACAGGAC---GTCACAGAGGGTGAGAATCCCGTACGTGGTC-GGTG--GCCGTGCC--CGTGTGAAGCTCTTTCGACGAGTCGAGTTGTTTGGGAATGCAGCTCAAAATGGGTGGTAAATTTCATCTAAAGCTAAATATTGGCCAGAGACCCATAGCGCACAAGTAGAGTGATCGAAAGATGAAAAGCACTTTGGAAAGAGAGTTAAACAGTACGTGAAATTGTTGAAAGGGAAGCGCTTGCAACCAGAC-TTGCGCGCGGTCGATCATCCTGGGTTC-GCCCGGGTG-CACTCGGCCGCGCTCAGGCCAGCATCGGTTCGGGTGGTTGGATAAAGGCCTCGGGAACGTGGCTC-CCCTC---GGGGAGTG-TTATAGCCCGAGGTGCAATGCAGCCTAC-CTGGACCGAGGACCGCGC--TTC----GGCTAGGATGCTGGCGTAATGGTTGTAAGCGAC--------------------------------------------------------------------------------------
