# Supplementary material for: Revision of powdery mildews (Ascomycota, Erysiphaceae) on Rosa in China: unexpected taxonomic complexity with phytopathological implications
Source: IMA Fungus. 2026 Mar 4;17:e184484. doi: 10.3897/imafungus.17.184484 (PMC12980140; doi:10.3897/imafungus.17.184484)
Supplement: Supplementary material 3 — Supplementary data 3 [file imafungus-17-e184484-s003.fas]

>Erysiphe trifoliorum Trifolium pratense TPU1546 Japan
CAGAGTGCG----------AGGCTCAGT-CGC-GGCGTC--G-GC-C------------GCGT-GCTGGG--CCGA-C-------------CCTC-CCACCCGTGTCGAT-TTGT-----AT--CTTGTTGCTTTGGCGGGCCGGGCC--------GCG------TCGT-------------CGCTGTT-CGCAAGGA-CGTGCGTCGGCCG-CCC-ACCGG-T--TTAGAACTGGAGCGCGCCCGCCAAAGACC------CAAC--CAAAACTCAT-G--TTGT--T-TGTGTCGTCTCAG--------CTT-----------TATTATGAAAA--TT------GAT-----AAAACTTTCAACAACGGATCTCTTGGCTCTGGCATCGATGAAGAACGCAGCGAAATGCGATAAGTAATGTGAATTGCAGAATTTAGTGAATCATCGAATCTTTGAACGCACATTGCGCCCCTTGG-TATTCCGAGGGGCATGCCTGTTCGAGCGTCATAAC--A--CCCC-CTCCAGCT-GCCT--T-T-------------GT--GTG---GCTGCGGTGTTGGGGCACGTC-GC------GATGCGGCGGCCCTTAAAGACAGTGGCGGTCCCGGCGTGGGCTCTACGCGTAGTAACTTGCTT-CTCGCGACAGAGT-GACGAC-GGT-GGCTTGCC----------------------------------------------------------------------------------------------------------------------------------------------------------------------------------------------------------------------------------------------------------------------------------------------------------------------------------------------------------------------------------------------------------------------------------------------------------------------------------------------------------------------------------------------------------------------------------------------------------------------------------------------------------------------------------------------------------------------------------------------------------------------------------------------------------------------------------------------------------------------------------------------------------------------------------------------------------------------------------------------------------------------------------------------------------------------------------------------------------------------------------------------------------------------------------------
>Erysiphe trifoliorum Trifolium arvense MUMH701 Hungary
CAGAGTGCG----------AGGCTCAGT-CGC-GGCGTC--G-GC-C------------GCGT-GCTGGG--CCGA-C-------------CCTC-CCACCCGTGTCGAT-TTGT-----AT--CTTGTTGCTTTGGCGGGCCGGGCC--------GCG------TCGT-------------CGCTGTT-CGCAAGGA-CGTGCGTCGGCCG-CCC-ACCGG-T--TTAGAACTGGAGCGCGCCCGCCAAAGACC------CAAC--CAAAACTCAT-G--TTGT--T-TGTGTCGTCTCAG--------CTT-----------TATTATGAAAA--TT------GAT-----AAAACTTTCAACAACGGATCTCTTGGCTCTGGCATCGATGAAGAACGCAGCGAAATGCGATAAGTAATGTGAATTGCAGAATTTAGTGAATCATCGAATCTTTGAACGCACATTGCGCCCCTTGG-TATTCCGAGGGGCATGCCTGTTCGAGCGTCATAAC--A--CCCC-CTCCAGCT-GCCT--T-T-------------GT--GTG---GCTGCGGTGTTGGGGCACGTC-GC------GATGCGGCGGCCCTTAAAGACAGTGGCGGTCCCGGCGTGGGCTCTACGCGTAGTAACTTGCTT-CTCGCGACAGAGT-GACGAC-GGT-GGCTTGCC---------------------------------------------------------------------------------------GTAAC-GGCGAGTGAAGCGGTAACAGCT--CAAATTTGAAATCTGGCTCC-TCTGGAGTCCGAGTTGTAATTTGTAG-AAGATGCTTTGGG-TTGTGGGTTCGGCCTAAGTTCCTTGGAACAGGAC-GTCATAGAGGGTGAGAATCCCGTATGTGGCCGAGG-CCCGCGCCTATGTAAAGCTCTTTCAACGAGTCGAGTTGTTTGGGAATGCAGCTCAAAATGGGTGGTAAATTTCATCTAAAGCTAAATATGGGCCAGAGACCGATAGCGCACAAGTAGAGTGATCGAAAGATGAAAAGCACTTTGGAAAGAGAGTTAAACAGTACGTGAAATTGTTGAAAGGGAAGCGCTTGCACCCAGAC-TTGGGCGCTG-CTGATCACCTTGCG--GTCTCCGCGAGTGCACTCGACAG-CGCACAGGCCAGCATCGGTTCGGGTGGCTGGATAAAGGCC-GTAGGAACGTAGCTCCCTTC----GGGGAGTG--TTATAGCCTACGGTGCCATGCAGCCCAGCCGGACCGAGGACCGCGCCTTC----GGGCTAGGATGCTGGCGTAATGGGTGTAAGCGACCCGTCTTGAAACACGGACCAAGGAGTCTAACATCTATGCGAGTGTTTGGGTG-G-TAAACCCATACGCGGAATGAAAGTGAACGTAG--------------------------------------------------------------------------------------------------------------------------------------------------------------------------------------------------------------------------------------------------------------------------------------------------------------------------------------------------------------------------------------------------------
>Erysiphe astragali Astragalus glycyphyllus MUMH2590 Ukraine
CAGAGTGCG----------AGGCTCAGT-CGT-AGCGTC--T-GC-T------------GCGT-GCTGGG--CCGA-C-------------CCTC-CCACCCGTGTCGAT-TTGT-----AT--CTTGTTGCTTTGGCGGGCCGGGCC--------GCG------TCGT-------------CGCTGCC-CGCAAGGA-CATGCGTCGGCCG-CCC-ACCGG-T--TTCG-ACTGGAGCGCGCCCGCCAAAGACC------CAAT--CAAAACTCAT-G--TTGT--T-TATGTCGTCTCAG--------CTT-----------TATTATGAAAA--TT------GAT-----AAAACTTTCAACAACGGATCTCTTGGCTCTGGCATCGATGAAGAACGCAGCGAAATGCGATAAGTAATGTGAATTGCAGAATTTAGTGAATCATCGAATCTTTGAACGCACATTGCGCCCCTTGG-TATTCCGAGGGGCATGCCTGTTCGAGCGTCATAAC--A--CCCC-CTCCAGCT-GCCG--T-T-------------GT--GTG---GCTGCGGTGTTGGGGCTCGTC-GC------GATGCGGCGGCCCTTAAAGACAGTGGCGGTCCCGGCGTGGGCTCTACGCGTAGTAACTTGCTT-CTCGCGACAGAGT-GACGAC-GGT-GGCTTGCCTTGACCTCGAA--TCAGGTA-GGAATACCCGCTGAACTTAAGCATATCAATAAGCGGAGGAAAAGAAACCAACCGGGATTACCT-CAGTAAC-GGCGAGTGAAGCGGTAACAGCT--CAAATTTGAAATCTGGCTCC-TCTGGAGTCCGAGTTGTAATTTGTAG-AAGATGCTTTGGG-TTGTGGGTTCGGCCTAAGTTCCTTGGAACAGGAC-GTCATAGAGGGTGAGAATCCCGTATGTGGCCGAGG-CCCGCGCCTATGTAAAGCTCTTTCAACGAGTCGAGTTGTTTGGGAATGCAGCTCAAAATGGGTGGTAAATTTCATCTAAAGCTAAATATGGGCCAGAGACCGATAGCGCACAAGTAGAGTGATCGAAAGATGAAAAGCACTTTGGAAAGAGAGTTAAACAGTACGTGAAATTGTTGAAAGGGAAGCGCTTGCACCCAGAC-TTGGGCGCTG-CTGATCACCTTGAG--GTCTCCTCGAGTGCACTCGACAG-CGCACAGGCCAGCATCGGTTCGGGTGGCTGGATAAAGGCC-GTAGGAACGTAGCTCCTTTC----GGGGAGTG--TTATAGCCTACGGTGCCATGCAGCCCAGCCGGACCGAGGACCGCGCCTTC----GGGCTAGGATGCTGGCGTAATGGGTGTAAGCGACCCGTCTTGAAACACGGACCAAGGAGTCTAACATCTATGCGAGTGTTTGGGTG-G-TAAACCCATACGCGGAATGAAAGTGAACGTAG--------------------------------------------------------------------------------------------------------------------------------------------------------------------------------------------------------------------------------------------------------------------------------------------------------------------------------------------------------------------------------------------------------
>Erysiphe astragali Astragalus glycyphyllus MUMH2585 Ukraine
CAGAGTGCG----------AGGCTCAGT-CGT-AGCGTC--T-GC-T------------GCGT-GCTGGG--CCGA-C-------------CCTC-CCACCCGTGTCGAT-TTGT-----AT--CTTGTTGCTTTGGCGGGCCGGGCC--------GCG------TCGT-------------CGCTGCC-CGCAAGGA-CATGCGTCGGCCG-CCC-ACCGG-T--TTCG-ACTGGAGCGCGCCCGCCAAAGACC------CAAT--CAAAACTCAT-G--TTGT--T-TATGTCGTCTCAG--------CTT-----------TATTATGAAAA--TT------GAT-----AAAACTTTCAACAACGGATCTCTTGGCTCTGGCATCGATGAAGAACGCAGCGAAATGCGATAAGTAATGTGAATTGCAGAATTTAGTGAATCATCGAATCTTTGAACGCACATTGCGCCCCTTGG-TATTCCGAGGGGCATGCCTGTTCGAGCGTCATAAC--A--CCCC-CTCCAGCT-GCCG--T-T-------------GT--GTG---GCTGCGGTGTTGGGGCTCGTC-GC------GATGCGGCGGCCCTTAAAGACAGTGGCGGTCCCGGCGTGGGCTCTACGCGTAGTAACTTGCTT-CTCGCGACAGAGT-GACGAC-GGT-GGCTTGCCTTGACCTCGAA--TCAGGTA-GGAATACCCGCTGAACTTAAGCATATCAATAAGCGGAGGAAAAGAAACCAACCGGGATTACCT-CAGTAAC-GGCGAGTGAAGCGGTAACAGCT--CAAATTTGAAATCTGGCTCC-TCTGGAGTCCGAGTTGTAATTTGTAG-AAGATGCTTTGGG-TTGTGGGTTCGGCCTAAGTTCCTTGGAACAGGAC-GTCATAGAGGGTGAGAATCCCGTATGTGGCCGAGG-CCCGCGCCTATGTAAAGCTCTTTCAACGAGTCGAGTTGTTTGGGAATGCAGCTCAAAATGGGTGGTAAATTTCATCTAAAGCTAAATATGGGCCAGAGACCGATAGCGCACAAGTAGAGTGATCGAAAGATGAAAAGCACTTTGGAAAGAGAGTTAAACAGTACGTGAAATTGTTGAAAGGGAAGCGCTTGCACCCAGAC-TTGGGCGCTG-CTGATCACCTTGAG--GTCTCCTCGAGTGCACTCGACAG-CGCACAGGCCAGCATCGGTTCGGGTGGCTGGATAAAGGCC-GTAGGAACGTAGCTCCTTTC----GGGGAGTG--TTATAGCCTACGGTGCCATGCAGCCCAGCCGGACCGAGGACCGCGCCTTC----GGGCTAGGATGCTGGCGTAATGGGTGTAAGCGACCCGTCTTGAAACACGGACCAAGGAGTCTAACATCTATGCGAGTGTTTGGGTG-G-TAAACCCATACGCGGAATGAAAGTGAACGTAG--------------------------------------------------------------------------------------------------------------------------------------------------------------------------------------------------------------------------------------------------------------------------------------------------------------------------------------------------------------------------------------------------------
>Erysiphe heraclei Torilis leptophylla AB103071 Iran
--------------------------------------------------------------------------------------------------------------------------------------------------------------------------------------------------------------------------------------------------------------------------------------------------------------------------------------------------------------------------------------------------------------------------------------------------------------------------------------------------------------------------------------------------------------------------------------------------------------------------------------------------------------------------------------------------------------------TTGACCTCGAA--TCAGGTA-GGAATACCCGCTGAACTTAAGCATATCAATAAGCGGAGGAAA--------------------------------------------TAACAGCT--CAAATTTGAAATCTGGCTCC-TCTGGAGTCCGAATTGTAATTTGTAG-AAGATGCTTTGGG-TTGTGGGTTCGGCCTAAGTTCCTTGGAACAGGAC-GTCATAGAGGGTGAGAATCCCGTATGTGGCCGAGG-CCCGCGCCTATGTAAAGCTCTTTCAACGAGTCGAGTTGTTTGGGAATGCAGCTCAAAATGGGTGGTAAATTTCATCTAAAGCTAAATATGGGCCAGAGACCGATAGCGCACAAGTAGAGTGATCGAAAGATGAAAAGCACTTTGGAAAGAGAGTTAAACAGTACGTGAAATTGTTGAAAGGGAAGCGCTTGCACCCAGAC-TTGGGCGCTG-CTGATCACCTTGAG--GTCTCCTCGAGTGCACTCGACAG-CGCACAGGCCAGCATCGGTTCGGGTGGCTGGATAAAGGCC-GTAGGAACGTAGCTCTCTTC----GGGGAGTG--TTATAGCCTACGGTGCCATGCAGCCCAGCCGGACCGAGGACCGCGCCTTC----GGGCTAGGATGCTGGCGTAATGGGTGTAAGCGACCCGTCTTGAAACACGGACCAAGGAGTCTAACATCTATGCGAGTGTTTGGGTG-G-TAAACCCATACGCGGAATGAAAGTGAACGTAG--------------------------------------------------------------------------------------------------------------------------------------------------------------------------------------------------------------------------------------------------------------------------------------------------------------------------------------------------------------------------------------------------------
>Erysiphe heraclei Chaerophyllum aureum AB103067 Iran
-------------------------------------------------------------------------------------------------------------------------------------------------------------------------------------------------------------------------------------------------------------------------------------------------------------------------------------------------------------------------------------------------------------------------------------------------------------------------------------------------------------------------------------------------------------------------------------------------------------------------------------------------------------------------------------------------------------------------------------------------------------------------------------------------------------------------------TAACAGCT--CAAATTTGAAATCTGGCTCC-TCTGGAGTCCGAATTGTAATTTGTAG-AAGATGCTTTGGG-TTGTGGGTTCGGCCTAAGTTCCTTGGAACAGGAC-GTCATAGAGGGTGAGAATCCCGTATGTGGCCGAGG-CCCGCGCCTATGTAAAGCTCTTTCAACGAGTCGAGTTGTTTGGGAATGCAGCTCAAAATGGGTGGTAAATTTCATCTAAAGCTAAATATGGGCCAGAGACCGATAGCGCACAAGTAGAGTGATCGAAAGATGAAAAGCACTTTGGAAAGAGAGTTAAACAGTACGTGAAATTGTTGAAAGGGAAGCGCTTGCACCCAGAC-TTGGACGCTG-CCGATCACCTTGAG--GTCTCCTCGAGTGCACTCGACAG-CGTACAGGCCAGCATCGGTTCGGGTGGCTGGATAAAGGCC-GTAGGAACGTANCTCTCTTC----GGGGAGTG--TTATAGCCTACGGTGCCATGCAGCCCAGCCGGACCGAGGACCGCGCCTTC----GGGCTAGGATGCTGGCGTAATGGGTGTAAGCGACCCGTCTTGAAACACGGACCAAGGAGTCTAACATCTATGCGAGTGTTTGGGTG-G-TAAACCCATACGCGGAATGAAAGTGAACGTAG--------------------------------------------------------------------------------------------------------------------------------------------------------------------------------------------------------------------------------------------------------------------------------------------------------------------------------------------------------------------------------------------------------
>Erysiphe pisi Pisum sativum DNA3 Japan
CAGAGTGCG----------AGGCTCAGT-CGT-GGCATC--T-GC-T------------GCGT-GCTGGG--CCGA-C-------------CCTC-CCACCCGTGTCGAT-TTGT-----AT--CTTGTTGCTTTGGCGGGCCGGGCC--------GCG------CTGT-------------CGCTGTC-CGCATGGA-CATGCGTCGGCCG-CCC-ACCGGTT--TTCA-ACTGGAGCGCGCCCGCCAAAGACC------CAAC--CAAAACTCAT-G--TTGT--T-TGTGTCGTCTCAG--------CTT-----------TATTATGAAAA--TT------GAT-----AAAACTTTCAACAACGGATCTCTTGGCTCTGGCATCGATGAAGAACGCAGCGAAATGCGATAAGTAATGTGAATTGCAGAATTTAGTGAATCATCGAATCTTTGAACGCACATTGCGCCCCTTGG-TATTCCGAGGGGCATGCCTGTTCGAGCGTCATAAC--A--CCCC-CTCCAGCT-GCCT--T-T-------------GT--GTG---GCTGCGGTGTTGGGGCTCGTC-GC------GAAGCGGCGGCCCTTAAAGACAGTGGCGGTCCCGGCGTGGGCTCTACGCGTAGTAACTTGCTT-CTCGCGACAGAGT-GACGAC-GGT-GGCTTGCC----------------------------------------------------------------------------------------------------------------------------------------------------------------------------------------------------------------------------------------------------------------------------------------------------------------------------------------------------------------------------------------------------------------------------------------------------------------------------------------------------------------------------------------------------------------------------------------------------------------------------------------------------------------------------------------------------------------------------------------------------------------------------------------------------------------------------------------------------------------------------------------------------------------------------------------------------------------------------------------------------------------------------------------------------------------------------------------------------------------------------------------------------------------------------------------
>Erysiphe pisi Pisum sativum AF073348 Australia
CAGAGTGCG----------AGGCTCAGT-CGT-GGCATC--T-GC-T------------GCGT-GCTGGG--CCGA-C-------------CCTC-CCACCCGTGTCGAT-TTGT-----AT--CTTGTTGCTTTGGCGGGCCGGGCC--------GCG------CTGT-------------CGCTGTC-CGCATGGA-CATGCGTCGGCCG-CCC-ACCGGTT--TTCA-ACTGGAGCGCGCCCGCCAAAGACC------CAAC--CAAAACTCAT-G--TTGT--T-TGTGTCGTCTCAG--------CTT-----------TATTATGAAAA--TT------GAT-----AAAACTTTCAACAACGGATCTCTTGGCTCTGGCATCGATGAAGAACGCAGCGAAATGCGATAAGTAATGTGAATTGCAGAATTTAGTGAATCATCGAATCTTTGAACGCACATTGCGCCCCTTGG-TATTCCGAGGGGCATGCCTGTTCGAGCGTCATAAC--A--CCCC-CTCCAGCT-GCCT--T-T-------------GT--GTG---GCTGCGGTGTTGGGGCTCGTC-GC------GAAGCGGCGGCCCTTAAAGACAGTGGCGGTCCCGGCGTGGGCTCTACGCGTAGTAACTTGCTT-CTCGCGACAGAGT-GACGAC-GGT-GGCTTGCC----------------------------------------------------------------------------------------------------------------------------------------------------------------------------------------------------------------------------------------------------------------------------------------------------------------------------------------------------------------------------------------------------------------------------------------------------------------------------------------------------------------------------------------------------------------------------------------------------------------------------------------------------------------------------------------------------------------------------------------------------------------------------------------------------------------------------------------------------------------------------------------------------------------------------------------------------------------------------------------------------------------------------------------------------------------------------------------------------------------------------------------------------------------------------------------
>Eiffusa diffusa Desmodium incanum MUMH3121 Argentina
CAGAGTGCG----------AGGCTCAGT-CGT-GGCGTC--T-GC-T------------GCGT-GCTGGG--CCGA-C-------------CCTC-CCACCCGTGTCGAT-TTGT-----AT--CTTGTTGCTTTGGCGGGCCGGGCC--------GCG------CTGT-------------TGCAGTC-CGCATGGA-CATGCGTCGGCCGCCCC-CCCGGTG--TTCC-ACTGGAGCGCGCCCGCCAAAGACC------CAAC--CAAAACTCAT-G--TTGT--T-TGTATCGTCTCAG--------CTT-----------TATTATGAAAA--TT------GAT-----AAAACTTTCAACAACGGATCTCTTGGCTCTGGCATCGATGAAGAACGCAGCGAAATGCGATAAGTAATGTGAATTGCAGAATTTAGTGAATCATCGAATCTTTGAACGCACATTGCGCCCCTTGG-TATTCCGAGGGGCATGCCTGTTCGAGCGTCATAAC--A--CCCC-CTCCAGCT-GCCA--T-T-------------GT--GTG---GCTGCGGTGTTGGGGCTCGTC-GC------GATGCGGCGGCCCTTAAAGACAGTGGCGGTTCCGACGTGGGCTCTACGCGTAGTAACTTGCTT-CTCGCGACAGAGT-GACGAC-GGT-GGCTTGCC----------------------------------------------------------------------------------------------------------------------------------------------------------------------------------------------------------------------------------------------------------------------------------------------------------------------------------------------------------------------------------------------------------------------------------------------------------------------------------------------------------------------------------------------------------------------------------------------------------------------------------------------------------------------------------------------------------------------------------------------------------------------------------------------------------------------------------------------------------------------------------------------------------------------------------------------------------------------------------------------------------------------------------------------------------------------------------------------------------------------------------------------------------------------------------------
>Erysiphe limonii Limonium sp. MUMH2567 Ukraine
CAGAGTGCG----------AGGCTCAGT-CGT-GGCGTC--T-GC-T------------GCGT-GCTGGG--CCGA-C-------------CCTC-CCACCCGTGTCGAT-TTGT-----AT--CTTGTTGCTTTGGCGGGCCGGGCC--------GCG------TCGT-------------CGCTGTC-CGCATGGA-CATGCGTCGGCCG-CCC-ACCGG-T--TTCG-ACTGGAGCGCGCCCGCCAAAGACC------CAAC--CAAAACTCAT-G--TTGT--T-TGTGTCGTCTCAG--------CTT-----------TATTATGAAAA--TT------GAT-----AAAACTTTCAACAACGGATCTCTTGGCTCTGGCATCGATGAAGAACGCAGCGAAATGCGATAAGTAATGTGAATTGCAGAATTTAGTGAATCATCGAATCTTTGAACGCACATTGCGCCCCTTGG-TATTCCGAGGGGCATGCCTGTTCGAGCGTCATAAC--A--CCCCTCTCCAGCT-GCCG--T-T-------------GT--GTG---GCTGCGGTGTTGGGGCTCGTC-GC------GACGCGGCGGCCCTTAAAGACAGTGGCGGTCCCGGCGTGGGCTCTACGCGTAGTAACTTGCTT-CTCGCGACAGAGT-GACGAC-GGT-GGCCTGCCTTGACCTCGAA--TCAGGTA-GGAATACCCGCTGAACTTAAGCATATCAATAAGCGGAGGAAAAGAAACCAACCGGGATTACCT-CAGTAAC-GGCGAGTGAAGCGGTAACAGCT--CAAATTTGAAATCTGGCTCC-TCTGGAGTCCGAGTTGTAATTTGTAG-AAGATGCTTTGGG-TTGCGGGTTCGGCCTAAGTTCCTTGGAACAGGAC-GTCATAGAGGGTGAGAATCCCGTATGCGGCCGAGG-CCCGCGCCCGTGTAAAGCTCTTTCAACGAGTCGAGTTGTTTGGGAATGCAGCTCAAAATGGGTGGTAAATTTCATCTAAAGCTAAATATGGGCCAGAGACCGATAGCGCACAAGTAGAGTGATCGAAAGATGAAAAGCACTTTGGAAAGAGAGTTAAACAGTACGTGAAATTGTTGAAAGGGAAGCGCTTGCACCCAGAC-TTGGGCGCTG-CCGATCACCTTGAG--TTCTCCTCGAGTGCACTCGACAG-CGCACAGGCCAGCATCGGTTCGGGTGGCTGGATAAAGGCC-GGAGGAACGTAGCTCCCCTC----GGGGAGTG--TTATAGCCTCCGGTGCCATGCAGCCCAGCCGGACCGAGGACCGCGCCTTC----GGGCTAGGATGCTGGCGTAATGGGTGTAAGCGACCCGTCTTGAAACACGGACCAAGGAGTCTAACATCTATGCGAGTGTTTGGGTG-G-AAAGCCCATACGCGGAATGAAAGTGAACGTAG--------------------------------------------------------------------------------------------------------------------------------------------------------------------------------------------------------------------------------------------------------------------------------------------------------------------------------------------------------------------------------------------------------
>Erysiphe limonii Limonium platyphyllum MUMH2568 Ukraine
-----TGCG----------AGGCTCAGT-CGT-GGCGTC--T-GC-T------------GCGT-GCTGGG--CCGA-C-------------CCTC-CCACCCGTGTCGAT-TTGT-----AT--CTTGTTGCTTTGGCGGGCCGGGCC--------GCG------TCGT-------------CGCTGTC-CGCATGGA-CATGCGTCGGCCG-CCC-ACCGG-T--TTCG-ACTGGAGCGCGCCCGCCAAAGACC------CAAC--CAAAACTCAT-G--TTGT--T-TGTGTCGTCTCAG--------CTT-----------TATTATGAAAA--TT------GAT-----AAAACTTTCAACAACGGATCTCTTGGCTCTGGCATCGATGAAGAACGCAGCGAAATGCGATAAGTAATGTGAATTGCAGAATTTAGTGAATCATCGAATCTTTGAACGCACATTGCGCCCCTTGG-TATTCCGAGGGGCATGCCTGTTCGAGCGTCATAAC--A--CCCCTCTCCAGCT-GCCG--T-T-------------GT--GTG---GCTGCGGTGTTGGGGCTCGTC-GC------GACGCGGCGGCCCTTAAAGACAGTGGCGGTCCCGGCGTGGGCTCTACGCGTAGTAACTTGCTT-CTCGCGACAGAGT-GACGAC-GGT-GGCCTGCCTTGACCTCGAA--TCAGGTA-GGAATACCCGCTGAACTTAAGCATATCAATAAGCGGAGGAAAAGAAACCAACCGGGATTACCT-CAGTAAC-GGCGAGTGAAGCGGTAACAGCT--CAAATTTGAAATCTGGCTCC-TCTGGAGTCCGAGTTGTAATTTGTAG-AAGATGCTTTGGG-TTGCGGGTTCGGCCTAAGTTCCTTGGAACAGGAC-GTCATAGAGGGTGAGAATCCCGTATGCGGCCGAGG-CCCGCGCCCGTGTAAAGCTCTTTCAACGAGTCGAGTTGTTTGGGAATGCAGCTCAAAATGGGTGGTAAATTTCATCTAAAGCTAAATATGGGCCAGAGACCGATAGCGCACAAGTAGAGTGATCGAAAGATGAAAAGCACTTTGGAAAGAGAGTTAAACAGTACGTGAAATTGTTGAAAGGGAAGCGCTTGCACCCAGAC-TTGGGCGCTG-CCGATCACCTTGAG--TTCTCCTCGAGTGCACTCGACAG-CGCACAGGCCAGCATCGGTTCGGGTGGCTGGATAAAGGCC-GGAGGAACGTAGCTCCCCTC----GGGGAGTG--TTATAGCCTCCGGTGCCATGCAGCCCAGCCGGACCGAGGACCGCGCCTTC----GGGCTAGGATGCTGGCGTAATGGGTGTAAGCGACCCGTCTTGAAACACGGACCAAGGAGTCTAACATCTATGCGAGTGTTTGGGTG-G-AAAGCCCATACGCGGAATGAAAGTGAACGTAG--------------------------------------------------------------------------------------------------------------------------------------------------------------------------------------------------------------------------------------------------------------------------------------------------------------------------------------------------------------------------------------------------------
>Erysiphe convolvuli Convolvulus arvensis AF154327 Switzerland
CAGAGTGCG----------AGGCTCCGT-CGT-GGCATC--A-GC-T------------GCGT-ACTGGG--CCGA-C-------------CCTC-CCACCCGTGTCGATTTTGT-----AT--CTTGTTGCTTTGGCGAGCCGGGCC--------GTG------TCGT-------------CGCTGCC-CGCATGGG-CATGCGTCGGCCG-CCC-ACCGG-T--TTCG-ACTGGAGCGTGCCCGCCAAAGACC------CAAC--CAAAACTCAT-G--TTGT--T-TGTGTCGTCTCAG--------CTT-----------TATTATGAAAA--TT------GAT-----AAAACTTTCAACAACGGATCTCTTGGCTCTGGCATCGATGAAGAACGCAGCGAAATGCGATAAGTAATGTGAATTGCAGAATTTAGTGAATCATCGAATCTTTGAACGCACATTGCGCCCCTTGG-TATTCCGAGGGGCATGCCTGTTCGAGCGTCATAAC-AA--CCCC-CTCCAGCT-GCCG--T-T-------------GT--GTG---GCTGCGGCGTTGGGGCTCGTC-GC------GCTGCGGCGGCCCTTAAAGACAGTGGCGGTCCCGGCGTGGGCTCTACGCGTAGTAACTTGCTT-CTCGCGACAGAGT-GACGAC-GGC-GGCTTGCC----------------------------------------------------------------------------------------------------------------------------------------------------------------------------------------------------------------------------------------------------------------------------------------------------------------------------------------------------------------------------------------------------------------------------------------------------------------------------------------------------------------------------------------------------------------------------------------------------------------------------------------------------------------------------------------------------------------------------------------------------------------------------------------------------------------------------------------------------------------------------------------------------------------------------------------------------------------------------------------------------------------------------------------------------------------------------------------------------------------------------------------------------------------------------------------
>Erysiphe convolvuli Convolvulus arvensis AF011298 USA
--GAGTGCG----------AGGCTC-GT-CGT-GGCATC--A-GC-T------------GCGTGACTGGG--CCGA-C-------------CCTC-CCACCCGTGTCGATTTTGT-----AT--CTTGTTGCTTTGGCGAGCCGGGCC--------GTG------TCGT-------------CGCTGCC-CGCATGGG-CATGCGTCGGCCG-CCC-ACCGG-T--TTCG-ACTGGAGCGTGCCCGCCAAAGACC------CAAC--CAAAACTCAT-G--TTGT--T-TGTGTCGTCTCAG--------CTT-----------TATTATGAAAA--TT------GAT-----AAAACTTTCAACAACGGATCTCTTGGCTCTGGCATCGATGAAGAACGCAGCGAAATGCGATAAGTAATGTGAATTGCAGAATTTAGTGAATCATCGAATCTTTGAACGCACATTGCGCCCCTTGG-TATTCCGAGGGGCATGCCTGTTCGAGCGTCATAAC-AA--CCCC-CTCCAGCT-GCCG--T-T-------------GT--GTG---GCTGCGGCGTTGGGGCTCGTC-GC------GCTGCGGCGGCCCTTAAAGACAGTGGCGGTCCCGGCGTGGGCTCTACACGTAGTAACTTGCTT-CTCGCGACAGAGT-GACGAC-GGC-GGCTTGCC----------------------------------------------------------------------------------------------------------------------------------------------------------------------------------------------------------------------------------------------------------------------------------------------------------------------------------------------------------------------------------------------------------------------------------------------------------------------------------------------------------------------------------------------------------------------------------------------------------------------------------------------------------------------------------------------------------------------------------------------------------------------------------------------------------------------------------------------------------------------------------------------------------------------------------------------------------------------------------------------------------------------------------------------------------------------------------------------------------------------------------------------------------------------------------------
>Erysiphe hypophylla Quercus serrata MUMH2405 Japan
CAGAGCGTG----------AGGCTCAGT-CGT-GGCATC--T-GC-C------------GCGT-GCTGGG--CCGA-C-------------CCTC-CCACCCGTGTCGAT-TTGT-----AT--CTTGTTGCTTTGGCGGGCCGGGCC--------GCG------TCGT-------------CGCTGCTCCGCAAGGA-TATGCGTCGGCCG-CCC-ACCGG-T--TTCG-GCTGGAGCGCGCCCGCCAAAGACC------CAAC--CAAAACTCAT-G--TTGT--T-TTTGTCGTCTCAG--------CTT-----------TATTATTGAAA--TT------GAT-----AAAACTTTCAACAACGGATCTCTTGGCTCTGGCATCGATGAAGAACGCAGCGAAATGCGATAAGTAATGTGAATTGCAGAATTTAGTGAATCATCGAATCTTTGAACGCACATTGCGCCCCTTGG-TATTCCGAGGGGCATGCCTGTTCGAGCGTCATAAC--A--CCCC-CTCCAGCT-GCCT--T-T-------------GT--GTG---GCTGCGGTGTTGGGGCTCGTC-GC------GATGCGGCGGCCCTTAAAGACAGTGGCGGTCCCGGCGTGGGCTCTACGCGTAGTAACTTGTTT-CTCGCGACAGAGT-GACGAC-GGT-GGCTTGCCTTGACCTCGAA--TCAGGTA-GGAATACCCGCTGAACTTAAGCATATCAATAAGCGGAGGAAAAGAAACCAACCGGGATTACCT-CAGTAAC-GGCGAGTGAAGCGGTAACAGCT--CAAATTTGAAATCTGGCTCC-TCCGGAGTCCGAGTTGTAATTTGTAG-AAGATGCTTTGGG-TTGTGGGTTCGGCCTAAGTTCCTTGGAACAGGAC-GTCATAGAGGGTGAGAATCCCGTATGTGGCCGCGG-CCCGCGCCTATGTAAAGCTCTTTCAACGAGTCGAGTTGTTTGGGAATGCAGCTCAAAATGGGTGGTAAATTTCATCTAAAGCTAAATATGGGCCAGAGACCGATAGCGCACAAGTAGAGTGATCGAAAGATGAAAAGCACTTTGGAAAGAGAGTTAAACAGTACGTGAAATTGTTGAAAGGGAAGCGCTTGCAACCAGAC-TTGGGCGCTG-CCGATCACCCCGAG--TTCTCTCGAG-TGCACTCGACAG-CGCACAGGCCAGCATCGGTTCGGGTGGCTGGATAAAGGCC-GTGGGAACGTGGCTCCCCTC----GGGGAGTG--TTATAGCCTACGGTGCCATGCAGCCCAGCCGGACCGAGGACCGCGCCTTC----GGGCTAGGATGCTGGCGTAATGGTTGTAAGCGACCCGTCTTGAAACACGGACCAAGGAGTCTAACATCTATGCGAGTGTTTGGGTG-G-T---------------------------------------------------------------------------------------------------------------------------------------------------------------------------------------------------------------------------------------------------------------------------------------------------------------------------------------------------------------------------------------------------------------------------------------
>Erysiphe hypophylla Quercus serrata MUMH2373 Japan
CAGAGCGTG----------AGGCTCAGT-CGT-GGCATC--T-GC-C------------GCGT-GCTGGG--CCGA-C-------------CCTC-CCACCCGTGTCGAT-TTGT-----AT--CTTGTTGCTTTGGCGGGCCGGGCC--------GCG------TCGT-------------CGCTGCTCCGCAAGGA-TATGCGTCGGCCG-CCC-ACCGG-T--TTCG-GCTGGAGCGCGCCCGCCAAAGACC------CAAC--CAAAACTCAT-G--TTGT--T-TTTGTCGTCTCAG--------CTT-----------TATTATTGAAA--TT------GAT-----AAAACTTTCAACAACGGATCTCTTGGCTCTGGCATCGATGAAGAACGCAGCGAAATGCGATAAGTAATGTGAATTGCAGAATTTAGTGAATCATCGAATCTTTGAACGCACATTGCGCCCCTTGG-TATTCCGAGGGGCATGCCTGTTCGAGCGTCATAAC--A--CCCC-CTCCAGCT-GCCT--T-T-------------GT--GTG---GCTGCGGTGTTGGGGCTCGTC-GC------GATGCGGCGGCCCTTAAAGACAGTGGCGGTCCCGGCGTGGGCTCTACGCGTAGTAACTTGTTT-CTCGCGACAGAGT-GACGAC-GGT-GGCTTGCCTTGACCTCGAA--TCAGGTA-GGAATACCCGCTGAACTTAAGCATATCAATAAGCGGAGGAAAAGAAACCAACCGGGATTACCT-CAGTAAC-GGCGAGTGAAGCGGTAACAGCT--CAAATTTGAAATCTGGCTCC-TCCGGAGTCCGAGTTGTAATTTGTAG-AAGATGCTTTGGG-TTGTGGGTTCGGCCTAAGTTCCTTGGAACAGGAC-GTCATAGAGGGTGAGAATCCCGTATGTGGCCGCGG-CCCGCGCCTATGTAAAGCTCTTTCAACGAGTCGAGTTGTTTGGGAATGCAGCTCAAAATGGGTGGTAAATTTCATCTAAAGCTAAATATGGGCCAGAGACCGATAGCGCACAAGTAGAGTGATCGAAAGATGAAAAGCACTTTGGAAAGAGAGTTAAACAGTACGTGAAATTGTTGAAAGGGAAGCGCTTGCAACCAGAC-TTGGGCGCTG-CCGATCACCCCGAG--TTCTCTCGAG-TGCACTCGACAG-CGCACAGGCCAGCATCGGTTCGGGTGGCTGGATAAAGGCC-GTGGGAACGTGGCTCCCCTC----GGGGAGTG--TTATAGCCTACGGTGCCATGCAGCCCAGCCGGACCGAGGACCGCGCCTTC----GGGCTAGGATGCTGGCGTAATGGTTGTAAGCGACCCGTCTTGAAACACGGACCAAGGAGTCTAACATCTATGCGAGTGTTTGGGTG-G-TAAACCCATACGCGGAATGAAAGTGAACGT----------------------------------------------------------------------------------------------------------------------------------------------------------------------------------------------------------------------------------------------------------------------------------------------------------------------------------------------------------------------------------------------------------
>Erysiphe hypophylla Quercus robur AF298544 Japan
CAGAGCGTG----------AGGCTCAGT-CGT-GGCATC--T-GC-C------------GCGT-GCTGGG--CCGA-C-------------CCTC-CCACCCGTGTCGAT-TTGT-----AT--CTTGTTGCTTTGGCGGGCCGGGCC--------GCG------TCGT-------------CGCTGCTCCGCAAGGA-TATGCGTCGGCCG-CCC-ACCGG-T--TTCG-GCTGGAGCGCGCCCGCCAAAGACC------CAAC--CAAAACTCAT-G--TTGT--T-TTTGTCGTCTCAG--------CTT-----------TATTATTGAAA--TT------GAT-----AAAACTTTCAACAACGGATCTCTTGGCTCTGGCATCGATGAAGAACGCAGCGAAATGCGATAAGTAATGTGAATTGCAGAATTTAGTGAATCATCGAATCTTTGAACGCACATTGCGCCCCTTGG-TATTCCGAGGGGCATGCCTGTTCGAGCGTCATAAC--A--CCCC-CTCCAGCT-GCCT--T-T-------------GT--GTG---GCTGCGGTGTTGGGGCTCGTC-GC------GATGCGGCGGCCCTTAAAGACAGTGGCGGTCCCGGCGTGGGCTCTACGCGTAGTAACTTGTTT-CTCGCGACAGAGT-GACGAC-GGT-GGCTTGCC----------------------------------------------------------------------------------------------------------------------------------------------------------------------------------------------------------------------------------------------------------------------------------------------------------------------------------------------------------------------------------------------------------------------------------------------------------------------------------------------------------------------------------------------------------------------------------------------------------------------------------------------------------------------------------------------------------------------------------------------------------------------------------------------------------------------------------------------------------------------------------------------------------------------------------------------------------------------------------------------------------------------------------------------------------------------------------------------------------------------------------------------------------------------------------------
>Erysiphe hypogena Quercus acutissima MUMH900 Japan
CAGAGTGTG----------AGGCCCAGT-CGT-GGCATC--T-GC-T------------GCGT-GCTGGG--CCGA-C-------------CCTC-CCACCCGTGTCGAT-TTGT-----AT--CTTGTTGCTTTGGCGGGCCGGGCC--------GCG------TCGT-------------CGCTGCC-CGCAAGGA-CATGCGTCGGCCG-CCC-ACCGG-C--TTCG-GCTGGAGCGCGCCCGCCAAAGACC------CAAC--CAAAACTCAT-G--TTAT--T-TCTGTCGTCTCAG--------CTT-----------TATTATTGAAA--TT------GAT-----AAAACTTTCAACAACGGATCTCTTGGCTCTGGCATCGATGAAGAACGCAGCGAAATGCGATAAGTAATGTGAATTGCAGAATTTAGTGAATCATCGAATCTTTGAACGCACATTGCGCCCCTTGG-TATTCCGAGGGGCATGCCTGTTCGAGCGTCATAAC--A--CCCC-CTCCAGCT-GCCG--T-T-------------GT--GTG---GCTGCGGTGTTGGGGCCCGTC-GC------GTTGCGGCGGCCCTTAAAGACAGTGGCGGTCCCGGCGTGGGCTCTACGCGTAGTAACTTGCTT-CTCGCGACAGAGT-GACGAC-GGT-GGCTTGCCTTGACCTCGAA--TCAGGTA-GGAATACCCGCTGAACTTAAGCATATCAATAAGCGGAGGAAAAGAAACCAACCGGGATTACCT-CAGTAAC-GGCGAGTGAAGCGGTAACAGCT--CAAATTTGAAATCTGGCTCC-TGCGGAGTCCGAGTTGTAATTTGTAG-AAGATGCTTTGGG-TTGTGGGTTCGGCCTAAGTTCCTTGGAACAGGAC-GTCATAGAGGGTGAGAATCCCGTATGTGGCCGAGG-CCCGCGCCTATGTAAAGCTCTTTCAACGAGTCGAGTTGTTTGGGAATGCAGCTCAAAATGGGTGGTAAATTTCATCTAAAGCTAAATATGGGCCAGAGACCGATAGCGCACAAGTAGAGTGATCGAAAGATGAAAAGCACTTTGGAAAGAGAGTTAAACAGTACGTGAAATTGTTGAAAGGGAAGCGCTTGCAACCAGAC-TTGGGCGCTG-CCGATCACCCCGAG--TTCTCTCAGG-TGCACTCGACAG-CGCGCAGGCCAGCATCGGTTCGGGTGGCTGGATAAAGGCC-GTAGGAACGTAGCTCCCTCC----GGGGAGTG--TTATAGCCTACGGTGCCATGCAGCCCAGCCGGACCGAGGACCGCGCCTTC----GGGCTAGGATGCTGGCGTAATGGTTGTAAGCGACCCGTCTTGAAACACGGACCAAGGAGTCTAACATCTATGCGAGTGTTTGGGTG-G-CAAACCCATACGCGGAATGAAAGTGAACG-----------------------------------------------------------------------------------------------------------------------------------------------------------------------------------------------------------------------------------------------------------------------------------------------------------------------------------------------------------------------------------------------------------
>Erysiphe hypogena Quercus acutissima MUMH1962 Japan
---------------------------------------------------------------------------------------------------------------------------------------GGCGGGCCGGGCC--------GCG------TCGT-------------CGCTGCC-CGCAAGGA-CATGCGTCGGCCG-CCC-ACCGG-C--TTCG-GCTGGAGCGCGCCCGCCAAAGACC------CAAC--CAAAACTCAT-G--TTAT--T-TTTGTCGTCTCAG--------CTT-----------TATTATTGAAA--TT------GAT-----AAAACTTTCAACAACGGATCTCTTGGCTCTGGCATCGATGAAGAACGCAGCGAAATGCGATAAGTAATGTGAATTGCAGAATTTAGTGAATCATCGAATCTTTGAACGCACATTGCGCCCCTTGG-TATTCCGAGGGGCATGCCTGTTCGAGCGTCATAAC--A--CCCC-CTCCAGCT-GCCG--T-T-------------GT--GTG---GCTGCGGTGTTGGGGCCCGTC-GC------GTTGCGGCGGCCCTTAAAGACAGTGGCGGTCCCGGCGTGGGCTCTACGCGTAGTAACTTGCTT-CTCGCGACAGAGT-GACGAC-GGT-GGCTTGCCTTGACCTCGAA--TCAGGTA-GGAATACCCGCTGAACTTAAGCATATCAATAAGCGGAGGAAAAGAAACCAACCGGGATTACCT-CAGTAAC-GGCGAGTGAAGCGGTAACAGCT--CAAATTTGAAATCTGGCTCC-TGCGGAGTCCGAGTTGTAATTTGTAG-AAGATGCTTTGGG-TTGTGGGTTCGGCCTAAGTTCCTTGGAACAGGAC-GTCATAGAGGGTGAGAATCCCGTATGTGGCCGAGG-CCCGCGCCTATGTAAAGCTCTTTCAACGAGTCGAGTTGTTTGGGAATGCAGCTCAAAATGGGTGGTAAATTTCATCTAAAGCTAAATATGGGCCAGAGACCGATAGCGCACAAGTAGAGTGATCGAAAGATGAAAAGCACTTTGGAAAGAGAGTTAAACAGTACGTGAAATTGTTGAAAGGGAAGCGCTTGCAACCAGAC-TTGGGCGCTG-CCGATCACCCCGAG--TTCTCTCAGG-TGCACTCGACAG-CGCGCAGGCCAGCATCGGTTCGGGTGGCTGGATAAAGGCC-GTAGGAACGTAGCTCCCTCC----GGGGAGTG--TTATAGCCTACGGTGCCATGCAGCCCAGCCGGACCGAGGACCGCGCCTTC----GGGCTAGGATGCTGGCGTAATGGTTGTAAGCGACCCGTCTTGAAACACGGACCAAGGAGTCTAACATCTATGCGAGTGTTTGGGTG-G-CAAACCC---------------------------------------------------------------------------------------------------------------------------------------------------------------------------------------------------------------------------------------------------------------------------------------------------------------------------------------------------------------------------------------------------------------------------------
>Erysiphe epigena Quercus variabilis MUMH148 Japan
CAGAGTGTG----------AGGTTCAGT-CGT-GGCATC--T-GC-T------------GCGT-ACTGGG--CCGA-C-------------CCTC-CCACCCGTGTCGAT-TTGT-----AT--CTTGTTGCTTTGGCGGGCCGGGCC--------GCG------TCGC-------------CGCTGCC-CGCAAGGA-CATGCGTCGGCCG-CCC-ACCGG-T--TTCG-GCTGGAGCGCGCCCGCCAAAGACC------CAAC--CAAAACTCAT-G--TTGT--T-TTTGTCGTCTCAG--------CTT-----------TATTATTGAAA--TT------GAT-----AAAACTTTCAACAACGGATCTCTTGGCTCTGGCATCGATGAAGAACGCAGCGAAATGCGATAAGTAATGTGAATTGCAGAATTTAGTGAATCATCGAATCTTTGAACGCACATTGCGCCCCTTGG-TATTCCGAGGGGCATGCCTGTTCGAGCGTCATAAC--A--CCCC-CTCCAGCT-GCCT--T-T-------------GT--GTG---GCTGCGGTGTTGGGGCTCGTC-GC------GTTGCGGCGGCCCTTAAAGACAGTGGCGGTCCCGGCGTGGGCTCTACGCGTAGTAACTTGCTT-CTCGCGACAGAGT-GACGAC-GAT-GGCTTGCCTTGACCTCGAA--TCAGGTA-GGAATACCCGCTGAACTTAAGCATATCAATAAGCGGAGGAAAAGAAACCAACCGGGATTACCT-CAGTAAC-GGCGAGTGAAGCGGTAACAGCT--CAAATTTGAAATCTGGCTCC-TGCGGAGTCCGAGTTGTAATTTGTAG-AAGATGCTTTGGG-TTGTGGGTTCGGCCTAAGTTCCTTGGAACAGGAC-GTCATAGAGGGTGAGAATCCCGTATGTGGCCGAGG-CCCGCGCCTATGTAAAGCTCTTTCAACGAGTCGAGTTGTTTGGGAATGCAGCTCAAAATGGGTGGTAAATTTCATCTAAAGCTAAATATGGGCCAGAGACCGATAGCGCACAAGTAGAGTGATCGAAAGATGAAAAGCACTTTGGAAAGAGAGTTAAACAGTACGTGAAATTGTTGAAAGGGAAGCGCTTGCAACCAGAC-TTGGGCGCTG-CCGATCACCCTGAG--TTCTCTCAGG-TGCACTCGACAG-CGCACAGGCCAGCATCGGTTCGGGTGGCTGGATAAAGGCC-GTAGGAACGTAGCTCCCTCC----GGGGAGTG--TTATAGCCTACGGTGCCATGCAGCCCAGCCGGACCGAGGACCGCGCCTTC----GGGCTAGGATGCTGGCGTAATGGTTGTAAGCGACCCGTCTTGAAACACGGACCAAGGAGTCTAACATCTATGCGAGTGTTTGGGTG-G-CAAACCCATACGCGGAATGAAAGTGAACGTAG--------------------------------------------------------------------------------------------------------------------------------------------------------------------------------------------------------------------------------------------------------------------------------------------------------------------------------------------------------------------------------------------------------
>Erysiphe epigena Quercus variabilis MUMH1065 Japan
CAGAGTGTG----------AGGTTCAGT-CGT-GGCATC--T-GC-T------------GCGT-ACTGGG--CCGA-C-------------CCTC-CCACCCGTGTCGAT-TTGT-----AT--CTTGTTGCTTTGGCGGGCCGGGCC--------GCG------TCGC-------------CGCTGCC-CGCAAGGA-CATGCGTCGGCCG-CCC-ACCGG-T--TTCG-GCTGGAGCGCGCCCGCCAAAGACC------CAAC--CAAAACTCAT-G--TTGT--T-TTTGTCGTCTCAG--------CTT-----------TATTATTGAAA--TT------GAT-----AAAACTTTCAACAACGGATCTCTTGGCTCTGGCATCGATGAAGAACGCAGCGAAATGCGATAAGTAATGTGAATTGCAGAATTTAGTGAATCATCGAATCTTTGAACGCACATTGCGCCCCTTGG-TATTCCGAGGGGCATGCCTGTTCGAGCGTCATAAC--A--CCCC-CTCCAGCT-GCCT--T-T-------------GT--GTG---GCTGCGGTGTTGGGGCTCGTC-GC------GTTGCGGCGGCCCTTAAAGACAGTGGCGGTCCCGGCGTGGGCTCTACGCGTAGTAACTTGCTT-CTCGCGACAGAGT-GACGAC-GAT-GGCTTGCCTTGACCTCGAA--TCAGGTA-GGAATACCCGCTGAACTTAAGCATATCAATAAGCGGAGGAAAAGAAACCAACCGGGATTACCT-CAGTAAC-GGCGAGTGAAGCGGTAACAGCT--CAAATTTGAAATCTGGCTCC-TGCGGAGTCCGAGTTGTAATTTGTAG-AAGATGCTTTGGG-TTGTGGGTTCGGCCTAAGTTCCTTGGAACAGGAC-GTCATAGAGGGTGAGAATCCCGTATGTGGCCGAGG-CCCGCGCCTATGTAAAGCTCTTTCAACGAGTCGAGTTGTTTGGGAATGCAGCTCAAAATGGGTGGTAAATTTCATCTAAAGCTAAATATGGGCCAGA-ACCGATAGCGCACAAGTAGAGTGATCGAAAGATGAAAAGCACTTTGGAAAGAGAGTTAAACAGTACGTGAAATTGTTGAAAGGGAAGCGCTTGCAACCAGAC-TTGGGCGCTG-CCGATCACCCTGAG--TTCTCTCAGG-TGCACTCGACAG-CGCACAGGCCAGCATCGGTTCGGGTGGCTGGATAAAGGCC-GTAGGAACGTAGCTCCCTCC----GGGGAGTG--TTATAGCCTACGGTGCCATGCAGCCCAGCCGGACCGAGGACCGCGCCTTC----GGGCTAGGATGCTGGCGTAATGGTTGTAAGCGACCCGTCTTGAAACACGGACCAAGGAGTCTAACATCTATGCGAGTGTTTGGGTG-G-CAAACCCATACGCGGAATGAAAGTGAACGTAG--------------------------------------------------------------------------------------------------------------------------------------------------------------------------------------------------------------------------------------------------------------------------------------------------------------------------------------------------------------------------------------------------------
>Erysiphe elevata Catalpa bignonioides AY808059 France
--GAGCGTG----------AGGCCTAGT-CGT-AGCATT--C-GC-T------------GCGT-GCTGGG--CCGA-C-------------CCTC-CCACCCGTGTCGAT-TTGT-----AT--TTTGTTGCTTTGGCGGGCCGGGCC--------GCG------TCGT-------------CGCTGCC-CGCAAGGA-CATGCGTTGGCCG-CCC-ACCGG-T--TTCG-GCTGGAGCGCGTCCGCCAAAGACC------CAAC--CAAAACTCAT-G--TTGT--T-TTTGTCGTCTCAG--------CTT-----------TATTATTGAAA--TT------GAT-----AAAACTTTCAACAACGGATCTCTTGGCTCTGGCATCGATGAAGAACGCAGCGAAATGCGATAAGTAATGTGAATTGCAGAATTTAGTGAATCATCGAATCTTTGAACGCACATTGCGCCCCTTGG-TATTCCGAGGGGCATGCCTGTTCGAGCGTCATAAC--A--CCCC-CTCCAGCT-GCCT--T-T-------------GT--GTG---GCTGCGGTGTTGGGGCTCGTC-GC------GAAGCGGCGGCCCTTAAAGACAGTGGCGGTCCCGGCGTGGGCTCTACGCGTAGTAACTTGCTT-CTCGCGACAGAGT-GACGAC-GGT-GGCTTGCCTTGACCTCGAA--TCAGGTA-GGAATACCCGCTGAAC---------------------------------------------------------------------------------------------------------------------------------------------------------------------------------------------------------------------------------------------------------------------------------------------------------------------------------------------------------------------------------------------------------------------------------------------------------------------------------------------------------------------------------------------------------------------------------------------------------------------------------------------------------------------------------------------------------------------------------------------------------------------------------------------------------------------------------------------------------------------------------------------------------------------------------------------------------------------------------------------------------------------------------------------------------------------------------------------------------------------------------------------------
>Erysiphe elevata Catalpa bignonioides AY587013 Hungary
-AGAGCGTG----------AGGCCTAGT-CGT-AGCATT--C-GC-T------------GCGT-GCTGGG--CCGA-C-------------CCTC-CCACCCGTGTCGAT-TTGT-----AT--TTTGTTGCTTTGGCGGGCCGGGCC--------GCG------TCGT-------------CGCTGCC-CGCAAGGA-CATGCGTTGGCCG-CCC-ACCGG-T--TTCG-GCTGGAGCGCGTCCGCCAAAGACC------CAAC--CAAAACTCAT-G--TTGT--T-TTTGTCGTCTCAG--------CTT-----------TATTATTGAAA--TT------GAT-----AAAACTTTCAACAACGGATCTCTTGGCTCTGGCATCGATGAAGAACGCAGCGAAATGCGATAAGTAATGTGAATTGCAGAATTTAGTGAATCATCGAATCTTTGAACGCACATTGCGCCCCTTGG-TATTCCGAGGGGCATGCCTGTTCGAGCGTCATAAC--A--CCCC-CTCCAGCT-GCCT--T-T-------------GT--GTG---GCTGCGGTGTTGGGGCTCGTC-GC------GAAGCGGCGGCCCTTAAAGACAGTGGCGGTCCCGGCGTGGGCTCTACGCGTAGTAACTTGCTT-CTCGCGACAGAGT-GACGAC-GGT-GGCTTGCCTTGACCTCGAA--TCAGGTA-GGAATACCCGCTGAACTTAAGCATATCAATAAGCGGAGGAAAAGAAACCAACCGGGATACTCA----------------------------------------------------------------------------------------------------------------------------------------------------------------------------------------------------------------------------------------------------------------------------------------------------------------------------------------------------------------------------------------------------------------------------------------------------------------------------------------------------------------------------------------------------------------------------------------------------------------------------------------------------------------------------------------------------------------------------------------------------------------------------------------------------------------------------------------------------------------------------------------------------------------------------------------------------------------------------------------------------------------------------------------------------------------------------------------------------
>Erysiiphe syringae Syringa vulgaris MUMH3792 USA
CAGAGTGCG----------AGGCTCAGT-CGT-AGCATC--T-GC-T------------GCGT-GCTGGG--CCAA-C-------------CCTC-CCACCCGTGTCGAT-TTGT-----AT--CTTGTTGCTTTGGCGGGCCGGGCC--------GCG------TCGT-------------CGCTGCC-CACACGGA-CAAGCGTCGGCCG-CCC-ACCGG-T--TTCG-ACTGGAGCGCGTCCGCCAAAGACC------CAAC--CAAAACTCAT-G--TTTT--TTTTCGTCGTCTCAG--------CTT-----------TATTATTGAAA--TT------GAT-----AAAACTTTCAACAACGGATCTCTTGGCTCTGGCATCGATGAAGAACGCAGCGAAATGCGATAAGTAATGTGAATTGCAGAATTTAGTGAATCATCGAATCTTTGAACGCACATTGCGCCCCTTGG-TATTCCGAGGGGCATGCCTGTTCGAGCGTCATAAC--A--CCCC-CTCCAGCT-GCCT--T-T-------------GT--GTG---GCTGCGGTGTTGGGGCTCGTC-GC------GATGCGGCGGCCCTTAAAGACAGTGGCGGTCCCGACGTGGGCTCTACGCGTAGTAACTTGCTT-CTCGCGACAGGGT-GACGAC-GGC-GGCTTGCC----------------------------------------------------------------------------------------------------------------------------------------------------------------------------------------------------------------------------------------------------------------------------------------------------------------------------------------------------------------------------------------------------------------------------------------------------------------------------------------------------------------------------------------------------------------------------------------------------------------------------------------------------------------------------------------------------------------------------------------------------------------------------------------------------------------------------------------------------------------------------------------------------------------------------------------------------------------------------------------------------------------------------------------------------------------------------------------------------------------------------------------------------------------------------------------
>Erysiiphe syringae Syringa vulgaris MUMH1032 USA
CAGAGTGCG----------AGGCTCAGT-CGT-AGCATC--T-GC-T------------GCGT-GCTGGG--CCAA-C-------------CCTC-CCACCCGTGTCGAT-TTGT-----AT--CTTGTTGCTTTGGCGGGCCGGGCC--------GCG------TCGT-------------CGCTGCC-CACACGGA-CAAGCGTCGGCCG-CCC-ACCGG-T--TTCG-ACTGGAGCGCGTCCGCCAAAGACC------CAAC--CAAAACTCAT-G-TTTTT--T-TTCGTCGTCTCAG--------CTT-----------TATTATTGAAA--TT------GAT-----AAAACTTTCAACAACGGATCTCTTGGCTCTGGCATCGATGAAGAACGCAGCGAAATGCGATAAGTAATGTGAATTGCAGAATTTAGTGAATCATCGAATCTTTGAACGCACATTGCGCCCCTTGG-TATTCCGAGGGGCATGCCTGTTCGAGCGTCATAAC--A--CCCC-CTCCAGCT-GCCT--T-T-------------GT--GTG---GCTGCGGTGTTGGGGCTCGTC-GC------GATGCGGCGGCCCTTAAAGACAGTGGCGGTCCCGGCGTGGGCTCTACGCGTAGTAACTTGCTT-CTCGCGACAGGGT-GACGAC-GGC-GGCTTGCC---------------------------------------------------------------------------------------GTAAC-GGCGAGTGAAGCGGTAACAGCT--CAAATTTGAAATCTGGCTCC-TACGGAGTCCGAGTTGTAATTTGTAG-AAGATGCTTTGGG-TTGTGGGTTTGGCCTAAGTTCCTTGGAACAGGAC-GTCGCAGAGGGTGAGAATCCCGTATGTGGCCGAGG-CCCGCGCCTATGTAAAGCTCTTTCAACGAGTCGAGTTGTTTGGGAATGCAGCTCAAAATGGGTGGTAAATTTCATCTAAAGCTAAATATGGGCCAGAGACCGATAGCGCACAAGTAGAGTGATCGAAAGATGAAAAGCACTTTGGAAAGAGAGTTAAACAGTACGTGAAATTGTTGAAAGGGAAGCGCTTGCAACCAGAC-TTGGGCGCTG-CCGATCACCCCGAG--TTCTCTCGGG-TGCACTCGACCG-CGCACAGGCCAGCATCGGTTCGGGTGGCTGGATAAAGGCC-GTAGGAACGTGGCTCCCTCC----GGGGAGTG--TTATAGCCTACGGTGCCATGCAGCCCAGCCGGACCGAGGACCGCGCCTTC----GGGCTAGGATGCTGGCGTAATGGTTGTAAGCGACCCGTCTTGAAACACGGACCAAGGAGTCTAACATCTATGCGAGTGTTTGGGTG-G-TAAACCCATACGCGGAATGAAAGTGAACGTAG--------------------------------------------------------------------------------------------------------------------------------------------------------------------------------------------------------------------------------------------------------------------------------------------------------------------------------------------------------------------------------------------------------
>Erysiiphe syringae japonicae Ligustrum vulgare MUMH1909 Hungary
CAGAGTGCG----------AGGCTCAGT-CGT-AGCATC--T-GC-T------------GCGT-GCTGGG--CCAA-C-------------CCTC-CCACCCGTGTCGAT-TTGT-----AT--CTTGTTGCTTTGGCGGGCCGGGCC--------GCG------TCGT-------------CGCTGCC-CACACGGA-CAAGCGTCGGCCG-CCC-ACCGG-T--TTCG-ACTGGAGCGCGTCCGCCAAAGACC------CAAC--CAAAACTCAT-GTTTTTT--T-TTCGTCGTCTCAG--------CTT-----------TATTATTGAAA--TT------GAT-----AAAACTTTCAACAACGGATCTCTTGGCTCTGGCATCGATGAAGAACGCAGCGAAATGCGATAAGTAATGTGAATTGCAGAATTTAGTGAATCATCGAATCTTTGAACGCACATTGCGCCCCTTGG-TATTCCGAGGGGCATGCCTGTTCGAGCGTCATAAC--A--CCCC-CTCCAGCT-GCCT--T-T-------------GT--GTG---GCTGCGGTGTTGGGGCTCGTC-GC------GATGCGGCGGCCCTTAAAGACAGTGGCGGTCCCGGCGTGGGCTCTACGCGTAGTAACTTGCTT-CTCGCGACAGGGT-GACGAC-GGC-GGCTTGCC----------------------------------------------------------------------------------------------------------------------------------------------------------------------------------------------------------------------------------------------------------------------------------------------------------------------------------------------------------------------------------------------------------------------------------------------------------------------------------------------------------------------------------------------------------------------------------------------------------------------------------------------------------------------------------------------------------------------------------------------------------------------------------------------------------------------------------------------------------------------------------------------------------------------------------------------------------------------------------------------------------------------------------------------------------------------------------------------------------------------------------------------------------------------------------------
>Erysiphe platani Platanus x hispanica JQ365941 Italy
CAGAGTGCG----------AGGTCCCGCATGT-AGCATC--TTGC-T------------ACAT-GTTGGG--CCGA-C-------------CCAC-CCACCCGTGTCGAT-TTGT-----AT--CTTGTTGCTTTGGCGGGCCGGGCT--------ACG------TCGT-------------CGCTGTC-CGCAAGGA-CATGCGTCGGCCG-CCC-ACCGG-C--TTCG-GCTGGAGCGCGTCCGCCAAAGACC------CAAC--CAAAACTCAT-G--TTGT--T-ATTGTCGTCTCAG-------CTTT-----------TATTATTGAAA--TT------GAT-----AAAACTTTCAACAACGGATCTCTTGGCTCTGGCATCGATGAAGAACGCAGCGAAATGCGATAAGTAATGTGAATTGCAGAATTTAGTGAATCATCGAATCTTTGAACGCACATTGCGCCCCTTGG-TATTCCGAGGGGCATGCCTGTTCGAGCGTCATAAC--A--CCCCCCTCCAGCT-GCCT--T-T-------------GT--GTG---GCTGCGGTGTTGGGGCTCGTC-GC------GACGCGGCGGCCCTTAAAGACAGTGGCGGTCCCGACGTAGGCTCTACGCGTAGTAACTTGCTT-CTCGCGACAGAGT-GACGAC-GGC-GGCTTGCCTTGACCTCGAA--TCAGGTA-GGAATACCCGCTGAACTTAAGCATATCAATAA-----------------------------------------------------------------------------------------------------------------------------------------------------------------------------------------------------------------------------------------------------------------------------------------------------------------------------------------------------------------------------------------------------------------------------------------------------------------------------------------------------------------------------------------------------------------------------------------------------------------------------------------------------------------------------------------------------------------------------------------------------------------------------------------------------------------------------------------------------------------------------------------------------------------------------------------------------------------------------------------------------------------------------------------------------------------------------------------------------------------------------------
>Erysiphe platani Platanus orientalis JQ365943 Greece
CAGAGTGCG----------AGGTCCCGCATGT-AGCATC--TTGC-T------------ACAT-GTTGGG--CCGA-C-------------CCAC-CCACCCGTGTCGAT-TTGT-----AT--CTTGTTGCTTTGGCGGGCCGGGCT--------ACG------TCGT-------------CGCTGTC-CGCAAGGA-CATGCGTCGGCCG-CCC-ACCGG-C--TTCG-GCTGGAGCGCGTCCGCCAAAGACC------CAAC--CAAAACTCAT-G--TTGT--T-ATTGTCGTCTCAG-------CTTT-----------TATTATTGAAA--TT------GAT-----AAAACTTTCAACAACGGATCTCTTGGCTCTGGCATCGATGAAGAACGCAGCGAAATGCGATAAGTAATGTGAATTGCAGAATTTAGTGAATCATCGAATCTTTGAACGCACATTGCGCCCCTTGG-TATTCCGAGGGGCATGCCTGTTCGAGCGTCATAAC--A-CCCCCCCTCCAGCT-GCCT--T-T-------------GT--GTG---GCTGCGGTGTTGGGGCTCGTC-GC------GACGCGGCGGCCCTTAAAGACAGTGGCGGTCCCGACGTAGGCTCTACGCGTAGTAACTTGCTT-CTCGCGACAGAGT-GACGAC-GGC-GGCTTGCCTTGACCTCGAA--TCAGGTA-GGAATACCCGCTGAACTTAAGCATATCAATAA-----------------------------------------------------------------------------------------------------------------------------------------------------------------------------------------------------------------------------------------------------------------------------------------------------------------------------------------------------------------------------------------------------------------------------------------------------------------------------------------------------------------------------------------------------------------------------------------------------------------------------------------------------------------------------------------------------------------------------------------------------------------------------------------------------------------------------------------------------------------------------------------------------------------------------------------------------------------------------------------------------------------------------------------------------------------------------------------------------------------------------------
>Erysiphe huayinensis Isodon trichocarpus MUMHs87 Japan
CAGAGCGCG----------AGGCTCAGT-CGT-AGCATG--T-GC-T------------GCGC-GCTGGG--CCGA-C-------------CCTC-CCACCCGTGTCGAT-TTGT-----AT--CTTGTTGCTTTGGCGGACCGGGCT--------GCG------TCGA-------------CGCTGCC-CGTACGGA-CAGGCGTCGGCCCGCCC-ACTGG-CTATTCG-GCTGGAGCGCGTTCGCCAAAGACC------CAACC-AAAAACTCAT-G--TTGT--CTTTTGTCGTCTAAGGTATA--TATT-----------TA--ATTGAA---TT------GAT-----AAAACTTTCAACAACGGATCTCTTGGCTCTGGCATCGATGAAGAACGCAGCGAAATGCGATAAGTAATGTGAATTGCAGAATTTAGTGAATCATCGAATCTTTGAACGCACATTGCGCCCCTTGG-TATTCCGAGGGGCATGCCTGTTCGAGCGTCAGAAAC-A--CCCCCCTCGAGCT-ACCT--T-T-------------GTTGGTG---GCTGTGGTGTTGGGGCACGTC-GC------GGAGCGGCGGCCCTTAAAGACAGTGGCGGTCTCGGCGTGGGCTCTACGCGTAGTAACTTGCTT-CTCGCGACAGAGT-GACGCT-GGT-GGCTTGCCTTGACCTCGAA--TCAGGTA-GGAATACCCGCTGAACTTAAGCATATCAATAAGCGGAGGAAAAGAAACCAACCGGGATTACCT-CAGTAAC-GGCGAGTGAAGCGGTAACAGCT--CAAATTTGAAATCTGGCTCC-TTCGGAGTCCGAGTTGTAATTTGTAG-AAGATGCTTTGGG-TGATGGGTGCGGCCTAAGTTCCTTGGAACAGGAC-GTCATAGAGGGTGAGAATCCCGTATGTGGCCGCGG-CCCACGCCCGTGTAAAGCTCTTTCGACGAGTCGAGTTGTTTGGGAATGCAGCTCAAAATGGGTGGTAAATTTCATCTAAAGCTAAATATGGGCCAGAGACCGATAGCGCACAAGTAGAGTGATCGAAAGATGAAAAGCACTTTGGAAAGAGAGTTAAACAGTACGTGAAATTGTTGAAAGGGAAGCGCTTGCAACCAGAC-TTGGGCGCTG-CCGATCACCTCGAG--TTCTCTCGAG-TGCACTCGACAG-CGCACAGGCCAGCATCGGTTCGGGTGGCTGGATAAAGGCC-GTAGGAACGTAGCTGCCTTC----GGGGAGTG--TTATAGCCTACGGTGCCATGCAGCCCAGCCGGACCGAGGACCGCGCCTTC----GGGCTAGGATGCTGGCGTAATGGTTGTAAGCGACCCGTCTTGAAACACGGACCAAGGAGTCTAACATCTATGCGAGTGTTTGGGCG-T-TAAACCCATACGCGGAATGAAAGTGAACGTAG--------------------------------------------------------------------------------------------------------------------------------------------------------------------------------------------------------------------------------------------------------------------------------------------------------------------------------------------------------------------------------------------------------
>Erysiphe huayinensis Isodon longitubus MUMH30 Japan
CAGAGCGCG----------AGGCTCAGT-CGT-AGCATG--T-GC-T------------GCGC-GCTGGG--CCGA-C-------------CCTC-CCACCCGTGTCGAT-TTGT-----AT--CTTGTTGCTTTGGCGGACCGGGCT--------GCG------TCGA-------------CGCTGCC-CGTACGGA-CAAGCGTCGGCCCGCCC-ACTGG-CTATTCG-GCTGGAGCGCGTTCGCCAAAGACC------CAACC-ACAAACTCAT-G--TTGT--CTTTTGTCGTCTAAGGTATA--TATC-----------TA--ATTGAA---TT------GAT-----AAAACTTTCAACAACGGATCTCTTGGCTCTGGCATCGATGAAGAACGCAGCGAAATGCGATAAGTAATGTGAATTGCAGAATTTAGTGAATCATCGAATCTTTGAACGCACATTGCGCCCCTTGG-TATTCCGAGGGGCATGCCTGTTCGAGCGTCAGAAAC-A--CCCCCCTCGAGCT-ACCT--T-T-------------GTTGGTG---GCTGTGGTGTTGGGGCACGTC-GC------GGAGCGGCGGCCCTTAAAGACAGTGGCGGTCTCGGCGTGGGCTCTACGCGTAGTAACTTGCTT-CTCGCGACAGAGT-GACGCT-GGT-GGCTTGCC----------------------------------------------------------------------------------------------------------------------------------------------------------------------------------------------------------------------------------------------------------------------------------------------------------------------------------------------------------------------------------------------------------------------------------------------------------------------------------------------------------------------------------------------------------------------------------------------------------------------------------------------------------------------------------------------------------------------------------------------------------------------------------------------------------------------------------------------------------------------------------------------------------------------------------------------------------------------------------------------------------------------------------------------------------------------------------------------------------------------------------------------------------------------------------------
>Erysiphe deutziae Deutzia crenata GU196146 Korea
--GAGCGCG----------AGGCCCACA-CGT-GGCATG--T-GC-T------------GCGT-GCGGGG--CCGA-C-------------CCTC-CCACCCGTGTCGAT-TTGT-----CT--CTTGTTGCTTTGGCGGGCCAGGCT--------GCG------TCGT-------------CGCTGCC-CGTACGGA-CACGCGTCGGCCG-CCT-GCCGG-C--CCAG-GCTGGAGCGCGTCCGCCAAAGACC------CAAACCCAAAACTCAT-G--TTGT--CATTTGCAGTCTAAG--------CTT-----------TATTATTGAA---TT------GAT-----AAAACTTTCAACAACGGATCTCTTGGCTCTGGCATCGATGAAGAACGCAGCGAAATGCGATAAGTAATGTGAATTGCAGAATTTAGTGAATCATCGAATCTTTGAACGCACATTGCGCCCCTTGG-TATTCCGAGGGGCATGCCTGTTCGAGCGTCATCAC--A--CCCCCCTCCAGCT-ACCT--T-T-----------GTGT--GTG---GCTGCGGTGTTGGGGCCCGTC-GC------GGTGCGGCGGCCCTGAAAGCTAGTGGCGGTCCCGGCGTGGGCTCTACGCGTAGTACTTTGCTT-CTCGCGACAGAGT-GATGTC-GGT-GGCTTGCC----------------------------------------------------------------------------------------------------------------------------------------------------------------------------------------------------------------------------------------------------------------------------------------------------------------------------------------------------------------------------------------------------------------------------------------------------------------------------------------------------------------------------------------------------------------------------------------------------------------------------------------------------------------------------------------------------------------------------------------------------------------------------------------------------------------------------------------------------------------------------------------------------------------------------------------------------------------------------------------------------------------------------------------------------------------------------------------------------------------------------------------------------------------------------------------
>Erysiphe deutziae Deutzia crenata DQ861917 UK
CAGAGCGCG----------AGGCCCACA-CGT-GGCATG--T-GC-T------------GCGT-GCGGGG--CCGA-C-------------CCTC-CCACCCGTGTCGAT-TTGT-----CT--CTTGTTGCTTTGGCGGGCCAGGCT--------GCG------TCGT-------------CGCTGCC-CGTACGGA-CACGCGTCGGCCG-CCT-GCCGG-C--CCAG-GCTGGAGCGCGTCCGCCAAAGACC------CAAACCCAAAACTCAT-G--TTGT--CATTTGCAGTCTAAG--------CTT-----------TATTATTGAA---TT------GAT-----AAAACTTTCAACAACGGATCTCTTGGCTCTGGCATCGATGAAGAACGCAGCGAAATGCGATAAGTAATGTGAATTGCAGAATTTAGTGAATCATCGAATCTTTGAACGCACATTGCGCCCCTTGG-TATTCCGAGGGGCATGCCTGTTCGAGCGTCATCAC--A--CCCCCCTCCAGCT-ACCT--T-T-----------GTGT--GTG---GCTGCGGTGTTGGGGCCCGTC-GC------GGTGCGGCGGCCCTGAAAGCTAGTGGCGGTCCCGGCGTGGGCTCTACGCGTAGTACTTTGCTT-CTCGCGACAGAGT-GATGTC-GGT-GGCTTGCCTTGACCTCGAA--TCAGGTA-GGAATACCCGCTGAACTTAAGCATATCAATAAGCGGAGGAAAAGAAACCAACCGG------------------------------------------------------------------------------------------------------------------------------------------------------------------------------------------------------------------------------------------------------------------------------------------------------------------------------------------------------------------------------------------------------------------------------------------------------------------------------------------------------------------------------------------------------------------------------------------------------------------------------------------------------------------------------------------------------------------------------------------------------------------------------------------------------------------------------------------------------------------------------------------------------------------------------------------------------------------------------------------------------------------------------------------------------------------------------------------------------------
>Erysiphe coriariae Coriaria japonica MUMH172 Japan
-----------------------------------------------------------------------------C----------------------------------------------------------------------------------------------------------------------------------------------------TTTG------------------------------------------------------------------------------------------------------------------------------------AACAACGGATCTCTTGGCTCTNGCATCGATGAAGAACGCAGCGAAATGCGATAAGTAATGTGAATTGCAGAATTTAGTGAATCATCGAATCTTTGAACGCACATTGCGCCCCTTGG-TATTCCGAGGGGCATGCCTGTTCGAGCGTCATAAC--A--CCCC-CTCCAGCT-GCCT--T-T-------------GT--GTG---GTTGCNGTGTTGGGGCCCGTC-GC------GTTGCGGCAGCTCTTAAAGACAGTGGCGGTCCTGGCGTGGGCTCTACGCGTAGTAACTTGCTT-CTCGCGACAGAAT-GACGAC-AGT-AGCTTGCCTTGACCTCGAA--TCAGGTA-GGAATACCCGCTGAACTTAAGCATATCAATAAGCGGAGGAAAAGAAACCAACCGGGATTACCT-CAGTAAC-GGCGAGTGAAGCGGTAACAGCT--CAAATTTGAAATCTGGCTCC-TTCGGAGTCCGAGTTGTAATTTGTAG-AAGATGCTTTGGG-TTGTGGGCTCGGCCTAAGTTCCTTGGAACAGGAC-GTCATAGAGGGTGAGAATCCCGTATGTGGCCATGG-CCCGCGCCTATGTAAAGCTCTTTCGACGAGTCGAGTTGTTTGGGAATGCAGCTCAAAATGGGTGGTAAATTTCATCTAAAGCTAAATATGGGCCAGAGACCGATAGCGCACAAGTAGAGTGATCGAAAGATGAAAAGCACTTTGGAAAGAGAGTTAAACAGTACGTGAAATTGTTGAAAGGGAAGCGCTTGCAACCAGAC-TTGGGCGCTG-CCGATCACCCCGAG--TTCTCTCGGG-TGCACTCGACAG-CGCACAGGCCAGCATCGGTTCGGGTGGCTGGATAAAGGCC-GTAGGAATGTAGCTCTCTTC----GGGGAGTG--TTATAGCCCACGGTGCCATGCAGCCCAGCCGGACCGAGGACCGCGCCTTC----GGGCTAGGATGCTGGCGTAATGGTTGTAAGCGACCCGTCTTGAAACACGGACCAAGGAGTCTAACATCTATGCGAGTGTTTGGGCG-T-TAAACCCATACGCGGAATGAAAGTGAACG-----------------------------------------------------------------------------------------------------------------------------------------------------------------------------------------------------------------------------------------------------------------------------------------------------------------------------------------------------------------------------------------------------------
>Erysiphe circaeae Circaea lutetiana MUMH2574 Ukraine
CAGAGCGTG----------AGGCTCAGT-CGT-GGCGTC--A-GC-T------------GCGT-GCTGGG--CCGA-C-------------CCTC-CCACCCGTGTCGAT-TTCT-----AT--CTTGTTGCTTTGGCGGGCCGGGCT--------ACG------TCGT-------------CGCTGCC-CGTACGGA-CATGCGTCGGCTG-CCC-ACCGG-T--TTCG-ACTGGAGCGCGTCCGCCAAAGACC------TAAC--CAAAACTCAT-G--TTGT--C-TTTGTCGTCTCAG--------CTT-----------TATTATTGAA---TT------GAT-----AAAACTTTCAACAACGGATCTCTTGGCTCTGGCATCGATGAAGAACGCAGCGAAATGCGATAAGTAATGTGAATTGCAGAATTTAGTGAATCATCGAATCTTTGAACGCACATTGCGCCCCTTGG-TATTCCGAGGGGCATGCCTGTTCGAGCGTCATAAC--A--CCCC-CTCCAGCT-GCCT--T-T-------------GT--GTG---GTTGCGGTGTTGGGGCCCGTC-GC------GTTGCGGCAGCTCTTAAAGACAGTGGCGGTCCTGGCGTGGGCTCTACGCGTAGTAACTTGCTT-CTCGCGACAGAGT-GACGAC-AGT-GGCTTGCCTTGACCTCGAA--TCAGGTA-GGAATACCCGCTGAACTTAAGCATATCAATAAGCGGAGGAAAAGAAACCAACCGGGATTACCT-CAGTAAC-GGCGAGTGAAGCGGTAACAGCT--CAAATTTGAAATCTGGCTCC-TTCGGAGTCCGAGTTGTAATTTGTAG-AAGATGCTTTGGG-TTGTGGGCTCGGCCTAAGTTCCTTGGAACAGGAC-GTCATAGAGGGTGAGAATCCCGTATGTGGCCATGG-CCCGCGCCTATGTAAAGCTCTTTCGACGAGTCGAGTTGTTTGGGAATGCAGCTCAAAATGGGTGGTAAATTTCATCTAAAGCTAAATATGGGCCAGAGACCGATAGCGCACAAGTAGAGTGATCGAAAGATGAAAAGCACTTTGGAAAGAGAGTTAAACAGTACGTGAAATTGTTGAAAGGGAAGCGCTTGCAACCAGAC-TTGGGCGCTG-CCGATCACCCCGAG--TTCTCTCGGG-TGCACTCGACAG-CGCACAGGCCAGCATCGGTTCGGGTGGCTGGATAAAGGCC-GTAGGAATGTAGCTCTCTTC----GGGGAGTG--TTATAGCCCACGGTGCCATGCAGCCCAGCCGGACCGAGGACCGCGCCTTC----GGGCTAGGATGCTGGCGTAATGGTTGTAAGCGACCCGTCTTGAAACACGGACCAAGGAGTCTAACATCTATGCGAGTGTTTGGGCG-T-TAAACCCATACGCGGAATGAAAGTGAACGTAG--------------------------------------------------------------------------------------------------------------------------------------------------------------------------------------------------------------------------------------------------------------------------------------------------------------------------------------------------------------------------------------------------------
>Erysiphe circaeae Circaea lutetiana AB104517 Iran
CAGAGCGTG----------AGGCTCAGT-CGT-GGCGTC--A-GC-T------------GCGT-GCTGGG--CCGA-C-------------CCTC-CCACCCGTGTCGAT-TTCT-----AT--CTTGTTGCTTTGGCGGGCCGGGCT--------ACG------TCGT-------------CGCTGCC-CGTACGGA-CATGCGTCGGCTG-CCC-ACCGG-T--TTCG-ACTGGAGCGCGTCCGCCAAAGACC------TAAC--CAAAACTCAT-G--TTGT--C-TTTGTCGTCTCAG--------CTT-----------TATTATTGAA---TT------GAT-----AAAACTTTCAACAACGGATCTCTTGGCTCTGGCATCGATGAAGAACGCAGCGAAATGCGATAAGTACTGTGAATTGCAGAATTTAGTGAATCATCGAATCTTTGAACGCACATTGCGCCCCTTGG-TATTCCGAGGGGCATGCCTGTTCGAGCGTCATAAC--A--CCCC-CTCCAGCT-GCCT--T-T-------------GT--GTG---GTTGCGGTGTTGGGGCCCGTC-GC------GTTGCGGCAGCTCTTAAAGACAGTGGCGGTCCTGGCGTGGGCTCTACGCGTAGTAACTTGCTT-CTCGCGACAGAGT-GACGAC-AGT-GGCTTGCC----------------------------------------------------------------------------------------------------------------------------------------------------------------------------------------------------------------------------------------------------------------------------------------------------------------------------------------------------------------------------------------------------------------------------------------------------------------------------------------------------------------------------------------------------------------------------------------------------------------------------------------------------------------------------------------------------------------------------------------------------------------------------------------------------------------------------------------------------------------------------------------------------------------------------------------------------------------------------------------------------------------------------------------------------------------------------------------------------------------------------------------------------------------------------------------
>Erysiphe aquilegiae Aquilegia vulgaris MUMH2456 Argentina
CAGAGCGTG----------AGGCTCAGT-CGT-GGCGTC--A-GC-T------------GCGT-GCTGGG--CCGA-C-------------CCTC-CCACCCGTGTCGAT-TTCT-----AT--CTTGTTGCTTTGGCGGGCCGGGCT--------ACG------TCGT-------------CGCTGCC-CGTACGGA-CATGCGTCGGCCG-CCC-ACCGG-T--TTCG-ACTGGAGCGCGTCCGCCAAAGACC------TAAC--CAAAACTCAT-G--TTGT--C-TTTGTCGTCTCAG--------CTT-----------TATTATTGAA---TT------GAT-----AAAACTTTCAACAACGGATCTCTTGGCTCTGGCATCGATGAAGAACGCAGCGAAATGCGATAAGTAATGTGAATTGCAGAATTTAGTGAATCATCGAATCTTTGAACGCACATTGCGCCCCTTGG-TATTCCGAGGGGCATGCCTGTTCGAGCGTCATAAC--A--CCCC-CTCCAGCT-GCCT--T-T-------------GT--GTG---GTTGCGGTGTTGGGGCCCGTC-GC------GTTGCGGCAGCTCTTAAAGACAGTGGCGGTCCTGGCGTGGGCTCTACGCGTAGTAACTTGCTT-CTCGCGACAGAGT-GACGAC-AGT-GGCTTGCC----------------------------------------------------------------------------------------------------------------------------------------------------------------------------------------------------------------------------------------------------------------------------------------------------------------------------------------------------------------------------------------------------------------------------------------------------------------------------------------------------------------------------------------------------------------------------------------------------------------------------------------------------------------------------------------------------------------------------------------------------------------------------------------------------------------------------------------------------------------------------------------------------------------------------------------------------------------------------------------------------------------------------------------------------------------------------------------------------------------------------------------------------------------------------------------
>Erysiphe aquilegiae Aquilegia sp. BCRU00359 Argentina
CAGAGCGTG----------AGGCTCAGT-CGT-GGCGTC--A-GC-T------------GCGT-GCTGGG--CCGA-C-------------CCTC-CCACCCGTGTCGAT-TTCT-----AT--CTTGTTGCTTTGGCGGGCCGGGCT--------ACG------TCGT-------------CGCTGCC-CGTACGGA-CATGCGTCGGCCG-CCC-ACCGG-T--TTCG-ACTGGAGCGCGTCCGCCAAAGACC------TAAC--CAAAACTCAT-G--TTGT--C-TTTGTCGTCTCAG--------CTT-----------TATTATTGAA---TT------GAT-----AAAACTTTCAACAACGGATCTCTTGGCTCTGGCATCGATGAAGAACGCAGCGAAATGCGATAAGTAATGTGAATTGCAGAATTTAGTGAATCATCGAATCTTTGAACGCACATTGCGCCCCTTGG-TATTCCGAGGGGCATGCCTGTTCGAGCGTCATAAC--A--CCCC-CTCCAGCT-GCCT--T-T-------------GT--GTG---GTTGCGGTGTTGGGGCCCGTC-GC------GTTGCGGCAGCTCTTAAAGACAGTGGCGGTCCTGGCGTGGGCTCTACGCGTAGTAACTTGCTT-CTCGCGACAGAGT-GACGAC-AGT-GGCTTGCCTTGACCTCGAA--TCAGGTA-GGAATACCCGCTGAACTTAAGCATATCAATAAGCGGAGGA--------------------------GTAAC-GGCGAGTGAAGCGGTAACAGCT--CAAATTTGAAATCTGGCTCC-TTCGGAGTCCGAGTTGTAATTTGTAG-AAGATGCTTTAGG-TTGTGGGCTTGGCCTAAGTTCCTTGGAACAGGAC-GTCATAGAGGGTGAGAATCCCGTATGTAGCCATGG-CCCGCGCCTATGTAAAGCTCTTTCGACGAGTCGAGTTGTTTGGGAATGCAGCTCAAAATGGGTGGTAAATTTCATCTAAAGCTAAATATGGGCCAGAGACCGATAGCGCACAAGTAGAGTGATCGAAAGATGAAAAGCACTTTGGAAAGAGAGTTAAACAGTACGTGAAATTGTTGAAAGGGAAGCGCTTGCAACCAGAC-TTGGGCGCTG-CCGATCACCCCGAG--TTCTCTCGGG-TGCACTCGACAG-CGCACAGGCCAGCATCGGTTCGGGTGGCTGGATAAAGGCC-GTAGGAATGTAGCTCTCTTC----GGGGAGTG--TTATAGCCCACGGTGCCATGCAGCCCAGCCGGACCGAGGACCGCGCCTTC----GGGCTAGGATGCTGGCGTAATGGTTGTAAGCGACCCGTCTTGAAACACGGACCAAGGAGTCTAACATCTATGCGAGTGTTTGGGCG-T-TAAACCCATACGCGGAATGAAAGTGAACGTAG--------------------------------------------------------------------------------------------------------------------------------------------------------------------------------------------------------------------------------------------------------------------------------------------------------------------------------------------------------------------------------------------------------
>Erysiphe necator ex Vitis vinifera MUMH 530 Japan LC028996
CAGAGCGAG----------AGGCTCAGC-CAT-GACGGT--A-GT-C------------GTGT-GCTGGG--TCGA-C-------------CCTC-CCACCCGTGTCGAT-ATGT-----AT--TTTGTTGCTTTGGCGGGCCGGGTT--T-----GCGCCCCGTTCGG-------------CG-T-CCGC-TGTGGCGC-TGGGGGAGCCG-CCC-ACCGG-C--TTCG-GCTGGAGCGTGCCCGCCAGAGACCT-----CAT---CCAAACTCAC-G--TTGT----CATGTAGTCTAAG--------CTT-----------TATTAAGTAA---TT------GAT-----AAAACTTTCAACAACGGATCTCTTGGCTCTGGCATCGATGAAGAACGCAGCGAAATGCGATAAGTAATGTGAATTGCTGAATTTAGTGAATCATCGAATCTTTGAACGCACATTGCGCCCCTTGG-CATTCCGAGGGGCATGCCTGTTCGAGCGTCATAAC--A--CCCCCCTCAAGCT-GCCC--T-T-------------GT-GGTG---GCTTCGGTGTTGGGGCTCGTC-GC---AGTTTTGCGGTGGCCCTTAAAGACAGTGGCGGTCCCCGCGTGGGCTCTACGCGTAGTAACTTGTTC-CTCGCGACAGAGT-GACGCT-CGT-GATCAGCCTTGACCTCGAA--TCAGGTA-GGAATACCCGCTGAACTTAAGCATATCAATAAGCGGAGGAAAAGAAACCAACTGGGATTACCT-TAGTAAC-GGCGAGTGAAGCGGTAACAGCT--CAAATTTGAAATCTGGCTCC-TTCGGAGTCCGAGTTGTAATTTGTAG-AAGATGCTTTGGG-CTGTAGGTTCGGCCTAAGTTCCTTGGAACAGGAC-GTCATAGAGGGTGAGAATCCCGTATGCGGCCGAGG-CTTGCGCCCATGTAAAGCTCTTTCGACGAGTCGAGTTGTTTGGGAATGCAGCTCAAAATGGGTGGTAAATTTCATCTAAAGCTAAATATTGGCCAGAGACCGATAGCGCACAAGTAGAGTGATCGAAAGATGAAAAGCACTTTGGAAAGAGAGTTAAACAGTACGTGAAATTGTTGAAAGGGAAGCGCTTGCAACCAGAC-TTGGGCGCTG-CGGATCACCTCGGG--TTTTCTCGAG-GGCACTCGGTAG-CGCACAGGCCAGCATCGGTTCGGGTGGCTGGAGAAAGGCC-GTTGGAACGTAGCTCCCCTC----GGGGAGTG--TTATAGCCAACGGTGCCATGCAGCCCAGCCGGACCGAGGACCGCGCCTTC----GGGCTAGGATGCTGGCGTAATGGTTGTAAGCGACCCGTCTTGAAACACGGACCAAGGAGTCTAACATCTATGCGAGTGTTTGGGCGTG-AAAACCCACACGCGGAATGAAAGTGAACGTAG--------------------------------------------------------------------------------------------------------------------------------------------------------------------------------------------------------------------------------------------------------------------------------------------------------------------------------------------------------------------------------------------------------
>Erysiphe necator ex Vitis coignetiae MUMH s141 Japan LC028995
CAGAGCGAG----------AGGCTCAGC-CAT-GACGGT--A-GT-C------------GTGT-GCTGGG--TCGA-C-------------CCTC-CCACCCGTGTCGAT-ATGT-----AT--TTTGTTGCTTTGGCGGGCCGGGTT--T-----GCGCCCCGTTCGG-------------CG-T-CCGC-TGTGGCGC-TGGGGGAGCCG-CCC-ACCGG-C--TTCG-GCTGGAGCGTGCCCGCCAGAGACCT-----CAT---CCAAACTCAC-G--TTGT----CATGTAGTCTAAG--------CTT-----------TATTAAGTAA---TT------GAT-----AAAACTTTCAACAACGGATCTCTTGGCTCTGGCATCGATGAAGAACGCAGCGAAATGCGATAAGTAATGTGAATTGCAGAATTTAGTGAATCATCGAATCTTTGAACGCACATTGCGCCCCTTGG-CATTCCGAGGGGCATGCCTGTTCGAGCGTCATAAC--A--CCCCCCTCAAGCT-GCCC--T-T-------------GT-GGTG---GCTTCGGTGTTGGGGCTCGTC-GC---AGTTTTGCGGTGGCCCTTAAAGACAGTGGCGGTCCCCGCGTGGGCTCTACGCGTAGTAACTTGTTC-CTCGCGACAGAGT-GACGCT-CGT-GATCAGCCTTGACCTCGAA--TCAGGTA-GGAATACCCGCTGAACTTAAGCATATCAATAAGCGGAGGAAAAGAAACCAACTGGGATTACCT-TAGTAAC-GGCGAGTGAAGCGGTAACAGCT--CAAATTTGAAATCTGGCTCC-TTCGGAGTCCGAGTTGTAATTTGTAG-AAGATGCTTTGGG-CTGTAGGTTCGGCCTAAGTTCCTTGGAACAGGAC-GTCATAGAGGGTGAGAATCCCGTATGCGGCCGAGG-CTTGCGCCCATGTAAAGCTCTTTCGACGAGTCGAGTTGTTTGGGAATGCAGCTCAAAATGGGTGGTAAATTTCATCTAAAGCTAAATATTGGCCAGAGACCGATAGCGCACAAGTAGAGTGATCGAAAGATGAAAAGCACTTTGGAAAGAGAGTTGAACAGTACGTGAAATTGTTGAAAGGGAAGCGCTTGCAACCAGAC-TTGGGCGCTG-CGGATCACCTCGGG---TTTTTCGAG-GGCACTCGGTAG-CGCACAGGCCAGCATCGGTTCGGGTGGCTGGAGAAAGGCC-GTTGGAACGTAGCTCCCCTC----GGGGAGTG--TTATAGCCAACGGTGCCATGCAGCCCAGCCGGACCGAGGACCGCGCCTTC----GGGCTAGGATGCTGGCGTAATGGTTGTAAGCGACCCGTCTTGAAACACGGACCAAGGAGTCTAACATCTATGCGAGTGTTTGGGCGTG-AAAACCCACACGCGGAATGAAAGTGAACGTAG--------------------------------------------------------------------------------------------------------------------------------------------------------------------------------------------------------------------------------------------------------------------------------------------------------------------------------------------------------------------------------------------------------
>Erysiphe densa ex Aristotelia serrata PDD 68655 New Zealand DQ005439
CAGAGCGTG----------AGGCTCACG-CAT-GGCATC--T-GC-C------------GTGT-GCTGGG--CCGA-C-------------CCTC-CCACCCGTGTCGAT-ATCT-----AT--TTTGTTGCTTTGGCGGGCCGGGTA-----------------TGGC-----------CACGCTGCCCTCCGTGGCAAGCGTGTGTTGCTGCCC-ACCGG-C--TTCG-GCTGGGGCGTGTCCGCCAGAGACCT-----CAC---CCAAATTCTA-G--TTGT----CGTGTAGTCTAAG--------CTT-----------TATTATGCAA---TT------GAT-----AAAACTTTCAACAACGGATCTCTTGGCTCTGGCATCGATGAAGAACGCAGCGAAATGCGATAAGTAATGTGAATTGCAGAATTTAGTGAATCATCGAATCTTTGAACGCACATTGCGCCCCTTGG-TATTCCGAGGGGCATGCCTGTTCGAGCGTCATAAC--A--CCGCCTTCAAGCT-GCCA--T-T-------------GT--GTG---GCTTTGGTGTTGGGGCTCGCC-GC----GTAGCGCGGTGGCTCTTAAAGACAGTGGCGGTCCCAGCGTGGGCTCTACGCGTAGTAACTTGTTT-CTCGCGACAGAGT-GACGAC-GGC-GACTTGCCTTGACCTCGAA--TCAGGTA-GGAATACCCGCTGAACTTAAGCATATCA---------------------------------------------------------------------------------------------------------------------------------------------------------------------------------------------------------------------------------------------------------------------------------------------------------------------------------------------------------------------------------------------------------------------------------------------------------------------------------------------------------------------------------------------------------------------------------------------------------------------------------------------------------------------------------------------------------------------------------------------------------------------------------------------------------------------------------------------------------------------------------------------------------------------------------------------------------------------------------------------------------------------------------------------------------------------------------------------------------------------------------------
>Erysiphe densa ex Aristotelia serrata JAC13225 New Zealand MK432758
CAGAGCGTG----------AGGCTCACG-CAT-GGCATC--T-GC-C------------GTGT-GCTGGG--CCGA-C-------------CCTC-CCACCCGTGTCGAT-ATCT-----AT--TTTGTTGCTTTGGCGGGCCGGGTA-----------------TGGC-----------CACGCTGCCCTCCGTGGCAAGCGTGTGTTGCTGCCC-ACCGG-C--TTCG-GCTGGGGCGTGTCCGCCAGAGACCT-----CAC---CCAAATTCTA-G--TTGT----CGTGTAGTCTAAG--------CTT-----------TATTATGCAA---TT------GAT-----AAAACTTTCAACAACGGATCTCTTGGCTCTGGCATCGATGAAGAACGCAGCGAAATGCGATAAGTAATGTGAATTGCAGAATTTAGTGAATCATCGAATCTTTGAACGCACATTGCGCCCCTTGG-TATTCCGAGGGGCATGCCTGTTCGAGCGTCATAAC--A--CCGCCTTCAAGCT-GCCA--T-T-------------GT--GTG---GCTTTGGTGTTGGGGCTCGCC-GC----GTAGCGCGGTGGCTCTTAAAGACAGTGGCGGTCCCAGCGTGGGCTCTACGCGTAGTAACTTGTTT-CTCGCGACAGAGT-GACGAC-GGC-GACTTGCCTTGACCTCGAA--TCAGGTA-GGAATACCCGCTGAACTTAAGCATATCAATAAGCGGAGGAAAAGAAACCAACCGGGATTACCT-CAGTAAC-GGCGAGTGAAGCGGTAACAGCT--CAAATTTGAAATCTGGCTCC-GTCGGAGTCCGAGTTGTAATTTGTAG-AAGATGCTTTGGG-TTGTAGGTCCGGCCTAAGTTCCTTGGAACAGGAC-GTCATAGAGGGTGAGAATCCCGTATGCGGCCGCGG-CCTGCGCCTGTGTAAAGCTCTTTCGACGAGTCGAGTTGTTTGGGAATGCAGCTCAAAATGGGTGGTAAATTTCATCTAAAGCTAAATATAGGCCAGAGACCGATAGCGCACAAGTAGAGTGATCGAAAGATGAAAAGCACTTTGGAAAGAGAGTTAAACAGTACGTGAAATTGTTGAAAGGGAAGCGCTTGCAACCAGAC-TTGGGCGCTG-CTGATCAGCCAGAG--TTTTCTCTGA-TGCACTCGACAG-CGCACAGGCCAGCATCGGTTCGGGTGGTTGGATAAAGGCC-GTAGGCACGTAGCTCCTCTC----GGGGAGTG--TTATAGCCTATGGTGCCATGCAGCCCAGCCGGACCGAGGACCGCGCCTTC----GGGCTAGGATGCTGGCGTAATGGTTGTAAGCGACCCGTCTTGAAACACGGACCAAGGAGTCTAACATCTATGCGAGTGTTTGGGCG-T-TAAACCCATACGCGGAATGAAAGTGAACGTAG--------------------------------------------------------------------------------------------------------------------------------------------------------------------------------------------------------------------------------------------------------------------------------------------------------------------------------------------------------------------------------------------------------
>Erysiphe salicis gracilistylae ex Salix gracilistylae MUMH 2097 Japan MW077665 MW077675
CCGAGCGTG----------AGATCAGGA-CGT-AGCTTG--T-GC-T------------GCGT-CGTGCA--TCGA-C-------------CTCT-CCACCCGTGTTGACTTT-------ATCACTTGTTGCTTTGGCGGACCGGGCC--------GCGCACA--CGTC----------------TGT------------GTGTGTTGGT---CC--GCTGG-C--TACG-GCTAGAGCGCGTCTGCCAGAGACTTATAAACAA---CCTAACTCAA-G--TTTT--A-CCTGCAGTCTAAGACAAG---ATT-----------TATTTAAGAA---TT------GAT-----AAAACTTTCAACAACGGATCTCTTGGCTCTGGCATCGATGAAGAACGCAGCGAAATGCGATAAGTAATGTGAATTGCAGAATTTAGTGAATCATCGAATCTTTGAACGCACATTGCGCCCCTTGG-CATTCCGAGGGGCATGCCTGTTCGAGCGTCATAAC--A--CCCCCCTCAAGTC-ACCG--T-T------------TGT--GTG---ACTTCGGTGTTGGGGCTCGCCCAC--------CTGGGTGGCCCTTAAAGACAGTGGCGGTACCGGCGTGAGCTCTACGCGTAGTAATCTGTAT-CTCGCGACAGAGC-GCCGAC-GGT-GGCTGGCCTTGACCTCGAA--TCAGGTA-GGGATACCCGCTGAACTTAAGCATATCAATAAGCGGAGGAAAAGAAACCAACCGGGATTACCT-CAGTAAC-GGCGAGTGAAGCGGTAACAGCT--CAAATTTGAAATCTGGCTCC-TTCGGAGTCCGAGTTGTAATTTGTAG-AAGCAGCTTTGGG-TTGTAGGACCGGCCTAAGTTCCTTGGAACAGGAC-GTCATAGAGGGTGAGAATCCCGTATGTGGCCGAGC-CCTACACCTATGTAAAGCGCTTTCGACGAGTCGAGTTGTTTGGGAATGCAGCTCAAAATGGGTGGTAAATTTCATCTAAAGCTAAATATAGGCCAGAGACCGATAGCGCACAAGTAGAGTGATCGAGAGATGAGAAGCACTTTGGAAAGAGAGTTAAACAGTACGTGAAATTGTTGAAAGGGAAGCGCTTGCAACCAGAC-TTGGACACCA-CTGATCCGCGAGGG--TTCTCCCTCG-GGCACTCGGTGG-GGTACAGGCCAGCATCGGTTCGGATGGTTGGATAAAGGCC-GCAGGAACGTAGCTCCTCTC----GGGGAGTG--TTATAGCCTACGGTGCAATGCAGCCCAGCCGGACCGAGGACCGCGCCTTC----GGGCTAGGATGCTGGCGTAATGGTTGTAAGCGACCCGTC------------------------------------------------------------------------------------------------------------------------------------------------------------------------------------------------------------------------------------------------------------------------------------------------------------------------------------------------------------------------------------------------------------------------------------------------------------------------------------------
>Erysiphe salicis gracilistylae ex Salix gracilistylae MUMH 83 Japan MW077664 MW077674
CCGAGCGTG----------AGATCAGGA-CGT-AGCTTG--T-GC-T------------GCGT-CGTGCA--TCGA-C-------------CTCT-CCACCCGTGTTGACTTT-------ATCACTTGTTGCTTTGGCGGACCGGGCC--------GCGCACA--CGTC----------------TGT------------GTGTGTTGGT---CC--GCTGG-C--TACG-GCTGGAGCGCGTCTGCCAGAGACTTATAAACAAA--CCTAACTCAA-G--TTTT--A-CCTGCAGTCTAAGACAAA--GATT-----------TATTA-AGAA---TT------GAT-----AAAACTTTCAACAACGGATCTCTTGGCTCTGGCATCGATGAAGAACGCAGCGAAATGCGATAAGTAATGTGAATTGCAGAATTTAGTGAATCATCGAATCTTTGAACGCACATTGCGCCCCTTGG-CATTCCGAGGGGCATGCCTGTTCGAGCGTCATAAC--A--CCCCCCTCAAGTC-ACCG--T-T------------TGT--GTG---ACTTCGGTGTTGGGGCTCGCCCAC--------CTGGGTGGCCCTTAAAGACAGTGGCGGTACCGGCGTGAGCTCTACGCGTAGTAATCTGTAT-CTCGCGACAGAGC-GCCGAC-GGT-GGCTGGCCTTGACCTCGAA--TCAGGTA-GGGATACCCGCTGAACTTAAGCATATCAATAAGCGGAGGAAAAGAAACCAACCGGGATTACCT-CAGTAAC-GGCGAGTGAAGCGGTAACAGCT--CAAATTTGAAATCTGGCTCC-TTCGGAGTCCGAGTTGTAATTTGTAG-AAGCAGCTTTGGG-TTGTAGGACCGGCCTAAGTTCCTTGGAACAGGAC-GTCATAGAGGGTGAGAATCCCGTATGTGGCCGAGC-CCTACACCTATGTAAAGCGCTTTCGACGAGTCGAGTTGTTTGGGAATGCAGCTCAAAATGGGTGGTAAATTTCATCTAAAGCTAAATATAGGCCAGAGACCGATAGCGCACAAGTAGAGTGATCGAAAGATGAAAAGCACTTTGGAAAGAGAGTTAAACAGTACGTGAAATTGTTGAAAGGGAAGCGCTTGCAACCAGAC-TTGGACACCA-CTGATCCGCGAGGG--TTCTCCCTCG-GGCACTCGGTGG-GGTACAGGCCAGCATCGGTTCGGATGGTTGGATAAAGGCC-GCAGGAACGTAGCTCCTCTC----GGGGAGTG--TTATAGCCTACGGTGCAATGCAGCCCAGCCGGACCGAGGACCGCGCCTTC----GGGCTAGGATGCTGGCGTAATGGTTGTAAGCGACCCGTCT-----------------------------------------------------------------------------------------------------------------------------------------------------------------------------------------------------------------------------------------------------------------------------------------------------------------------------------------------------------------------------------------------------------------------------------------------------------------------------------------
>Erysiphe adunca ex Populus simonii HMJAU PM91911 Russia MW173318
CCGAGCGTG----------AGACCATGG-CGT-GGCAGT--TTGC-T------------GCGC-TGTGGA--TCGA-C-------------CCT--CCACCCGTGTCGACGTT-------ATCATCTGTTGCTTTGGCGGATCGGGCC--------GCGCACT--TAGT-------------------------------GTGC--TGGT---CCC--CTGG-C--TACG-GCTGGAGCGAGTCCGCCAGAGACT--TTA-CA----CCTAACTCAT-G--TTTA----TTTGTAGTCTAAGGCAAG---ATT-----------TATTA-TAAA---TT------GAT-----AAAACTTTCAACAACGGATCTCTTGGCTCTGGCATCGATGAAGAACGCAGCGAAATGCGATAAGTAATGTGAATTGCAGAATTTAGTGAATCATCGAATCTTTGAACGCACATTGCGCCCCTTGG-CATTCCGAGGGGCATGCCTGTTCGAGCGTCATAAC--A--CCCC-CTCGAGTC-ATCA--C-T------------TGT--GTG---ACTTCGGTGTTGGGGCTCGCCCAT--------CGCGGCGGCCCTTAAAGACAGTGGCGGTGCCGGCGTGAGCTCTACGCGTAGTACTTACTT--CTCGCGACAGGGC-AACGAC-GGC-GGCTGGCCTTGACCTCGAA--TCAGGTA-GGGATACCCGCTGAACTTAAGCATATCAATAAGCGGAGGAAAAGAAACCAACCGGGATTACCT-CAGTAAC-GGCGAGTGAAGCGGTAACAGCT--CAAATTTGAAATCTGGCTCC-TTCGGAGTCCGAGTTGTAATTTGTAG-AAGCAGCTTTGGG-TTGTGGGACCGGCCTAAGTTCCTTGGAACAGGAC-GTCATAGAGGGTGAGAATCCCGTATGCGGCCGTGG-CCTGCACCTATGTAAAGCTCTTTCGACGAGTCGAGTTGTTTGGGAATGCAGCTCAAAATGGGTGGTAAATTTCATCTAAAGCTAAATATAGGCCAGAGACCGATAGCGCACAAGTAGAGTGATCGAAAGATGAAAAGCACTTTGGAAAGAGAGTTAAACAGTACGTGAAATTGTTGAAAGGGAAGCGCTTGCAACCAGAC-TTGGGCGCCA-TTGATCAACGAGGG--TTCTCTCTCG-TGCACTCGGTGGTGGGACAGGCCAGCATCGGTTCGGGTGGTTGGATAAAGGCC-GTAGGAACGTAGCTCCTCTC----GGGGAGTG--TTATAGCCTACGGTGCAATGCAGCCCAGCCGGACCGAGGACCGCGCCTTC----GGGCTAGGATGCTGGCGTAATGGTTGTAAGCGACCCGTCTTGAAACACGGACCAAGG------------------------------------------------------------------------------------------------------------------------------------------------------------------------------------------------------------------------------------------------------------------------------------------------------------------------------------------------------------------------------------------------------------------------------------------------------------------------
>Erysiphe adunca ex Populus nigra GLM F 119062 Germany MT952872
CCGAGCGTG----------AGACCATGG-CGT-GGCAGT--TTGC-T------------GCGC-TGTGGA--TCGA-C-------------CCT--CCACCCGTGTCGACGTT-------ATCATCTGTTGCTTTGGCGGATCGGGCC--------GCGCACT--TAGT-------------------------------GTGC--TGGT---CCC--CTGG-C--TACG-GCTGGAGCGAGTCCGCCAGAGACT--TTA-CA----CCTAACTCAT-G---TTT--A-TTTGTAGTCTAAGGCAAG---ATT-----------TATTA-TAAA---TT------GAT-----AAAACTTTCAACAACGGATCTCTTGGCTCTGGCATCGATGAAGAACGCAGCGAAATGCGATAAGTAATGTGAATTGCAGAATTTAGTGAATCATCGAATCTTTGAACGCACATTGCGCCCCTTGG-CATTCCGAGGGGCATGCCTGTTCGAGCGTCATAAC--A--CCCC-CTCGAGTC-ATCA--C-T------------TGT--GTG---ACTTCGGTGTTGGGGCTCGCCCAT--------CACGGCGGCCCTTAAAGACAGTGGCGGTGCCGGCGTGAGCTCTACGCGTAGTACTTACTT--CTCGCGACAGGGC-AACGAC-GGC-GGCTGGCCTTGACCTCGAA--TCAGGTA-GGGATACCCGCTGAACTTAAGCATATCAATAAGCGGAGGAAAAGAAACCAACCGGGATTACCT-CAGTAAC-GGCGAGTGAAGCGGTAACAGCT--CAAATTTGAAATCTGGCTCC-TTCGGAGTCCGAGTTGTAATTTGTAG-AAGCAGCTTTGGG-TTGTGGGACCGGCCTAAGTTCCTTGGAACAGGAC-GTCATAGAGGGTGAGAATCCCGTATGCGGCCGTGG-CCTGCACCTATGTAAAGCTCTTTCGACGAGTCGAGTTGTTTGGGAATGCAGCTCAAAATGGGTGGTAAATTTCATCTAAAGCTAAATATAGGCCAGAGACCGATAGCGCACAAGTAGAGTGATCGAAAGATGAAAAGCACTTTGGAAAGAGAGTTAAACAGTACGTGAAATTGTTGAAAGGGAAGCGCTTGCAACCAGAC-TTGGGCGCCA-TTGATCAACGAGGG--TTCTCTCTCG-TGCACTCGGTGGTGGGACAGGCCAGCATCGGTTCGGGTGGTTGGATAAAGGCC-GTAGGAACGTAGCTCCTCTC----GGGGAGTG--TTATAGCCTACGGTGCAATGCAGCCCAGCCGGACCGAGGACCGCGCCTTC----GGGCTAGGATGCTGGCGTAATGGTTGTAAGCGACCCGTCTTGAAACACGGACCAAGGAGTCTAACATCTATGCGAGTGTTTGGGCG-T-AAAACCCATACGCGGAATGAAAGTGAACGTAG--------------------------------------------------------------------------------------------------------------------------------------------------------------------------------------------------------------------------------------------------------------------------------------------------------------------------------------------------------------------------------------------------------
>Erysiphe uncinuloides ex Quercus myrsinaefolia MUMH 6343 Japan LC271389
CAGAGCGTG----------AGGTTCAGC-CAT-GGCAGT--T-GC-T------------GTGT-GCCGGA--TCGA-C-------------CCT--CCACCCGTGTCGAC-TTAT-----AT-TTTTGTTGCTTTGGCGGGCCGGGCT--C-----GCCCA----TGGT--CGCGTTTCGTGCG-TGAG-C--ATGGC--GTGG--TG-----CCC-ACCGG-C--TTCG-GCTGGGGCGCGTCCGCCAGAGACC--CTA-CAT---CCAAACTCAT-G--TTGT--T-CATGTAGTCTAAGGCAAG---ATT-----------TA--A--GAA---TT------GAT-----AAAACTTTCAACAACGGATCTCTTGGCTCTGGCATCGATGAAGAACGCAGCGAAATGCGATAAGTAATGTGAATTGCAGAATCTAGTGAATCATCGAATCTTTGAACGCACATTGCGCCCCTTGG-TATTCCGAGGGGCATGCCTGTTCGAGCGTCATAAC-AA--CCCC-CTCAAGCT-ACCA--T-T-----------TTGT--GTG---GCTACGGCGTTGGGGCTCGCC-GA------A-TCCGGTGGCCCTTAAAGGTAGTGGCGGTGCCGACGTCAGCTTTACGCGTA--AAATCG----CTCGCGACAGAGC-GGCGAT-GGT-GACTAGCCTTGACCTCGAA--TCAGGTA-GGGATACCCGCTGAACTTAAGCATATCAATAAGCGGAGGAAAAGAAACCAACCGGGATTACCT-CAGTAAC-GGCGAGTGAAGCGGTAACAGCT--CAAATTTGAAATCTGGCTCC-GTCGGAGTCCGAGTTGTAATTTGTAG-AAGATGCTTTGGG-TTGTGGGTTCGGCCTAAGTTCCTTGGAACAGGAC-GTCATAGAGGGTGAGAATCCCGTATGTGGCCGAGG-CCTGCGCTCGTGTAAAGCTCTTTCGACGAGTCGAGTTGTTTGGGAATGCAGCTCAAAATGGGTGGTAAATTTCATCTAAAGCTAAATATGGGCCAGAGACCGATAGCGCACAAGTAGAGTGATCGAAAGATGAAAAGCACTTTGGAAAGAGAGTTAAACAGTACGTGAAATTGTTGAAAGGGAAGCGCTTGCAACCAGAC-TTGGGCACTG-CTGATCATCCAGAGGTTTCCCTTTGG-TGCACTCAGTAG-GGCACAGGCCAGCATCGGTTCGGGTGGCTGGAGAAAGACC-GGAGGAACGTAGCTCCCTTTC--GGGGGAGTG--TTATAGCCTCTGGTGCCATACAGCCCAGCCGGACCGAGGACCGCGCCTTC----GGGCTAGGATGCTGGCGTAATGGTTGTAAGCGACCCGTCTTGAAACACGGACCAAGGAGTCTAACATCTATGCGAGTGTTTGGGCG-T-TAAACCCATACGCGGAATGAAAGTGAACGTAG--------------------------------------------------------------------------------------------------------------------------------------------------------------------------------------------------------------------------------------------------------------------------------------------------------------------------------------------------------------------------------------------------------
>Erysiphe uncinuloides ex Quercus glauca MUMH 5725 Japan LC260191
-------------------------------------GT--T-GC-T------------GTGT-GCCGGA--TCGA-C-------------CCT--CCACCCGTGTCGAC-TTAT-----AT-TTTTGTTGCTTTGGCGGGCCGGGCT--C-----GCCCA----TGGT--CGCGTTTCGTGCG-TGAG-C--ATGGC--GTGT--TG-----CCC-ACCGG-C--TTCG-GCTGGGGCGCGTCCGCCAGAGACC--CTA-CAT---CCAAACTCAT-G--TTGT--T-CATGTAGTCTAAGGCAAG---ATT-----------TA--A--GAA---TT------GAT-----AAAACTTTCAACAACGGATCTCTTGGCTCTGGCATCGATGAAGAACGCAGCGAAATGCGATAAGTAATGTGAATTGCAGAATCTAGTGAATCATCGAATCTTTGAACGCACATTGCGCCCCTTGG-TATTCCGAGGGGCATGCCTGTTCGAGCGTCATAAC-AA--CCCC-CTCAAGCT-ACCA--T-T---------TTGTGT--GTG---GCTACGGCGTTGGGGCTCGCC-GA------A-TCCGGTGGCCCTTAAAGGTAGTGGCGGTGCCGACGTCAGCTTTACGCGTAGTAAATCG----CTCGCGACAGAGC-GGCGAT-GGT-GACCAGCCTTGACCTCGAA--TCAGGTA-GGGATACCCGCTGAACTTAAGCATATCAATAAGCGGAGGAAAAGAAACCAACCGGGATTACCT-CAGTAAC-GGCGAGTGAAGCGGTAACAGCT--CAAATTTGAAATCTGGCTCC-GTCGGAGTCCGAGTTGTAATTTGTAG-AAGATGCTTTGGG-TTGTGGGTTCGGCCTAAGTTCCTTGGAACAGGAC-GTCATAGAGGGTGAGAATCCCGTATGTGGCCGAGG-CCTGCGCTCGTGTAAAGCTCTTTCGACGAGTCGAGTTGTTTGGGAATGCAGCTCAAAATGGGTGGTAAATTTCATCTAAAGCTAAATATGGGCCAGAGACCGATAGCGCACAAGTAGAGTGATCGAAAGATGAAAAGCACTTTGGAAAGAGAGTTAAACAGTACGTGAAATTGTTGAAAGGGAAGCGCTTGCAACCAGAC-TTGGGCACTG-CTGATCATCCAGAGGTTTCCCTTTGG-TGCACTCAGTAG-GGCACAGGCCAGCATCGGTTCGGGTGGCTGGAGAAAGACC-GGAGGAACGTAGCTCCCTTTC--GGGGGAGTG--TTATAGCCTCTGGTGCCATACAGCCCAGCCGGACCGAGGACCGCGCCTTC----GGGCTAGGATGCTGGCGTAATGGTTGTAAGCGACCCGTCTTGAAACACGGACCAAGGAGTCTAACATCTATGCGAGTGTTTGGGCG-T-TAAACCCATACGCGGAATGAAAGTGAACGTAG--------------------------------------------------------------------------------------------------------------------------------------------------------------------------------------------------------------------------------------------------------------------------------------------------------------------------------------------------------------------------------------------------------
>Erysiphe pseudogracilis ex Quercus glauca MUMH 5842 Japan LC260196
CAGAGCGTG----------AGGTCCAGC-CAT-AGCAGT--T-GC-C------------GTGT-GCTGGA--TCGA-C-------------CCT--CCACCCGTGTCGAC-TTAT-----AT-TTTTGTTGCTTTGGCGGGCCGGGCT--C-----GCCCA----TGGT--CGCGTTTCGTGCG-TGAG---CGTGGC--GTGC--TG-----CCC-ACCGG-C--TTCG-GCTGGGGCGCGTCCGCCAGAGACC--CTA-CAT---CCAAACTCAT-G--TTGT--C-CTTGTAGTCTAAGGCAAG--ATTT-----------TA--A--GAA---TT------GAT-----AAAACTTTCAACAACGGATCTCTTGGCTCTGGCATCGATGAAGAACGCAGCGAAATGCGATAAGTAATGTGAATTGCAGAATCTAGTGAATCATCGAATCTTTGAACGCACATTGCGCCCCTTGG-TATTCCGAGGGGCATGCCTGTTCGAGCGTCATAAC-AA--CCCC-CTCGAGCC-ACCA--T-T-----------TGGT--GTG---GCTGCGGCGTTGGGGCTCGCC-GA------A-TCCGGCGGCCCTTAAAGGTAGTGGCGGTGTCGACGTCAGCTTTACGCGTAGTAAATAG----CTCGCGACAGAGC-GGCGAC-GGC-GACTAGCCTTGACCTCGAA--TCAGGTA-GGGATACCCGCTGAACTTAAGCATATCAATAAGCGGAGGAAAAGAAACCAACCGGGATTACCT-CAGTAAC-GGCGAGTGAAGCGGTAACAGCT--CAAATTTGAAATCTGGCTCC-GTCGGAGTCCGAGTTGTAATTTGTAG-AAGATGCTTTGGG-TTGTGGGTTCGGCCTAAGTTCCTTGGAACAGGAC-GTCATAGAGGGTGAGAATCCCGTATGTGGCCGAGG-CCTGCGCTCGTGTAAAGCTCTTTCGACGAGTCGAGTTGTTTGGGAATGCAGCTCAAAATGGGTGGTAAATTTCATCTAAAGCTAAATATGGGCCAGAGACCGATAGCGCACAAGTAGAGTGATCGAAAGATGAAAAGCACTTTGGAAAGAGAGTTAAACAGTACGTGAAATTGTTGAAAGGGAAGCGCTTGCAACCAGAC-TTGGGCACTG-CTGATCATCCAGAGG-TTCCCTCTGG-TGCACTCAGTAG-TGCACAGGCCAGCATCGGTTCGGGTGGCTGGAGAAAGACC-GGAGGAACGTAGCTCCCTTTC--GAGGGAGTG--TTATAGCCTCTGGTGCCATACAGCCCAGCCGGACCGAGGACCGCGCCTTC----GGGCTAGGATGCTGGCGTAATGGTTGTAAGCGACCCGTCTTGAAACACGGACCAAGGAGTCTAACATCTATGCGAGTGTTTGGGCG-T-TAAACCCATACGCGGAATGAAAGTGAACGTAG--------------------------------------------------------------------------------------------------------------------------------------------------------------------------------------------------------------------------------------------------------------------------------------------------------------------------------------------------------------------------------------------------------
>Erysiphe pseudogracilis ex Quercus glauca MUMH 5839 Japan LC260197
CAGAGCGTG----------AGGTCCAGC-CAT-AGCAGT--T-GC-C------------GTGT-GCTGGA--TCGA-C-------------CCT--CCACCCGTGTCGAC-TTAT-----AT-TTTTGTTGCTTTGGCGGGCCGGGCT--C-----GCCCA----TGGT--CGCGTTTCGTGCG-TGAG---CGTGGC--GTGC--TG-----CCC-ACCGG-C--TTCG-GCTGGGGCGCGTCCGCCAGAGACC--CTA-CAT---CCAAACTCAT-G--TTGT--C-CTTGTAGTCTAAGGCAAG--ATTT-----------TA--A--GAA---TT------GAT-----AAAACTTTCAACAACGGATCTCTTGGCTCTGGCATCGATGAAGAACGCAGCGAAATGCGATAAGTAATGTGAATTGCAGAATCTAGTGAATCATCGAATCTTTGAACGCACATTGCGCCCCTTGG-TATTCCGAGGGGCATGCCTGTTCGAGCGTCATAAC-AA--CCCC-CTCGAGCC-ACCA--T-T-----------TGGT--GTG---GCTGCGGCGTTGGGGCTCGCC-GA------A-TCCGGCGGCCCTTAAAGGTAGTGGCGGTGTCGACGTCAGCTTTACGCGTAGTAAATAG----CTCGCGACAGAGC-GGCGAC-GGC-GACTAGCCTTGACCTCGAA--TCAGGTA-GGGATACCCGCTGAACTTAAGCATATCAATAAGCGGAGGAAAAGAAACCAACCGGGATTACCT-CAGTAAC-GGCGAGTGAAGCGGTAACAGCT--CAAATTTGAAATCTGGCTCC-GTCGGAGTCCGAGTTGTAATTTGTAG-AAGATGCTTTGGG-TTGTGGGTTCGGCCTAAGTTCCTTGGAACAGGAC-GTCATAGAGGGTGAGAATCCCGTATGTGGCCGAGG-CCTGCGCTCGTGTAAAGCTCTTTCGACGAGTCGAGTTGTTTGGGAATGCAGCTCAAAATGGGTGGTAAATTTCATCTAAAGCTAAATATGGGCCAGAGACCGATAGCGCACAAGTAGAGTGATCGAAAGATGAAAAGCACTTTGGAAAGAGAGTTAAACAGTACGTGAAATTGTTGAAAGGGAAGCGCTTGCAACCAGAC-TTGGGCACTG-CTGATCATCCAGAGG-TTCCCTCTGG-TGCACTCAGTAG-TGCACAGGCCAGCATCGGTTCGGGTGGCTGGAGAAAGACC-GGAGGAACGTAGCTCCCTTTC--GAGGGAGTG--TTATAGCCTCTGGTGCCATACAGCCCAGCCGGACCGAGGACCGCGCCTTC----GGGCTAGGATGCTGGCGTAATGGTTGTAAGCGACCCGTCTTGAAACACGGACCAAGGAGTCTAACATCTATGCGAGTGTTTGGGCG-T-TAAACCCATACGCGGAATGAAAGTGAACGTAG--------------------------------------------------------------------------------------------------------------------------------------------------------------------------------------------------------------------------------------------------------------------------------------------------------------------------------------------------------------------------------------------------------
>Erysiphe hiratae ex Quercus glauca MUMH 5726 Japan LC271385
-------------------------------T-AGCAGT--T-GC-C------------GTGT-GCTGGA--TCGA-C-------------CCT--CCACCCGTGTCGAC-TTAT-----AT-TTTTGTTGCTTTGGCGGGCCGGGCT--C-----GCCCA----TGGC--CGCGTTTCGTGCG-TGAG-C-CATGGC--ATGC--TG-----CCC-ACCGG-C--TTCG-GCTGGGGCGCGTCCGCCAGAGACC--CTA-CAT---CCAAACTCAT-G--TTGT--C-CTTGTAGTCTAAGGCAAG--ATTT-----------TA--A--GAA---TT------GAT-----AAAACTTTCAACAACGGATCTCTTGGCTCTGGCATCGATGAAGAACGCAGCGAAATGCGATAAGTAATGTGAATTGCAGAATCTAGTGAATCATCGAATCTTTGAACGCACATTGCGCCCCTTGG-TATTCCGAGGGGCATGCCTGTTCGAGCGTCATAAC-AA--CCCC-CTCGAGCT-ACCA--T-T-----------TTGT--GTG---GCTGCGGTGTTGGGGCTCGCC-GA------A-TCCGGTGGCCCTTAAAGGTAGTGGCGGTGCCGACGTCAGCTTTACGCGTAGTAAATAG----CTCGCGACAGAGC-GGCGAC-AGC-GACTAGCCTTGACCTCGAA--TCAGGTA-GGGATACCCGCTGAACTTAAGCATATCAATAAGCGGAGGAAAAGAAACCAACCGGGATTACCT-CAGTAAC-GGCGAGTGAAGCGGTAACAGCT--CAAATTTGAAATCTGGCTCC-GTTGGAGTCCGAGTTGTAATTTGTAG-AAGATGCTTTGGG-TTGTGGGTTCGGCCTAAGTTCCTTGGAACAGGAC-GTCATAGAGGGTGAGAATCCCGTATGTGGCCGAGG-CCTGCGCTCGTGTAAAGCTCTTTCGACGAGTCGAGTTGTTTGGGAATGCAGCTCAAAATGGGTGGTAAATTTCATCTAAAGCTAAATATGGGCCAGAGACCGATAGCGCACAAGTAGAGTGATCGAAAGATGAAAAGCACTTTGGAAAGAGAGTTAAACAGTACGTGAAATTGTTGAAAGGGAAGCGCTTGCAACCAGAC-TTGGGCACTG-CTGATCATCCAGAGG-TTCCCTCTGG-TGCACTCAGTAG-TGCACAGGCCAGCATCGGTTCGGGTGGCTGGAGAAAGACC-GGAGGAACGTAGCTCCCTTTC--GGGGGAGTG--TTATAGCCTCTGGTGCCATACAGCCCAGCCGGACCGAGGACCGCGCCTTC----GGGCTAGGATGCTGGCGTAATGGTTGTAAGCGACCCGTCTTGAAACACGGACCAAGGAGTCTAACATCTATGCGAGTGTTTGGGCG-T-TAAACCCATACGCGGAATGAAAGTGAACGTAG--------------------------------------------------------------------------------------------------------------------------------------------------------------------------------------------------------------------------------------------------------------------------------------------------------------------------------------------------------------------------------------------------------
>Erysiphe longifilamentosa ex Quercus takaoyamensis MUMH 6537 Japan LC271400
CAGAGCGTG----------AGATCTGGC-CAT-AGCAGT--T-GC-C------------GTGT-GCTGGA--TCGA-C-------------CCT--CCACCCGTGTCGAC-TTAT-----AT-TTTTGTTGCTTTGGCGGGCCGGGCT--C-----GCGCA----TAGT--CGCGTTTCGTGCG-TGAG---TATGGC--GTGC--TG-----CCC-ACCGG-C--TTCG-GCTGGGGCGCGTCCGCCAGAGACC--TTA-CAT---CCAAACTCAT-G--TTGT--C-CTTGTAGTCTAAGGCAAG---ATT-----------TA--A--GAA---TT------GAT-----AAAACTTTCAACAACGGATCTCTTGGCTCTGGCATCGATGAAGAACGCAGCGAAATGCGATAAGTAATGTGAATTGCAGAATCTAGTGAATCATCGAATCTTTGAACGCACATTGCGCCCCTTGG-TATTCCGAGGGGCATGCCTGTTCGAGCGTCATAAC-AA--CCCC-CTCGAGCT-ACCA--T-T----------TTTGT--GTG---GCTGCGGTGTTGGGGCTCACC-GA------A-TCCGGTGGCCCTTAAAGGCAGTGGCGGTGCCAACGTCAGCTTTACGCGTAGTAAATAG----CTCGCGACAGAGC-GACGAC-GGC-GGCTAGCCTTGACCTCGAA--TCAGGTAGGGGATACCCGCTGAACTTAAGCATATCAATAAGCGGAGGAAAAGAAACCAACCGGGATTACCT-CAGTAAC-GGCGAGTGAAGCGGTAACAGCT--CAAATTTGAAATCTGGCTCC-GTTGGAGTCCGAGTTGTAATTTGTAG-AAGATGCTTTGGG-TTGTGGGTTCGGCCTAAGTTCCTTGGAACAGGAC-GTCATAGAGGGTGAGAATCCCGTATGTGGCCGAGG-CCTGCGCTCGTGTAAAGCTCTTTCGACGAGTCGAGTTGTTTGGGAATGCAGCTCAAAATGGGTGGTAAATTTCATCTAAAGCTAAATATGGGCCAGAGACCGATAGCGCACAAGTAGAGTGATCGAAAGATGAAAAGCACTTTGGAAAGAGAGTTAAACAGTACGTGAAATTGTTGAAAGGGAAGCGCTTGCAACCAGAC-TTGGGCACTG-CTGATCATCCAGAGG-TTCCCTCTGG-TGCACTCAGTAG-TGCACAGGCCAGCATCGGTTCGGGTGGTTGGAGAAAGATC-GGAGGAACGTAGCTCCCTTTC--GGGGGAGTG-TTTATAGCCTCTGGTGCCATACAGCCCAGCCGGACCGAGGACCGCGCCTCC----GGGCTAGGATGCTGGCGTAATGGTTGTAAGCGACCCGTCTTGAAACACGGACCAAGGAGTCTAACATCTATGCGAGTGTTTGGGCG-T-TAAACCCATACGCGGAATGAAAGTGAACGTAG--------------------------------------------------------------------------------------------------------------------------------------------------------------------------------------------------------------------------------------------------------------------------------------------------------------------------------------------------------------------------------------------------------
>Erysiphe longifilamentosa ex Quercus acuta MUMH 6545 Japan LC271401
CAGAGCGTG----------AGATCTGGC-CAT-AGCAGT--T-GC-C------------GTGT-GCTGGA--TCGA-C-------------CCT--CCACCCGTGTCGAC-TTAT-----AT-TTTTGTTGCTTTGGCGGGCCGGGCT--C-----GCGCA----TAGT--CGCGTTTCGTGCG-TGAG---TATGGC--GTGC--TG-----CCC-ACCGG-C--TTCG-GCTGGGGCGCGTCCGCCAGAGACC--TTA-CAT---CCAAACTCAT-G--TTGT--C-CTTGTAGTCTAAGGCAAG---ATT-----------TA--A--GAA---TT------GAT-----AAAACTTTCAACAACGGATCTCTTGGCTCTGGCATCGATGAAGAACGCAGCGAAATGCGATAAGTAATGTGAATTGCAGAATCTAGTGAATCATCGAATCTTTGAACGCACATTGCGCCCCTTGG-TATTCCGAGGGGCATGCCTGTTCGAGCGTCATAAC-AA--CCCC-CTCGAGCT-ACCA--T-T----------TTTGT--GTG---GCTGCGGTGTTGGGGCTCACC-GA------A-TCCGGTGGCCCTTAAAGGCAGTGGCGGTGCCAACGTCAGCTTTACGCGTAGTAAATAG----CTCGCGACAGAGC-GACGAC-GGC-GGCTAGCCTTGACCTCGAA--TCAGGTA-GGGATACCCGCTGAACTTAAGCATATCAATAAGCGGAGGAAAAGAAACCAACCGGGATTACCT-CAGTAAC-GGCGAGTGAAGCGGTAACAGCT--CAAATTTGAAATCTGGCTCC-GTTGGAGTCCGAGTTGTAATTTGTAG-AAGATGCTTTGGG-TTGTGGGTTCGGCCTAAGTTCCTTGGAACAGGAC-GTCATAGAGGGTGAGAATCCCGTATGTGGCCGAGG-CCTGCGCTCGTGTAAAGCTCTTTCGACGAGTCGAGTTGTTTGGGAATGCAGCTCAAAATGGGTGGTAAATTTCATCTAAAGCTAAATATGGGCCAGAGACCGATAGCGCACAAGTAGAGTGATCGAAAGATGAAAAGCACTTTGGAAAGAGAGTTAAACAGTACGTGAAATTGTTGAAAGGGAAGCGCTTGCAACCAGAC-TTGGGCACTG-CTGATCATCCAGAGG-TTCCCTCTGG-TGCACTCAGTAG-TGCACAGGCCAGCATCGGTTCGGGTGGTTGGAGAAAGATC-GGAGGAACGTAGCTCCCTTTC--GGGGGAGTG-TTTATAGCCTCTGGTGCCATACAGCCCAGCCGGACCGAGGACCGCGCCTCC----GGGCTAGGATGCTGGCGTAATGGTTGTAAGCGACCCGTCTTGAAACACGGACCAAGGAGTCTAACATCTATGCGAGTGTTTGGGCG-T-TAAACCCATACGCGGAATGAAAGTGAACGTAG--------------------------------------------------------------------------------------------------------------------------------------------------------------------------------------------------------------------------------------------------------------------------------------------------------------------------------------------------------------------------------------------------------
>Erysiphe trinae ex Quercus agrifolia FH00965658 USA OQ821289
---------------------------------------------------------------------AT-TCG--T-------------CTT------------------------------TTTGTTGCTTTGGCGGGCCCGGCT--TTTCTCGCCCA----TGGT--CACGTTTCGTGTG-TGAG---CATGGCGTGTGA--GCC----CCC-ACCGG-C--TGCG-GCTGGAGCGCGTCCGCCAGAGACCTTTTA-CAT---CCAAACTCAT-G--TTGTGTCCCCTGTAGTCTAAGGCAAA-----------------TGAAAAAGATAATTTAGAATGGAT-----AAAACTTTCAACAACGGATCTCTTGGCTCTGGCATCGATGAAGAACGCAGCGAAATGCGATAAGTAATGTGAATTGCAGAATCTAGTGAATCATCGAATCTTTGAACGCACATTGCGCCCCTTGG-TATTCCGAGGGGCATGCCTGTTCGAGCGTCATAACG---CCCCCCCTCAAGCT-ACCA--G-T----------TTTGT--GTG---GCTGCGGTGTTGGGGCTCGCC-GA------ATCTCGGCGGCCCTTAAATGCAGTGGCGGTGCTGACGTCGGCTTTACGCGCAGTACAATAG---CTCGCGACAGAGT-GGCGAC-AGC-GACTAGCCTTGACCTCGAA--TCAGGTA-GGGATACCCGCTGAACTTAAGCATATCAATAAGCGGAGGAAAAGAAACCAACCGGGATTACCT-CAGTAAC-GGCGAGTGAAGCGGTAACAGCT--CAAATTTGAAATCTGGCTCC-GTCGGAGTCCGAATTGTAATTTGTAG-AAGATGCTTTGGG-TTGTGGGTTCGGCCTAGGTTCCTTGGAACAGGAC-GTCATAGAGGGTGAGAATCCCGTATGTGGCCGAGG-CCTACGCCCGGGTAAAGCTCTTTCGACGAGTCGAGTTGTTTGGGAATGCAGCTCAAAATGGGTGGTAAATTTCATCTAAAGCTAAATATGGGCCAGAGACCGATAGCGCACAAGTAGAGTGATCGAAAGATGAAAAGCACTTTGGAAAGAGAGTTAAACAGTACGTGAAATTGTTGAAAGGGAAGCGCTTGCTACCAGAC-TTGGGCGCTG-CCGATCATCCCGAG--TTCTCTCTGG-TGCACTCGACAG-CGTACAGGCCAGCATCGGTTCGGGTGGCTGGAGAAAGACC-GGAGGAACGTAGCTCCCCTTC--GGGGCAGTG--TTATAGCCTCTGGTGCCATGC------------------------------------------------------------------------------------------------------------------------------------------------------------------------------------------------------------------------------------------------------------------------------------------------------------------------------------------------------------------------------------------------------------------------------------------------------------------------------------------------------------------------------------------------------------------
>Erysiphe japonica var. japonica ex Quercus serrata MUMH 4582 Japan AB701302 AB701307
CAGAGCGAG----------AGGTCCGGC-CAT-GGCAGT--T-GT-C------------ATGC-GCTGGA--TCGA-C-------------CCT--CCACCCGTGTCGAC-TTGT-----AT-TTTTGTTGCTTTGGCGGGCCGGGCT--A---GCGCCCA----TGGT--CGCGTTTCGTGCG-TGAG---CATGGC--GTGA--GCGGT--CC--ACCGG-C--TTAG-GCTGGAGCGCGTCCGCCAGAGACCTTTAA-CAC---CCAAACTCAT-A--TTGTCCC-CCTGTTGTCTAAGGCAAA-AGATT-----------TA--A--GAA---TT------GAT----AAAAACTTTCAACAACGGATCTCTTGGCTCTGGCATCGATGAAGAACGCAGCGAAATGCGATAAGTAATGTGAATTGCAGAATCTAGTGAATCATCGAATCTTTGAACGCACATTGCGCCCCTTGG-TATTCCGAGGGGCATGCCTGTTCGAGCGTCATAAC--A--CCCCCCTCGAGCT-ACCA--T-T-----------TTGT--GTG---GCTTCGGTATTGGGGCTCGCT-GA------ATCTCGGCGGCCCTTAAAGGCAGTGGCGGGGCTAACGTCGGCTCTACGCGTAGTAATAAATAG-CTCGCGACAGAGC-GGCGAC-AGC-GACTAGCCTTGACCTCGAA--TCAGGTA-GGAATACCCGCTGAACTTAAGCATATCAATAAGCGGAGG--------------------------AGTAAC-GGCGAGTGAAGCGGTAACAGCT--CAAATTTGAAATCTGGCTCC-GTCGGAGTCCGAGTTGTAATTTGTAG-AAGATGCTTTGGG-TTGTGGGTTCGGCCTAAGTTCCTTGGAACAGGAC-GTCATAGAGGGTGAGAATCCCGTATGTGGCCGAGG-CTTGCGCCCGTGTAAAGCTCTTTCGACGAGTCGAGTTGTTTGGGAATGCAGCTCAAAATGGGTGGTAAATTTCATCTAAAGCTAAATATGGGCCAGAGACCGATAGCGCACAAGTAGAGTGATCGAAAGATGAAAAGCACTTTGGAAAGAGAGTTAAACAGTACGTGAAATTGTTGAAAGGGAAGCGCTTGCACCCAGACTTTGGGCGCTG-CTGATCATCCAGAG--TTCTCTCTGG-TGCACTCGACAG-CGCACAGGCCAGCATCGGTTCGGGTGGCTGGAGAAAGACC-AGAGGAACGTAACTACCTTTC--GGGGGAGTG-TTTATAGCCTCTGGTGCCATACAGCCCAGCCGGACCGAGGACCGCGCCTTT----GGGCTAGGATGCTGGCGTAATGGGTGTAAGCGACCCGTCTTGAAACACGGACCAAGGAGTCTAACATCTATGCGAGTGTTTGGGCG-T-TAAACCCATACGCGGAATGAAAGTGAACGTAG--------------------------------------------------------------------------------------------------------------------------------------------------------------------------------------------------------------------------------------------------------------------------------------------------------------------------------------------------------------------------------------------------------
>Erysiphe japonica var. crispulae ex Quercus crispula MUMH 4163 Japan AB701301 AB701306
CAGAGCGAG----------AGGTCCAGC-CAT-GGCAGT--T-GT-C------------GTGC-GCTGGATCTCGA-C-------------CCT--CCACCCGTGTCGAC-TTGT-----AT-TTTTGTTGCTTTGGCGGGCCGGGCC--G---GCGCCCA----TGGT--CGCGTTTCGTACGATGAG---CATGGC--GTGA--GCGGT--CC--ACCGG-C--TTAG-GCTGGAGCGCGTCCGCCAGAGACCTTTAA-CAC---CCAAACTCAT-G--TTGTCCC-CCTGTTGTCTAAG--CAA-AGATT-----------TA--A--GAA---TT------GAT----AAAAACTTTCAACAACGGATCTCTTGGCTCTGGCATCGATGAAGAACGCAGCGAAATGCGATAAGTAATGTGAATTGCAGAATCTAGTGAATCATCGAATCTTTGAACGCACATTGCGCCCCTTGG-TATTCCGAGGGGCATGCCTGTTCGAGCGTCATAAC-AA--CCCC-CTCGAGCTAACCA--T-T----------TTGGT--GTG---GCTGCGGTATTGGGGCTCGCT-GA------ATCTCGGCGGCCCTTAAAGGCAGTGGCGGGGCTAACGTCGGCTCTACGCGTAGTAATAGATAG-CTCGCGACAGAGC-GGCGAC-AGC-GACTAGCCTTGACCTCGAA--TCAGGTA-GGAATACCCGCTGAACTTAAGCATATCAATAAGCGGAGGAAAAGAAACCAACCGGGATTACCT-CAGTAAC-GGCGAGTGAAGCGGTAACAGCT--CAAATTTGAAATCTGGCTCC-GTCGGAGTCCGAGTTGTAATTTGTAG-AAGATGCTTTGGG-TTGTGGGTTCGGCCTAAGTTCCTTGGAACAGGAC-GTCATAGAGGGTGAGAATCCCGTATGTGGCCGAGG-CTTGCGCCCGTGTAAAGCTCTTTCGACGAGTCGAGTTGTTTGGGAATGCAGCTCAAAATGGGTGGTAAATTTCATCTAAAGCTAAATATGGGCCAGAGACCGATAGCGCACAAGTAGAGTGATCGAAAGATGAAAAGCACTTTGGAAAGAGAGTTAAACAGTACGTGAAATTGTTGAAAGGGAAGCGCTTGCACCCAGAC-TTGGGCGCTG-CTGATCATCCAGAG--TTCTCTCTGG-TGCACTCGACAG-CGCGCAGGCCAGCATCGGTTCGGGTGGCTGGAGAAAGACC-AGAGGAACGTAGCTACCTTTC--GGGGGAGTGTTTTATAGCCTCTGGTGCCATACAGCCCAGCCGGACCGAGGACCGCGCCTTC----GGGCTAGGATGCTGGCGTAATGGGTGTAAGCGACCCGTCTTGAAACACGGACCAAGGAGTCTAACATCTATGCGAGTGTTTGGGCG-T-TAAACCCATACGCGAAATGAAAGTGAACGTAG--------------------------------------------------------------------------------------------------------------------------------------------------------------------------------------------------------------------------------------------------------------------------------------------------------------------------------------------------------------------------------------------------------
>Erysiphe monoperidiata ex Lithocarpus polystachyus MUMH 4986 Japan AB622212
----------------------TCTAGC-C-T-GACAGT--G-GT-C------------GTGC-GCTGGATCTCGA-C-------------CCT--CCACCCGTGTCGAC-TTGT-----AT-TTTCGTTGCTTTGGCGGACCGGGCT--C-----GCCCA----TGGT--CGCGTTTCGTGCG-TGAG---CATGGC--GTGC--TG-----CCC-ACCGG-C--TTCG-GCTGGGGCGCGTCCGCCAGAGACC--TTTACAT---CCAAACTCATTG--TTAT--CCCCTGTAGTCTAAGG--------TT-----------TA-GATTTAAGAATT------GATAAAAAAAAACTTTCAACAACGGATCTCTTGGCTCTGGCATCGATGAAGAACGCAGCGAAATGCGATAAGTAATGTGAATTGCAGAATCTAGTGAATCATCGAATCTTTGAACGCACATTGCGCCCCTTGG-TATTCCGAGGGGCATGCCTGTTCGAGCGTCATAAC-AA--CCCC-TTCGAGCT-ACCA--T-T---------TTGTGT--GTG---GCTACGGTGTTGGGGCTCGCC-GA-----GGCGGCGGCGGCCCTTAAAGGCAGTGGCAGTACCGATGTCGGCTTTACGCGTAGTAAATAG----CTCGCGACAGAGC-GGCGAC-GGC-GACTAGCC---------------------------------------------------------------------------------------GTAAC-GGCGAGTGAAGCGGTAACAGCT--CAAATTTGAAATCTGGCTCC-GTCGGAGTCCGAGTTGTAATTTGTAG-AAGATGCTTTGGG-TTGTGGGCTTGGCCTAAGTTCCTTGGAACAGGAC-GTCATAGAGGGTGAGAATCCCGTATGTGGCCGAGGCCCTGCGCCCGGGTAAAGCTCTTTCGACGAGTCGAGTTGTTTGGGAATGCAGCTCAAAATGGGTGGTAAATTTCATCTAAAGCTAAATATGGGCCAGAGACCGATAGCGCACAAGTAGAGTGATCGAAAGATGAAAAGCACTTTGGAAAGAGAGTTAAACAGTACGTGAAATTGTTGAAAGGGAAGCGCTTGCAACCAGAC-TTGGGCGCTG-CTGATCATCCAGAG--TTCTCTCTGG-TGCACTCGACAG-CGCACAGGCCAGCATCGGTTCGGGTGGCTGGACAAAGACC-GGAGGAACGTAGCTCCCTTTCGC-GGGGAGTG--TTATAGCCTCTGGTGCCATACAGCCCAACCGGACCGAGGACCGCGCCTTC----GGGCTAGGATGCTGGCGTAATGGTTGTAAGCGACCCGTCTTGAAACACGGACCAAGGAGTCTAACATCTATGCGAGTGTTTGGGCG-T-TAAACCCATACGCGGAATGAAAGTGAACGTAG--------------------------------------------------------------------------------------------------------------------------------------------------------------------------------------------------------------------------------------------------------------------------------------------------------------------------------------------------------------------------------------------------------
>Erysiphe monoperidiata ex Castanopsis calathiformis MUMH 4991 Japan AB622216
-----------------------CTAGC-C-T-GGCAGT--T-GT-C------------GTGC-GCTGGATCTCGA-C-------------CCT--CCACCCGTGTCGAC-TTGT-----AT-TTTCGTTGCTTTGGCGGACCGGGCT--C-----GCCCA----TGGT--CGCGTTTCGTGCG-TGAG---CATGGC--GTGC--TG-----CCC-ACCGG-C--TTCG-GCTGGGGCGCGTCCGCCAGAGACC--TTTACAT---CCAAACTCATTG--TTGT--CCCCTGTAGTCTAAGG--------TT-----------TA-GATTGAAGAATT------GAT----AAAAACTTTCAACAACGGATCTCTTGGCTCTGGCATCGATGAAGAACGCAGCGAAATGCGATAAGTAATGTGAATTGCAGAATCTAGTGAATCATCGAATCTTTGAACGCACATTGCGCCCCTTGG-TATTCCGAGGGGCATGCCTGTTCGAGCGTCATAAC-AA--CCCC-TTCGAGCT-ACCA--T-T-----------TTGT--GTG---GCTACGGTGTTGGGGCTCGCC-GA--------GTCGGCGGCCCTTAAAGGCAGTGGCGGTACCGATGTCGGCTTTACGCGTAGTAAATAG----CTCGCGACAGAGC-GGCGAC-GGC-GACTAGCC--------------------------------------------------------------------------------------AGTAACGGGCGAGTGAAGCGGTAACAGCT--CAAATTTGAAATCTGGCTCC-GTCGGAGTCCGAGTTGTAATTTGTAG-AAGATGCTTTGGG-TTGTGGGTTTGGCCTAAGTTCCTTGGAACAGGAC-GTCATAGAGGGTGAGAATCCCGTATGTGGCCGAGGCCCTGCGCCCGTGTAAAGCTCTTTCGACGAGTCGAGTTGTTTGGGAATGCAGCTCAAAATGGGTGGTAAATTTCATCTAAAGCTAAATATGGGCCAGAGACCGATAGCGCACAAGTAGAGTGATCGAAAGATGAAAAGCACTTTGGAAAGAGAGTTAAACAGTACGTGAAATTGTTGAAAGGGAAGCGCTTGCAACCAGAC-TTGGGCGCTG-CTGATCATCCAGAG--TTCTCTCTGG-GGCACTCGACAG-CGCACAGGCCAGCATCGGTTCGGGTGGCTGGACAAAGACC-GGAGGAACGTAGCTCCCTTTCGT-GGGGAGTG--TTATAGCCTCTGGTGCCATACAGCCCAACCGGACCGAGGACCGCGCCTTC----GGGCTAGGATGCTGGCGTAATGGTTGTAAGCGACCCGTCTTGAAACACGGACCAAGGAGTCTAACATCTATGCGAGTGTTTGGGCG-T-TAAACCCATACGCGGAATGAAAGTGAACGTAG--------------------------------------------------------------------------------------------------------------------------------------------------------------------------------------------------------------------------------------------------------------------------------------------------------------------------------------------------------------------------------------------------------
>Erysiphe asiatica ex Castanopsis echinocarpa MUMH 4989 Thailand AB622217
-----------------------TCAGC-CAT-GGCAGT--T-GT-C------------GTGC-GCTGGATCTCGA-C-------------CCTC-CCACCCGTGTTGAC-TTGT-----AT-TTTTGTTGCTTTGGCGGATCGGGCT--C-----GCCCA----TGGT--CGCGTTTCGTGCG-TGAG-CATATGGC-GGTGC--TG--C--CCA-ACCGG-C--TTCG-GCTGGGGCGCGTCCGCCAGAGACCT-TTA-CAT---CCAAACTCAT-----TGTGGACCCTGTAGTCTAAGATTTA--GATT-----------TA--A--GAA---TT------GAT----AAAAACTTTCAACAACGGATCTCTTGGCTCTGGCATCGATGAAGAACGCAGCGAAATGCGATAAGTAATGTGAATTGCAGAATCTAGTGAATCATCGAATCTTTGAACGCACATTGCGCCCCTTGG-TATTCCGAGGGGCATGCCTGTTCGAGCGTCATAAC-AA--CCCC-TTCGAGCT-ACCA--T-T-----------TTGT--GTG---GCTACGGTGTTGGGGCTCGCC-GA--------ATCGGCGACCCTTAAAGACAGTGGCGGTACCGATGTCGGCTTTACGCGTAGTAAATAG----CTCGCGACAGAGC-GGCGAC-GGC-GACTAGCC--------------------------------------------------------------------------------------AGTAAC-GGCGAGTGAAGCGGTAACAGCT--CAAATTTGAAATCTGGCTCC-GTCGGAGTCCGAGTTGTAATTTGTAG-AAGATGCTTTGGG-TTGTGGGTTCGGCCTAAGTTCCTTGGAACAGGAC-GTCATAGAGGGTGAGAATCCCGTATGTGGCCGAGGCCCTGCGCCCGTGTAAAGCTCTTTCGACGAGTCGAGTTGTTTGGGAATGCAGCTCAAAATGGGTGGTAAATTTCATCTAAAGCTAAATATGGGCCAGAGACCGATAGCGCACAAGTAGAGTGATCGAAAGATGAAAAGCACTTTGGAAAGAGAGTTAAACAGTACGTGAAATTGTTGAAAGGGAAGCGCTTGCAACCAGAC-TTGGGCGCTG-CTGATCATCCAGAG--TTCTCTCTGG-TGCACTCGACAG-CGCACAGGCCAGCATCGGTTCGGGTGGCTGGACAAAGACCGGGAGGAACGTAGCTCCCTTTCGC-GGGGAGTG--TTATAGCCTCTGGTGTCATACAGCCCAACTGGACCGAGGACCGCGCCTTC----GGGCTAGGATGCTGGCGTAATGGTTGTAAGCGACCCGTCTTGAAACACGGACCAAGGAGTCTAACATCTATGCGAGTGTTTGGGCG-T-TAAACCCATACGCGGAATGAAAGTGAACGTAG--------------------------------------------------------------------------------------------------------------------------------------------------------------------------------------------------------------------------------------------------------------------------------------------------------------------------------------------------------------------------------------------------------
>Erysiphe asiatica ex Castanopsis diversifolia MUMH 4992 Thailand AB622218
-----------------------TCAGC-CAT-GGCAGT--T-GT-C------------GTGC-GCTGGATCTCGA-C-------------CCTC-CCACCCGTGTTGAC-TTGT-----AT-TTTTGTTGCTTTGGCGGATCGGGCT--C-----GCCCA----TGGT--CGCGTTTCGTGCG-TGAG-CATATGGC-GGTGC--TG--C--CCA-ACCGG-C--TTCG-GCTGGGGCGCGTCCGCCAGAGACCT-TTA-CAT---CCAAACTCATTG---TGG--ACCCTGTAGTCTAAGATTTA--GATT-----------TA--A--GAA---TT------GAT----AAAAACTTTCAACAACGGATCTCTTGGCTCTGGCATCGATGAAGAACGCAGCGAAATGCGATAAGTAATGTGAATTGCAGAATCTAGTGAATCATCGAATCTTTGAACGCACATTGCGCCCCTTGG-TATTCCGAGGGGCATGCCTGTTCGAGCGTCATAAC-AA--CCCC-TTCGAGCT-ACCA--T-T-----------TTGT--GTG---GCTACGGTGTTGGGGCTCGCC-GA--------ATCGGCGACCCTTAAAGACAGTGGCGGTACCGATGTCGGCTTTACGCGTAGTAAATAG----CTCGCGACAGAGC-GGCGAC-GGC-GACTAGCC---------------------------------------------------------------------------------------GTAAC-GGCGAGTGAAGCGGTAACAGCT--CAAATTTGAAATCTGGCTCC-GTCGGAGTCCGAGTTGTAATTTGTAG-AAGATGCTTTGGG-TTGTGGGTTCGGCCTAAGTTCCTTGGAACAGGAC-GTCATAGAGGGTGAGAATCCCGTATGTGGCCGAGGCCCTGCGCCCGTGTAAAGCTCTTTCGACGAGTCGAGTTGTTTGGGAATGCAGCTCAAAATGGGTGGTAAATTTCATCTAAAGCTAAATATGGGCCAGAGACCGATAGCGCACAAGTAGAGTGATCGAAAGATGAAAAGCACTTTGGAAAGAGAGTTAAACAGTACGTGAAATTGTTGAAAGGGAAGCGCTTGCAACCAGAC-TTGGGCGCTG-CTGATCATCCAGAG--TTCTCTCTGG-TGCACTCGACAG-CGCACAGGCCAGCATCGGTTCGGGTGGCTGGACAAAGACCGGGAGGAACGTAGCTCCCTTTCGC-GGGGAGTG--TTATAGCCTCTGGTGTCATACAGCCCAACTGGACCGAGGACCGCGCCTTC----GGGCTAGGATGCTGGCGTAATGGTTGTAAGCGACCCGTCTTGAAACACGGACCAAGGAGTCTAACATCTATGCGAGTGTTTGGGCG-T-TAAACCCATACGCGGAATGAAAGTGAACGTAG--------------------------------------------------------------------------------------------------------------------------------------------------------------------------------------------------------------------------------------------------------------------------------------------------------------------------------------------------------------------------------------------------------
>Erysiphe kissiana ex Castanopsis cuspidata MUMH 5660 Japan LC006857
----------------------TCTAGC-CAT-GGCAGT--T-GT-C------------GTGC-GCTGGATCTCGA-C-------------CCT--CCACCCGTGTCGAC-TTAT-----AT-TTTCGTTGCTTTGGCGG-CCGGGCT--C-----GCCCA----TGGT--CGCGTTTCGTGCG-TGAG---CATGGC--GTGC--TG-----CCC-ACCGG-C--TTCG-GCTGGGGCGCGTCCGCCAGAGACC--TTTACAT---CCAAACTCATAA--TTGT--CCCCTGTAGTCTAAGGTTTA--GATT-----------GA--A--GAA---TT------GAT----AAAAACTTTCAACAACGGATCTCTTGGCTCTGGCATCGATGAAGAACGCAGCGAAATGCGATAAGTAATGTGAATTGCAGAATCTAGTGAATCATCGAATCTTTGAACGCACATTGCGCCCCTTGG-TATTCCGAGGGGCATGCCTGTTCGAGCGTCATAAC-AA--CCCC-TTCGAGCT-ACCA--T-T-----------TTGT--GTG---GCTACGGTGTTGGGGCTCGCC-GA--------GTCGGCGGCCCTTAAAGGCAGTGGCGGTACCGATGTCGGCTTTACGCGTAGTAAATAG----CTCGCGACAGAGC-GGCGAC-GGC-GACTAGCCTTGACCTCGAA--TCAGGTA-GGGATACCCGCTGAACTTAAGCATATCAATAAGCGGAGGAAAAGAAACCAACCGGGATTACCT-CAGTAAC-GGCGAGTGAAGCGGTAACAGCT--CAAATTTGAAATCTGGCTCC-GTCGGAGTCCGAGTTGTAATTTGTAG-AAGATGCTTTGGG-TTGTGGGTTTGGCCTAAGTTCCTTGGAACAGGAC-GTCATAGAGGGTGAGAATCCCGTATGTGGCCGAGGCCCTGCGCCCGTGTAAAGCTCTTTCGACGAGTCGAGTTGTTTGGGAATGCAGCTCAAAATGGGTGGTAAATTTCATCTAAAGCTAAATATGGGCCAGAGACCGATAGCGCACAAGTAGAGTGATCGAAAGATGAAAAGCACTTTGGAAAGAGAGTTAAACAGTACGTGAAATTGTTGAAAGGGAAGCGCTTGCAGCCAGAC-TTGGGCGCTG-CTGATCATCCAGAG--TTCTCTCTGG-TGCACTCGACAG-CGCACAGGCCAGCATCGGTTCGGGTGGCTGGACAAAGACC-GGAGGAACGTAGCTCCCTTTCGC-GGGGAGTG--TTATAGCCTCTGGTGCCATACAGCCCAACCGGACCGAGGACCGCGCCTTC----GGGCTAGGATGCTGGCGTAATGGTTGTAAGCGACCCGTCTTGAAACACGGACCAAGGAGTCTAACATCTATGCGAGTGTTTGGGCG-T-TAAACCCATACGCGGAATGAAAGTGAACGTAG--------------------------------------------------------------------------------------------------------------------------------------------------------------------------------------------------------------------------------------------------------------------------------------------------------------------------------------------------------------------------------------------------------
>Erysiphe bulbouncinula ex Koelreuteria paniculata HMJAU PM91875 China MT027918 MT027931
CAGAGCGTG----------AGGTCTAGC-CAT-GGCAAT--C-GT-C------------GTGC-GCTGGA--TCGA-C-------------CCT--CCACCCGTGTCGAC-TTGTAAAAAAA-AATTGTTGCTTTGGCGGGCCGAGCC--TCTTGGGCCCA----TGGT--CGCGTTTCGCGCG-TGAG-CATGTGGC--GTGC--TG-----CTC-ACCGG-C--TTCG-GCTGGGGCGCGTCCGCCAGAGACC--CCA-CAT---CCAAACTCAT-G--TTGT--C-TCTGCAGTCTAAGGCAAG--ATTT-----------TA--A--GAA---TT------GAT-----AAAACTTTCAACAACGGATCTCTTGGCTCTGGCATCGATGAAGAACGCAGCGAAATGCGATAAGTAATGTGAATTGCAGAATCTAGTGAATCATCGAATCTTTGAACGCACATTGCGCCCCTTGGCTATTCCGAGGGGCATGCCTGTTCGAGCGTCATAAC-AA--CCCC-CTCGAGCC-ACCA--T-T-----------TTGTT-GTG---GCTGCGGTGTTGGGGCTCGCC-GA------TGCCCGGCGGCCCTTAAAGACAGTGGCGGTGCCAACGTCGGCTTTACGCGTAGTAAAAGAG---CTCGCGACAGAGC-GACGAC-GGT-GACTAGTCTTGACTTTCTAGTTGAGATCATGGAGACCCGCTGAACTTAAGCATATCAATAAGCGGAGGAAAAGAAACCAACCGGGATTACCT-CAGTAAC-GGCGAGTGAAGCGGTAACAGCT--CAAATTTGAAATCTGGCTCC-GTCGGAGTCCGAGTTGTAATTTGGAG-AAGATGCTTTGGG-TTGTGGGTTCGGCCTAAGTTCCTTGGAACAGGACTGTCATAGAGGGTGAGAATCCCGTATGTGGTCGAGGCCCTGCGCCCGTGTAAAGCTCTTTCGACGAGTCGAGTTGTTTGGGAATGCAGCTCAAAATGGGTGGTAAATTTCATCTAAAGCTAAATATGGGCCAGAGACCGATAGCGCACAAGTAGAGTGATCGAAAGATGAAAAGCACTTTGGAAAGAGAGTTAAACAGTACGTGAAATTGTTGAAAGGGAAGCGCTTGCAACCAGAC-TTGGGCGCTGCCTGATCATCCAGAG--ATCTCTCTGG-TGCACTCGACAG-CGCACAGGCCAGCATCGGTTCGGATGGCTGGAGAAAGACT-GGAGGAACGTAGCTCCCTTTC--GGGGGAGTGTTTTATAGCCTCTGGTGCCATACAGCCCAGCCGGACCGAGGACCGCGCCTTC----GGGCTAGGATGCTGGCGTAATGGTTGTAAGCGACCCGTCTTGAAACACGGACCAAGG------------------------------------------------------------------------------------------------------------------------------------------------------------------------------------------------------------------------------------------------------------------------------------------------------------------------------------------------------------------------------------------------------------------------------------------------------------------------
>Erysiphe bulbouncinula ex Koelreuteria paniculata HMJAU PM91868 China MT026688 MT027924
CAGAGCGTG----------AGGTCTAGC-CAT-GGCAAT--C-GT-C------------GTGC-GCTGGA--TCGA-C-------------CCT--CCACCCGTGTCGAC-TTGTAAAAAAA-AATTGTTGCTTTGGCGGGCCGAGCT--TCTTGGGCCCA----TGGT--CGCGTTTCGCGCG-TGAG-CATGTGGC--GTGC--TG-----CTC-ACCGG-C--TTCG-GCTGGGGCGCGTCCGCCAGAGACC--CCA-CAT---CCAAACTCAT-G--TTGT--C-TCTGCAGTCTAAGGCAAG--ATTT-----------TA--A--GAA---TT------GAT-----AAAACTTTCAACAACGGATCTCTTGGCTCTGGCATCGATGAAGAACGCAGCGAAATGCGATAAGTAATGTGAATTGCAGAATCTAGTGAATCATCGAATCTTTGAACGCACATTGCGCCCCTTGGCTATTCCGAGGGGCATGCCTGTTCGAGCGTCATAAC-AA--CCCC-CTCGAGCC-ACCA--T-T-----------TTGTT-GTG---GCTGCGGTGTTGGGGCTCGCC-GA------TGCCCGGCGGCCCTTAAAGACAGTGGCGGTGCCAACGTCGGCTTTACGCGTAGTAAAAGAG---CTCGCGACAGAGC-GACGAC-GGT-GACTAGTCTTGACTTTCTAGTTGAGATCATGGAGACCCGCTGAACTTAAGCATATCAATAAGCGGAGGAAAAGAAACCAACCGGGATTACCT-CAGTAAC-GGCGAGTGAAGCGGTAACAGCT--CAAATTTGAAATCTGGCTCC-GTCGGAGTCCGAGTTGTAATTTGGAG-AAGATGCTTTGGG-TTGTGGGTTCGGCCTAAGTTCCTTGGAACAGGACTGTCATAGAGGGTGAGAATCCCGTATGTGGTCGAGGCCCTGCGCCCGTGTAAAGCTCTTTCGACGAGTCGAGTTGTTTGGGAATGCAGCTCAAAATGGGTGGTAAATTTCATCTAAAGCTAAATATGGGCCAGAGACCGATAGCGCACAAGTAGAGTGATCGAAAGATGAAAAGCACTTTGGAAAGAGAGTTAAACAGTACGTGAAATTGTTGAAAGGGAAGCGCTTGCAACCAGAC-TTGGGCGCTGCCTGATCATCCAGAG--ATCTCTCTGG-TGCACTCGACAG-CGCACAGGCCAGCATCGGTTCGGATGGCTGGAGAAAGACT-GGAGGAACGTAGCTCCCTTTC--GGGGGAGTGTTTTATAGCCTCTGGTGCCATACAGCCCAGCCGGACCGAGGACCGCGCCTTC----GGGCTAGGATGCTGGCGTAATGGTTGTAAGCGACCCGTCTTGAAACACGGACCAAGG------------------------------------------------------------------------------------------------------------------------------------------------------------------------------------------------------------------------------------------------------------------------------------------------------------------------------------------------------------------------------------------------------------------------------------------------------------------------
>Erysiphe ulmariae ex Filipendula vulgaris MUMH 2562 Ukraine LC028961
CAGAGCGTG----------AGGTCCAGC-CAG-GACAAT--T-GT-C------------GTGC-GCTGGA--TCGA-C-------------CCT--CCACCCGTGTCGAC-TTAT-----AT-TTTTGTTGCTTTGGCGGGCCGGGCT--C-----GCCCA----TGTT-------------CGCAAGAG--CATGGC--ATGC--TG-----CCC-ACCGG-C--TTCG-GCTGGAGCGCGTCCGCCAGAGACC--TTA-AA-----CAAACTCAT-G--TTGT--A-CCTGTAGTCTAAGACAAG--ATTT-----------TA--A----A---TT------GAT-----AAAACTTTCAACAACGGATCTCTTGGCTCTGGCATCGATGAAGAACGCAGCGAAATGCGATAAGTAATGTGAATTGCAGAATCTAGTGAATCATCGAATCTTTGAACGCACATTGCGCCCCTTGG-TATTCCGAGGGGCATGCCTGTTCGAGCGTCATAAC-AA--CCCC-CTCGAGCC-ACCA--T-T-----------TTGT--GTG---GCTGCGGTGTTGGGGCTCGCC-GC--------ATCGGCGGCCCTTAAAGGCAGTGGCGGTGCCGGCGTCGGCTTTACGCGTAGTAGAAACAC--CTCGCGACAGAGT-GACGAC-GGC-GACTAGCCTTGACCTCGAA--TCAGGTA-GGGATACCCGCTGAACTTAAGCATATCAATAAGCGGAGGAAAAGAAACCAACCGGGATTACCT-CAGTAAC-GGCGAGTGAAGCGGTAACAGCT--CAAATTTGAAATCTGGCTCC-TACGGAGTCCGAGTTGTAATTTGTAG-AAGATGCTTTGGG-TTGTGGGTTTGGCCTAAGTTCCTTGGAACAGGAC-GTCATAGAGGGTGAGAATCCCGTATGTGGCCAAGG-CCTGCGCCCGTGTAAAGCTCTTTCGACGAGTCGAGTTGTTTGGGAATGCAGCTCAAAATGGGTGGTAAATTTCATCTAAAGCTAAATATGGGCCAGAGACCGATAGCGCACAAGTAGAGTGATCGAAAGATGAAAAGCACTTTGGAAAGAGAGTTAAACAGTACGTGAAATTGTTGAAAGGGAAGCGCTTGCAACCAGAC-TTGGGCGCTG-TTGATCATCCAGAG--TTCTCTCTGG-TGCACTCGACAG-CGTACAGGCCAGCATCGGTTCGGGTGGCTGCAGAAAGACC-GGAGGAACGTAGCTCCCCTTC--GGGGGAGTG--TTATAGCCTCTGGTGCCATACAGCCCAGCCGGACCGAGGACCGCGCCTTC----GGGCTAGGATGCTGGCGTAATGGTTGTAAGCGACCCGTCTTGAAACACGGACCAAGGAGTCTAACATCTATGCGAGTGTTTGGGCG-T-TAAACCCATACGCGGAATGAAAGTGAACGTAG--------------------------------------------------------------------------------------------------------------------------------------------------------------------------------------------------------------------------------------------------------------------------------------------------------------------------------------------------------------------------------------------------------
>Erysiphe ulmariae ex Filipendula multijuga MUMH 476 Japan LC028959
CAGAGCGTG----------AGGTCCAGC-CAG-GACAAT--T-GT-C------------GTGC-GCTGGA--TCGA-C-------------CCT--CCACCCGTGTCGAC-TTAT-----AT-TTTTGTTGCTTTGGCGGGCCCGGCT--C---GCGCCCA----TGTT-------------CG-CGAG-AGCATGGC--GTGC--TG-----CCC-ACCGG-C--TTCG-GCTGGAGCGTGTCCGCCAGAGACCT-----TAT---ACAAACTCAT-G--TTGT--A-CCTGTAGTCTAAGACAAG--ATTT-----------TA-----GAA---TT------GAT-----AAAACTTTCAACAACGGATCTCTTGGCTCTGGCATCGATGAAGAACGCAGCGAAATGCGATAAGTAATGTGAATTGCAGAATCTAGTGAATCATCGAATCTTTGAACGCACATTGCGCCCCTTGG-TATTCCGAGGGGCATGCCTGTTCGAGCGTCATAAC-AA--CCCC-CTCGAGCC-ACCA--T-T-----------TTGT--GTG---GCTGCGGTGTTGGGGCTCGCC-GC--------ATCGGCGGCCCTTAAAGGCAGTGGCGGTGCCGGCGTCGGCTTTACGCGTAGTAGAAACAC--CTCGCGACAGAGT-GACGAC-GGC-GACTAGCCTTGACCTCGAA--TCAGGTA-GGGATACCCGCTGAACTTAAGCATATCAATAAGCG------------------------------AGTAAC-GGCGAGTGAAGCGGTAACAGCT--CAAATTTGAAATCTGGCTCC-TACGGAGTCCGAATTGTAATTTGTAG-AAGATGCTTTGGG-TTGTGGGTTTGGCCTAAGTTCCTTGGAACAGGAC-GTCATAGAGGGTGAGAATCCCGTATGTGGCCAAGG-CCTGCGCCCGTGTAAAGCTCTTTCGACGAGTCGAGTTGTTTGGGAATGCAGCTCAAAATGGGTGGTAAATTTCATCTAAAGCTAAATATGGGCCAGAGACCGATAGCGCACAAGTAGAGTGATCGAAAGATGAAAAGCACTTTGGAAAGAGAGTTAAACAGTACGTGAAATTGTTGAAAGGGAAGCGCTTGCAACCAGAC-TTGGGCGCTG-TTGATCATCCAGAG--TTCTCTCTGG-TGCACTCGACAG-CGTACAGGCCAGCATCGGTTCGGGTGGCTGCAAAAAGACC-GGAGGAACGTAGCTCACCTTC--GGGGGAGTG--TTATACCCTCTGGTGCCATACAGCCCAGCCGGACCGAGGACCGCGCCTTC----GGGCTAGGATGCTGGCGTAATGGTTGTAAGCGACCCGTCTTGAAACACGGACCAAGGAGTCTAACATCTATGCGAGTGTTTGGGCG-T-TAAACCCATACGCGGAATGAAAGTGAACGTAG--------------------------------------------------------------------------------------------------------------------------------------------------------------------------------------------------------------------------------------------------------------------------------------------------------------------------------------------------------------------------------------------------------
>Erysiphe mayorii ex Cirsium shinanense MUMH 3952 Japan AB921985
-----CGTG----------AGGTCCAGC-CGG-GACATT----GT-C------------GTGT-GCTGGA--TCGA-C-------------CCT--CCACCCGTGTCGAC-TTAT-----AT---TTGTTGCTTTGGCGGGCCGGGCT--C-----GCCCA----TGTT-------------CG-CGAG-AGCATGGC--GTGC--TG-----CCC-ACCGG-C--TTCG-GCTGGAGCGTGTCCGCCAGAGCCCTTCT--------TCAAACTCAT-G--TTGT--CCCCTGTAGTCTAAGACAAG--AATT-----------TA-----GAA---TT------GAT-----AAAACTTTCAACAACGGATCTCTTGGCTCTGGCATCGATGAAGAACGCAGCGAAATGCGATAAGTAATGTGAATTGCAGAATCTAGTGAATCATCGAATCTTTGAACGCACATTGCGCCCCTTGG-TATTCCGAGGGGCATGCCTGTTCGAGCGTCATAAC-AA--CCCC-CTCGAACC-ACCA--T-T-----------TTGT--GTG---GTTGCGGTGTTGGGGCTCGCC-GC--------ATCGGCGGCCCTTAAAAGCAGTGGCGGTGCCGGCGTCGGCTTTACGCGTAGTAGAAACAC--CTCGCGACAGAGT-GACGAC-GGC-GACTAGCCTTGACCTCGAA--TCAGGTA-GGGATACCCGCTGAACTTAAGCATATCAATAAGCGGAGGAAAAGAAACCAACCGGGATTACCT-CAGTAAC-GGCGAGTGAAGCGGTAACAGCT--CAAATTTGAAATCTGGCTCC-CACGGAGTCCGAGTTGTAATTTGGAG-AAGATGCTTTGGG-TTGTAGGTCCGGCCTAAGTTCCTTGGAACAGGAC-GTCATAGAGGGTGAGAATCCCGTATGTGGCCGAGG-CCTGCGCCCGTGTAAAGCTCTTTCGACGAGTCGAGTTGTTTGGGAATGCAGCTCAAAATGGGTGGTAAATTTCATCTAAAGCTAAATATGGGCCAGAGACCGATAGCGCACAAGTAGAGTGATCGAAAGATGAAAAGCACTTTGGAAAGAGAGTTAAACAGTACGTGAAATTGTTGAAAGGGAAGCGCTTGCAACCAGAC-TTGGGCGCTG-TTGATCATCCAGAG--TTTTCTCTAG-TGCACTCGACAG-CGTACAGGCCAGCATCGGTTCGGGTGGCTGCAGAAAGACC-GGAGGAACGTAGCTCCCCTTT--GGGGGAGTG--TTATAGCCTCTGGTGCCATACAGCCCAGCCGGACCGAGGACCGCGCCTTC----GGGCTAGGATGCTGGCGTAATGGTTGTAAGCGACCCGTCTTGAAACACGGACCAAGGAGTCTAACATCTATGCGAGTGTTTGGGCG-T-TAAACCCATACGCGGAATGAAAGTGAACGTAG--------------------------------------------------------------------------------------------------------------------------------------------------------------------------------------------------------------------------------------------------------------------------------------------------------------------------------------------------------------------------------------------------------
>Erysiphe mayorii ex Cirsium sp. MUMH 2578 Ukraine LC028957
CAGAGCGTG----------AGGTCCAGC-CGG-GACAAT--T-GT-C------------GTGT-GCTGGA--TCGA-C-------------CCT--CCACCCGTGTCGAC-TTAT-----AT---TTGTTGCTTTGGCGGGCCGGGCT--C-----GCCCA----TGTT-------------CG-CGAG-AGCGTGGC--GTGC--TG-----CCC-ACCGG-C--TTCG-GCTGGAGCGTGTCCGCCAGAGCCTT-----TAT---TCAAACTCAT-G--TTGT--CACCTGTAGTCTAAGACAAG--AATT-----------TA-----GAA---TT------GAT-----AAAACTTTCAACAACGGATCTCTTGGCTCTGGCATCGATGAAGAACGCAGCGAAATGCGATAAGTAATGTGAATTGCAGAATCTAGTGAATCATCGAATCTTTGAACGCACATTGCGCCCCTTGG-TATTCCGAGGGGCATGCCTGTTCGAGCGTCATAAC-AA--CCCC-CTCGAACC-ACCA--T-T-----------TTGT--GTG---GTTGCGGTGTTGGGGCTCGCT-GC--------ATCGGCGGCCCTTAAAAGCAGTGGCGGTGCCGGCGTCGGCTTTACGCGTAGTAGAAACAC--CTCGCGACAGAGT-GACGAC-GGC-GACTAGCCTTGACCTCGAA--TCAGGTA-GGGATACCCGCTGAACTTAAGCATATCAATAAGCGGAGGAAAAGAAACCAACCGGGATTACCT-CAGTAAC-GGCGAGTGAAGCGGTAACAGCT--CAAATTTGAAATCTGGCTCC-CACGGAGTCCGAGTTGTAATTTGGAG-AAGATGCTTTGGG-TTGTAGGTCCGGCCTAAGTTCCTTGGAACAGGAC-GTCATAGAGGGTGAGAATCCCGTATGTGGCCGAGG-CCTGCGCCCGTGTAAAGCTCTTTCGACGAGTCGAGTTGTTTGGGAATGCAGCTCAAAATGGGTGGTAAATTTCATCTAAAGCTATATATGGGCCAGAGACCGATAGCGCACAAGTAGAGTGATCGAAAGATGAAAAGCACTTTGGAAAGAGAGTTAAACAGTACGTGAAATTGTTGAAAGGGAAGCGCTTGCAACCAGAC-TTGGGCGCTG-TTGATCATCCAGAGT-TTTTCTCTAG-TGCACTCGACAG-CGTACAGGCCAGCATCGGTTCGGGTGGCTGCAGAAAGACC-GGAGGAACGTAGCTCCCCTTT--GGGGGAGTG--TTATAGCCTCTGGTGCCATACAGCCCAGCCGGACCGAGGACCGCGCCTTC----GGGCTAGGATGCTGGCGTAATGGTTGTAAGCGACCCGTCTTGAAACACGGACCAAGGAGTCTAACATCTATGCGAGTGTTTGGGCG-T-TAAACCCATACGCGGAATGAAAGTGAACGTAG--------------------------------------------------------------------------------------------------------------------------------------------------------------------------------------------------------------------------------------------------------------------------------------------------------------------------------------------------------------------------------------------------------
>E. simulans ex Rosa odorata PM2023102403 Shaanxi
CAGAGCGTG----------AGGTCCAGC-CAT-GGCACTAGT-GT-C------------GTGC-GTTGGA--TCGA-C-------------CCT--CCACCCGTGTCGAC-TTAT-----AA-TTTTGTTGCTTTGGCGGGCCGGGCT--------GCCCA----CGTT-------------CG-CGAG-AGCGTGGC--GTGC--TG-----CCC-ACCGG-C--TTCG-GCTGGAGCGTGCCCGCCAGAGACC------TAACC-CCAAACTCAT-G--TTGT--C-CCTGTAGTCTAAGGCAAG---ATT-----------TA--A--GAA---TT------GAT-----AAAACTTTCAACAACGGATCTCTTGGCTCTGGCATCGATGAAGAACGCAGCGAAATGCGATAAGTAATGTGAATTGCAGAATCTAGTGAATCATCGAATCTTTGAACGCACATTGCGCCCCTTGG-TATTCCGAGGGGCATGCCTGTTCGAGCGTCATTAC-AA--CCCC-CTCGAGCT-ACCA--T-T-----------TTGT--GTG---GCTCCGGTGTTGGGGCTCGCT-GC--------AGTGGCGGCCCTTAAAGGCAGTGGCGGTGTCGACGTCGGCTTTACGCGTAGTAAATAA----CTCGCGACAGAGT-GGCGAC-GGC-AACTAGCCTTGACCTCGAA--TCAGGTA-GGGATACCCGCTGAACTTAAGCATATCAATAAGCGGAGGAAAAGAAACCAACCGGGATTACCT-CAGTAAC-GGCGAGTGAAGCGGTAACAGCT--CAAATTTGAAATCTGGCTCC-TGCGGAGTCCGAGTTGTAATTTGGAG-AAGATGCTTTGGG-CTGTGGGTTTGGCCTAAGTTCCTTGGAACAGGAC-GTCATAGAGGGTGAGAATCCCGTATGTGGCTGAGG-CCCGCGCCCGTGTAAAGCTCTTTCGACGAGTCGAGTTGTTTGGGAATGCAGCTCAAAATGGGTGGTAAATTTCATCTAAAGCTAAATATGGGCCAGAGACCGATAGCGCACAAGTAGAGTGATCGAAAGATGAAAAGCACTTTGGAAAGAGAGTTAAACAGTACGTGAAATTGTTGAAAGGGAAGCGCTTGCAACCAGAC-TTGGACGCTG-CCGATCATTCCGAG--TTCTCTCTGA-TGCACTCGACAG-CGTACAGGCCAGCATCGGTTCGGGTGGCTGCAGAAAGACC-GGAGGAACGTAGCTCCCCCCTCGGGAGGAGTG--TTATAGCCTCTGGTGCCATACAGCCCAGCCGGACCGAGGACCGCGCCTTC----GGGCTAGGATGCTGGCGTAATGGTTGTAAGCGACCCGTCTTGAAACACGGACCAAGGAGTCTAACATCTATGCGAGTGTTTGGGCG-T-TAACCCCATACGCGGAATGAAAGTGAACGT----------------------------------------------------------------------------------------------------------------------------------------------------------------------------------------------------------------------------------------------------------------------------------------------------------------------------------------------------------------------------------------------------------
>E. simulans ex Rosa odorata PM2022081505 Hubei
CAGAGCGTG----------AGGTCCAGC-CAT-GGCACTAGT-GT-C------------GTGC-GTTGGA--TCGA-C-------------CCT--CCACCCGTGTCGAC-TTAT-----AA-TTTTGTTGCTTTGGCGGGCCGGGCT--------GCCCA----CGTT-------------CG-CGAG-AGCGTGGC--GTGC--TG-----CCC-ACCGG-C--TTCG-GCTGGAGCGTGCCCGCCAGAGACC------TAACC-CCAAACTCAT-G--TTGT--C-CCTGTAGTCTAAGGCAAG---ATT-----------TA--A--GAA---TT------GAT-----AAAACTTTCAACAACGGATCTCTTGGCTCTGGCATCGATGAAGAACGCAGCGAAATGCGATAAGTAATGTGAATTGCAGAATCTAGTGAATCATCGAATCTTTGAACGCACATTGCGCCCCTTGG-TATTCCGAGGGGCATGCCTGTTCGAGCGTCATTAC-AA--CCCC-CTCGAGCT-ACCA--T-T-----------TTGT--GTG---GCTCCGGTGTTGGGGCTCGCT-GC--------AGTGGCGGCCCTTAAAGGCAGTGGCGGTGTCGACGTCGGCTTTACGCGTAGTAAATAA----CTCGCGACAGAGT-GGCGAC-GGC-AACTAGCCTTGACCTCGAA--TCAGGTA-GGGATACCCGCTGAACTTAAGCATATCAATAAGCGGAGGAAAAGAAACCAACCGGGATTACCT-CAGTAAC-GGCGAGTGAAGCGGTAACAGCT--CAAATTTGAAATCTGGCTCC-TGCGGAGTCCGAGTTGTAATTTGGAG-AAGATGCTTTGGG-CTGTGGGTTTGGCCTAAGTTCCTTGGAACAGGAC-GTCATAGAGGGTGAGAATCCCGTATGTGGCTGAGG-CCCGCGCCCGTGTAAAGCTCTTTCGACGAGTCGAGTTGTTTGGGAATGCAGCTCAAAATGGGTGGTAAATTTCATCTAAAGCTAAATATGGGCCAGAGACCGATAGCGCACAAGTAGAGTGATCGAAAGATGAAAAGCACTTTGGAAAGAGAGTTAAACAGTACGTGAAATTGTTGAAAGGGAAGCGCTTGCAACCAGAC-TTGGACGCTG-CCGATCATTCCGAG--TTCTCTCTGA-TGCACTCGACAG-CGTACAGGCCAGCATCGGTTCGGGTGGCTGCAGAAAGACC-GGAGGAACGTAGCTCCCCCCTCGGGAGGAGTG--TTATAGCCTCTGGTGCCATACAGCCCAGCCGGACCGAGGACCGCGCCTTC----GGGCTAGGATGCTGGCGTAATGGTTGTAAGCGACCCGTCTTGAAACACGGACCAAGGAGTCTAACATCTATGCGAGTGTTTGGGCG-T-TAACCCCATACGCGGAATGAAAGTGAACGT----------------------------------------------------------------------------------------------------------------------------------------------------------------------------------------------------------------------------------------------------------------------------------------------------------------------------------------------------------------------------------------------------------
>Erysiphe simulans var simulans ex Rosa multiflora AB015926
CAGAGCGTG----------AGGTCCAGC-CAT-GGCACTAGT-GT-C------------GTGC-GTTGGA--TCGA-C-------------CCT--CCACCCGTGTCGAC-TTAT-----AA-TTTTGTTGCTTTGGCGGGCCGGGCT--------GCCCA----CGTT-------------CG-CGAG-AGCGTGGC--GTGC--TG-----CCC-ACCGG-C--TTCG-GCTGGAGCGTGCCCGCCAGAGACC------TAACC-CCAAACTCAT-G--TTGT--C-CCTGTAGTCTAAGGCAAG---ATT-----------TA--A--GAA---TT------GAT-----AAAACTTTCAACAACGGATCTCTTGGCTCTGGCATCGATGAAGAACGCAGCGAAATGCGATAAGTAATGTGAATTGCAGAATCTAGTGAATCATCGAATCTTTGAACGCACATTGCGCCCCTTGG-TATTCCGAGGGGCATGCCTGTTCGAGCGTCATTAC-AA--CCCC-CTCGAGCT-ACCA--T-T-----------TTGT--GTG---GCTCCGGTGTTGGGGCTCGCT-GC--------AGTGGCGGCCCTTAAAGGCAGTGGCGGTGTCGACGTCGGCTTTACGCGTAGTAAATAA----CTCGCGACAGAGT-GGCGAC-GGC-AACTAGCCTTGACCTCGAA--TCAGGTA-GGGATACCCGCTGAACTTAAGCATATCAATAAGCGGAGGAAAAGAAACCANCCGGGATTACCT-CAGTAAC-GGCGAGTGAAGCGGTAACAGCT--CAAATTTGAAATCTGGCTCC-TGCGGAGTCCGAGTTGTAATTTGGAG-AAGATGCTTTGGG-CTGTGGGTTTGGCCTAAGTTCCTTGGAACAGGAC-GTCATAGAGGGTGAGAATCCCGTATGTGGCTGAGG-CCCGCGCCCGTGTAAAGCTCTTTCGACGAGTCGAGTTGTTTGGGAATGCAGCTCAAAATGGGTGGTAAATTTCATCTAAAGCTAAATATGGGCCAGAGACCGATAGCGAACAAGTAGAGTGATCGAAAGATGAAAAGCACTTTGGAAAGAGAGTTAAACAGTACGTGAAATTGTTGAAAGGGAAGCGCTTGCAACCAGAC-TTGGACGCTG-CCGATCATTCCGAG--TTCTCTCTGA-TGCACTCGACAG-CGTACAGGCCAGCATCGGTTCGGGTGGCTGCAGAAAGACC-GGAGGAACGTAGCTCCCCCCTCGGGAGGAGTG--TTATAGCCTCTGGTGCCATACAGCCCAGCCGGACCGAGGACCGCGCCTTC----GGGCTAGGATGCTGGCGTAATGGTTGTAAGCGACCCGTCTTGAAACACGGACCAAGGAGTCTAACATCTATGCGAGTGTTTGGGCG-T-TAACCCCATACGCGGAATGAAAGTGAACGTAG--------------------------------------------------------------------------------------------------------------------------------------------------------------------------------------------------------------------------------------------------------------------------------------------------------------------------------------------------------------------------------------------------------
>Erysiphe simulans Rosa rubus FH00781070
----------------------------------------------------------------------------------------------------------------------------------------------------------------------------------------------------------------------------------------CTGGAGCGTGCCCGCCAGAGACC------TAACC-CCAAACTCAT-G--TTGT--C-CCTGTAGTCTAAGGCAAG---ATT-----------TA--A--GAA---TT------GAT-----AAAACTTTCAACAACGGATCTCTTGGCTCTGGCATCGATGAAGAACGCAGCGAAATGCGATAAGTAATGTGAATTGCAGAATCTAGTGAATCATCGAATCTTTGAACGCACATTGCGCCCCTTGG-TATTCCGAGGGGCATGCCTGTTCGAGCGTCATTAC-AA--CCCC-CTCGAGCT-ACCA--T-T-----------TTGT--GTG---GCTCCGGTGTTGGGGCTCGCT-GC--------AGTGGCGGCCCTTAAAGGCAGTGGCGGTGTCGACGTCGGCTTTACGCGTAGTAAATAA----CTCGCGACAGAGT-GGCGAC-GGC-AACTAGCCTTGACCTCGAA--TCAGGTA-GGGATACCCGCTGAACTTAAGCATATCAATAAGCGGAGGAAAAGAAACCAACCGGGATTACCT-CAGTAAC-GGCGAGTGA----------------------------------------------------------------------------------------------------------------------------------------------------------------------------------------------------------------------------------------------------------------------------------------------------------------------------------------------------------------------------------------------------------------------------------------------------------------------------------------------------------------------------------------------------------------------------------------------------------------------------------------------------------------------------------------------------------------------------------------------------------------------------------------------------------------------------------------------------------------------------------------------------------------------------------------------------------------------------------------------------------------------------------------------------------------------------------
>E. simulans ex Rosa multiflora PM2021040208 Yunnan
CAGAGCGTG----------AGGTCCAGC-CAT-GGCACTAGT-GT-C------------GTGC-GTTGGA--TCGA-C-------------CCT--CCACCCGTGTCGAC-TTAT-----AA-TTTTGTTGCTTTGGCGGGCCGGGCT--------GCCCA----CGTT-------------CG-CGAG-AGCGTGGC--GTGC--TG-----CCC-ACCGG-C--TTCG-GCTGGAGCGTGCCCGCCAGAGACC------TAACC-CCAAACTCAT-G--TTGT--C-CCTGTAGTCTAAGGCAAG---ATT-----------TA--A--GAA---TT------GAT-----AAAACTTTCAACAACGGATCTCTTGGCTCTGGCATCGATGAAGAACGCAGCGAAATGCGATAAGTAATGTGAATTGCAGAATCTAGTGAATCATCGAATCTTTGAACGCACATTGCGCCCCTTGG-TATTCCGAGGGGCATGCCTGTTCGAGCGTCATTAC-AA--CCCC-CTCGAGCT-ACCA--T-T-----------TTGT--GTG---GCTCCGGTGTTGGGGCTCGCT-GC--------AGTGGCGGCCCTTAAAGGCAGTGGCGGTGTCGACGTCGGCTTTACGCGTAGTAAATAA----CTCGCGACAGAGT-GGCGAC-GGC-AACTAGCCTTGACCTCGAA--TCAGGTA-GGGATACCCGCTGAACTTAAGCATATCAATAAGCGGAGGAAAAGAAACCAACCGGGATTACCT-CAGTAAC-GGCGAGTGAAGCGGTAACAGCT--CAAATTTGAAATCTGGCTCC-TGCGGAGTCCGAGTTGTAATTTGGAG-AAGATGCTTTGGG-CTGTGGGTTTGGCCTAAGTTCCTTGGAACAGGAC-GTCATAGAGGGTGAGAATCCCGTATGTGGCTGAGG-CCCGCGCCCGTGTAAAGCTCTTTCGACGAGTCGAGTTGTTTGGGAATGCAGCTCAAAATGGGTGGTAAATTTCATCTAAAGCTAAATATGGGCCAGAGACCGATAGCGCACAAGTAGAGTGATCGAAAGATGAAAAGCACTTTGGAAAGAGAGTTAAACAGTACGTGAAATTGTTGAAAGGGAAGCGCTTGCAACCAGAC-TTGGACGCTG-CCGATCATTCCGAG--TTCTCTCTGA-TGCACTCGACAG-CGTACAGGCCAGCATCGGTTCGGGTGGCTGCAGAAAGACC-GGAGGAACGTAGCTCCCCCCTCGGGAGGAGTG--TTATAGCCTCTGGTGCCATACAGCCCAGCCGGACCGAGGACCGCGCCTTC----GGGCTAGGATGCTGGCGTAATGGTTGTAAGCGACCCGTCTTGAAACACGGACCAAGGAGTCTAACATCTATGCGAGTGTTTGGGCG-T-TAACCCCATACGCGGAATGAAAGTGAACGTAGTCTGTGGATTAGTGGCCGATGGCTACCCTGACCT-CAAGACATTTGGGGGTAAGCCGCCGCTGGTAGCCGCCGTCAGGCGTGATTCAGTGGTCGGTATCCTCCTCTTGCGGGGCGTATGGCGCACCCGACGACAGTCTGTCAAGGACTCGAATCGATGTGCGGCGGACCGTCCTGTGGGAAACTCAGTGGGGGCAATTGGATAGCGGGGAACTTGCAGGAGACCGGCCCTCGTGGCTGTCCTGCCTAGCGACCGTTGCAGTCTCGCCGTTCGCGGTGGGACGCCGTCCAGCGTACAACTCGACCCTCGTTCGCGGGGGTGTCGAGGGAGCCGCGTGCTCTCTCGCAACGATAGATACCTGGTTGATTCTGCCAGTAGTCATATGCTTGTCTC
>E. simulans ex Rosa multiflora PM2021033015 Yunnan
CAGAGCGTG----------AGGTCCAGC-CAT-GGCACTAGT-GT-C------------GTGC-GTTGGA--TCGA-C-------------CCT--CCACCCGTGTCGAC-TTAT-----AA-TTTTGTTGCTTTGGCGGGCCGGGCT--------GCCCA----CGTT-------------CG-CGAG-AGCGTGGC--GTGC--TG-----CCC-ACCGG-C--TTCG-GCTGGAGCGTGCCCGCCAGAGACC------TAACC-CCAAACTCAT-G--TTGT--C-CCTGTAGTCTAAGGCAAG---ATT-----------TA--A--GAA---TT------GAT-----AAAACTTTCAACAACGGATCTCTTGGCTCTGGCATCGATGAAGAACGCAGCGAAATGCGATAAGTAATGTGAATTGCAGAATCTAGTGAATCATCGAATCTTTGAACGCACATTGCGCCCCTTGG-TATTCCGAGGGGCATGCCTGTTCGAGCGTCATTAC-AA--CCCC-CTCGAGCT-ACCA--T-T-----------TTGT--GTG---GCTCCGGTGTTGGGGCTCGCT-GC--------AGTGGCGGCCCTTAAAGGCAGTGGCGGTGTCGACGTCGGCTTTACGCGTAGTAAATAA----CTCGCGACAGAGT-GGCGAC-GGC-AACTAGCCTTGACCTCGAA--TCAGGTA-GGGATACCCGCTGAACTTAAGCATATCAATAAGCGGAGGAAAAGAAACCAACCGGGATTACCT-CAGTAAC-GGCGAGTGAAGCGGTAACAGCT--CAAATTTGAAATCTGGCTCC-TGCGGAGTCCGAGTTGTAATTTGGAG-AAGATGCTTTGGG-CTGTGGGTTTGGCCTAAGTTCCTTGGAACAGGAC-GTCATAGAGGGTGAGAATCCCGTATGTGGCTGAGG-CCCGCGCCCGTGTAAAGCTCTTTCGACGAGTCGAGTTGTTTGGGAATGCAGCTCAAAATGGGTGGTAAATTTCATCTAAAGCTAAATATGGGCCAGAGACCGATAGCGCACAAGTAGAGTGATCGAAAGATGAAAAGCACTTTGGAAAGAGAGTTAAACAGTACGTGAAATTGTTGAAAGGGAAGCGCTTGCAACCAGAC-TTGGACGCTG-CCGATCATTCCGAG--TTCTCTCTGA-TGCACTCGACAG-CGTACAGGCCAGCATCGGTTCGGGTGGCTGCAGAAAGACC-GGAGGAACGTAGCTCCCCCCTCGGGAGGAGTG--TTATAGCCTCTGGTGCCATACAGCCCAGCCGGACCGAGGACCGCGCCTTC----GGGCTAGGATGCTGGCGTAATGGTTGTAAGCGACCCGTCTTGAAACACGGACCAAGGAGTCTAACATCTATGCGAGTGTTTGGGCG-T-TAACCCCATACGCGGAATGAAAGTGAACGTAGTCTGTGGATTAGTGGCCGATGGCTACCCTGACCT-CAAGACATTTGGGGGTAAGCCGCCGCTGGTAGCCGCCGTCAGGCGTGATTCAGTGGTCGGTATCCTCCTCTTGCGGGGCGTATGGCGCACCCGACGACAGTCTGTCAAGGACTCGAATCGATGTGCGGCGGACCGTCCTGTGGGAAACTCAGTGGGGGCAATTGGATAGCGGGGAACTTGCAGGAGACCGGCCCTCGTGGCTGTCCTGCCTAGCGACCGTTGCAGTCTCGCCGTTCGCGGTGGGACGCCGTCCAGCGTACAACTCGACCCTCGTTCGCGGGGGTGTCGAGGGAGCCGCGTGCTCTCTCGCAACGATAGATACCTGGTTGATTCTGCCAGTAGTCATATGCTTGTCTC
>E. simulans ex Rosa multiflora PM2021032503 Jiangxi
CAGAGCGTG----------AGGTCCAGC-CAT-GGCACTAGT-GT-C------------GTGC-GTTGGA--TCGA-C-------------CCT--CCACCCGTGTCGAC-TTAT-----AA-TTTTGTTGCTTTGGCGGGCCGGGCT--------GCCCA----CGTT-------------CG-CGAG-AGCGTGGC--GTGC--TG-----CCC-ACCGG-C--TTCG-GCTGGAGCGTGCCCGCCAGAGACC------TAACC-CCAAACTCAT-G--TTGT--C-CCTGTAGTCTAAGGCAAG---ATT-----------TA--A--GAA---TT------GAT-----AAAACTTTCAACAACGGATCTCTTGGCTCTGGCATCGATGAAGAACGCAGCGAAATGCGATAAGTAATGTGAATTGCAGAATCTAGTGAATCATCGAATCTTTGAACGCACATTGCGCCCCTTGG-TATTCCGAGGGGCATGCCTGTTCGAGCGTCATTAC-AA--CCCC-CTCGAGCT-ACCA--T-T-----------TTGT--GTG---GCTCCGGTGTTGGGGCTCGCT-GC--------AGTGGCGGCCCTTAAAGGCAGTGGCGGTGTCGACGTCGGCTTTACGCGTAGTAAATAA----CTCGCGACAGAGT-GGCGAC-GGC-AACTAGCCTTGACCTCGAA--TCAGGTA-GGGATACCCGCTGAACTTAAGCATATCAATAAGCGGAGGAAAAGAAACCAACCGGGATTACCT-CAGTAAC-GGCGAGTGAAGCGGTAACAGCT--CAAATTTGAAATCTGGCTCC-TGCGGAGTCCGAGTTGTAATTTGGAG-AAGATGCTTTGGG-CTGTGGGTTTGGCCTAAGTTCCTTGGAACAGGAC-GTCATAGAGGGTGAGAATCCCGTATGTGGCTGAGG-CCCGCGCCCGTGTAAAGCTCTTTCGACGAGTCGAGTTGTTTGGGAATGCAGCTCAAAATGGGTGGTAAATTTCATCTAAAGCTAAATATGGGCCAGAGACCGATAGCGCACAAGTAGAGTGATCGAAAGATGAAAAGCACTTTGGAAAGAGAGTTAAACAGTACGTGAAATTGTTGAAAGGGAAGCGCTTGCAACCAGAC-TTGGACGCTG-CCGATCATTCCGAG--TTCTCTCTGA-TGCACTCGACAG-CGTACAGGCCAGCATCGGTTCGGGTGGCTGCAGAAAGACC-GGAGGAACGTAGCTCCCCCCTCGGGAGGAGTG--TTATAGCCTCTGGTGCCATACAGCCCAGCCGGACCGAGGACCGCGCCTTC----GGGCTAGGATGCTGGCGTAATGGTTGTAAGCGACCCGTCTTGAAACACGGACCAAGGAGTCTAACATCTATGCGAGTGTTTGGGCG-T-TAACCCCATACGCGGAATGAAAGTGAACGT----------------------------------------------------------------------------------------------------------------------------------------------------------------------------------------------------------------------------------------------------------------------------------------------------------------------------------------------------------------------------------------------------------
>E. simulans ex Rosa multiflora PM2021032502 Jiangxi
CAGAGCGTG----------AGGTCCAGC-CAT-GGCACTAGT-GT-C------------GTGC-GTTGGA--TCGA-C-------------CCT--CCACCCGTGTCGAC-TTAT-----AA-TTTTGTTGCTTTGGCGGGCCGGGCT--------GCCCA----CGTT-------------CG-CGAG-AGCGTGGC--GTGC--TG-----CCC-ACCGG-C--TTCG-GCTGGAGCGTGCCCGCCAGAGACC------TAACC-CCAAACTCAT-G--TTGT--C-CCTGTAGTCTAAGGCAAG---ATT-----------TA--A--GAA---TT------GAT-----AAAACTTTCAACAACGGATCTCTTGGCTCTGGCATCGATGAAGAACGCAGCGAAATGCGATAAGTAATGTGAATTGCAGAATCTAGTGAATCATCGAATCTTTGAACGCACATTGCGCCCCTTGG-TATTCCGAGGGGCATGCCTGTTCGAGCGTCATTAC-AA--CCCC-CTCGAGCT-ACCA--T-T-----------TTGT--GTG---GCTCCGGTGTTGGGGCTCGCT-GC--------AGTGGCGGCCCTTAAAGGCAGTGGCGGTGTCGACGTCGGCTTTACGCGTAGTAAATAA----CTCGCGACAGAGT-GGCGAC-GGC-AACTAGCCTTGACCTCGAA--TCAGGTA-GGGATACCCGCTGAACTTAAGCATATCAATAAGCGGAGGAAAAGAAACCAACCGGGATTACCT-CAGTAAC-GGCGAGTGAAGCGGTAACAGCT--CAAATTTGAAATCTGGCTCC-TGCGGAGTCCGAGTTGTAATTTGGAG-AAGATGCTTTGGG-CTGTGGGTTTGGCCTAAGTTCCTTGGAACAGGAC-GTCATAGAGGGTGAGAATCCCGTATGTGGCTGAGG-CCCGCGCCCGTGTAAAGCTCTTTCGACGAGTCGAGTTGTTTGGGAATGCAGCTCAAAATGGGTGGTAAATTTCATCTAAAGCTAAATATGGGCCAGAGACCGATAGCGCACAAGTAGAGTGATCGAAAGATGAAAAGCACTTTGGAAAGAGAGTTAAACAGTACGTGAAATTGTTGAAAGGGAAGCGCTTGCAACCAGAC-TTGGACGCTG-CCGATCATTCCGAG--TTCTCTCTGA-TGCACTCGACAG-CGTACAGGCCAGCATCGGTTCGGGTGGCTGCAGAAAGACC-GGAGGAACGTAGCTCCCCCCTCGGGAGGAGTG--TTATAGCCTCTGGTGCCATACAGCCCAGCCGGACCGAGGACCGCGCCTTC----GGGCTAGGATGCTGGCGTAATGGTTGTAAGCGACCCGTCTTGAAACACGGACCAAGGAGTCTAACATCTATGCGAGTGTTTGGGCG-T-TAACCCCATACGCGGAATGAAAGTGAACGTAGTCTGTGGATTAGTGGCCGATGGCTACCCTGACCT-CAAGACATTTGGGGGTAAGCCGCCGCTGGTAGCCGCCGTCAGGCGTGATTCAGTGGTCGGTATCCTCCTCTTGCGGGGCGTATGGCGCACCCGACGACAGTCTGTCAAGGACTCGAATCGATGTGCGGCGGACCGTCCTGTGGGAAACTCAGTGGGGGCAATTGGATAGCGGGGAACTTGCAGGAGACCGGCCCTCGTGGCTGTCCTGCCTAGCGACCGTTGCAGTCTCGCCGTTCGCGGTGGGACGCCGTCCAGCGTACAACTCGACCCTCGTTCGCGGGGGTGTCGAGGGAGCCGCGTGCTCTCTCGCAACGATAGATACCTGGTTGATTCTGCCAGTAGTCATATGCTTGTCTC
>E. simulans ex Rosa multiflora PM2020092727 Liaoning
CAGAGCGTG----------AGGTCCAGC-CAT-GGCACTAGT-GT-C------------GTGC-GTTGGA--TCGA-C-------------CCT--CCACCCGTGTCGAC-TTAT-----AA-TTTTGTTGCTTTGGCGGGCCGGGCT--------GCCCA----CGTT-------------CG-CGAG-AGCGTGGC--GTGC--TG-----CCC-ACCGG-C--TTCG-GCTGGAGCGTGCCCGCCAGAGACC------TAACC-CCAAACTCAT-G--TTGT--C-CCTGTAGTCTAAGGCAAG---ATT-----------TA--A--GAA---TT------GAT-----AAAACTTTCAACAACGGATCTCTTGGCTCTGGCATCGATGAAGAACGCAGCGAAATGCGATAAGTAATGTGAATTGCAGAATCTAGTGAATCATCGAATCTTTGAACGCACATTGCGCCCCTTGG-TATTCCGAGGGGCATGCCTGTTCGAGCGTCATTAC-AA--CCCC-CTCGAGCT-ACCA--T-T-----------TTGT--GTG---GCTCCGGTGTTGGGGCTCGCT-GC--------AGTGGCGGCCCTTAAAGGCAGTGGCGGTGTCGACGTCGGCTTTACGCGTAGTAAATAA----CTCGCGACAGAGT-GGCGAC-GGC-AACTAGCCTTGACCTCGAA--TCAGGTA-GGGATACCCGCTGAACTTAAGCATATCAATAAGCGGAGGAAAAGAAACCAACCGGGATTACCT-CAGTAAC-GGCGAGTGAAGCGGTAACAGCT--CAAATTTGAAATCTGGCTCC-TGCGGAGTCCGAGTTGTAATTTGGAG-AAGATGCTTTGGG-CTGTGGGTTTGGCCTAAGTTCCTTGGAACAGGAC-GTCATAGAGGGTGAGAATCCCGTATGTGGCTGAGG-CCCGCGCCCGTGTAAAGCTCTTTCGACGAGTCGAGTTGTTTGGGAATGCAGCTCAAAATGGGTGGTAAATTTCATCTAAAGCTAAATATGGGCCAGAGACCGATAGCGCACAAGTAGAGTGATCGAAAGATGAAAAGCACTTTGGAAAGAGAGTTAAACAGTACGTGAAATTGTTGAAAGGGAAGCGCTTGCAACCAGAC-TTGGACGCTG-CCGATCATTCCGAG--TTCTCTCTGA-TGCACTCGACAG-CGTACAGGCCAGCATCGGTTCGGGTGGCTGCAGAAAGACC-GGAGGAACGTAGCTCCCCCCTCGGGAGGAGTG--TTATAGCCTCTGGTGCCATACAGCCCAGCCGGACCGAGGACCGCGCCTTC----GGGCTAGGATGCTGGCGTAATGGTTGTAAGCGACCCGTCTTGAAACACGGACCAAGGAGTCTAACATCTATGCGAGTGTTTGGGCG-T-TAACCCCATACGCGGAATGAAAGTGAACGTAGTCTGTGGATTAGTGGCCGATGGCTACCCTGACCT-CAAGACATTTGGGGGTAAGCCGCCGCTGGTAGCCGCCGTCAGGCGTGATTCAGTGGTCGGTATCCTCCTCTTGCGGGGCGTATGGCGCACCCGACGACAGTCTGTCAAGGACTCGAATCGATGTGCGGCGGACCGTCCTGTGGGAAACTCAGTGGGGGCAATTGGATAGCGGGGAACTTGCAGGAGACCGGCCCTCGTGGCTGTCCTGCCTAGCGACCGTTGCAGTCTCGCCGTTCGCGGTGGGACGCCGTCCAGCGTACAACTCGACCCTCGTTCGCGGGGGTGTCGAGGGAGCCGCGTGCTCTCTCGCAACGATAGATACCTGGTTGATTCTGCCAGTAGTCATATGCTTGTCTC
>E. simulans ex Rosa multiflora PM2020092701 Liaoning
CAGAGCGTG----------AGGTCCAGC-CAT-GGCACTAGT-GT-C------------GTGC-GTTGGA--TCGA-C-------------CCT--CCACCCGTGTCGAC-TTAT-----AA-TTTTGTTGCTTTGGCGGGCCGGGCT--------GCCCA----CGTT-------------CG-CGAG-AGCGTGGC--GTGC--TG-----CCC-ACCGG-C--TTCG-GCTGGAGCGTGCCCGCCAGAGACC------TAACC-CCAAACTCAT-G--TTGT--C-CCTGTAGTCTAAGGCAAG---ATT-----------TA--A--GAA---TT------GAT-----AAAACTTTCAACAACGGATCTCTTGGCTCTGGCATCGATGAAGAACGCAGCGAAATGCGATAAGTAATGTGAATTGCAGAATCTAGTGAATCATCGAATCTTTGAACGCACATTGCGCCCCTTGG-TATTCCGAGGGGCATGCCTGTTCGAGCGTCATTAC-AAA-CCCC-CTCGAGCT-ACCA--T-T-----------TTGT--GTG---GCTCCGGTGTTGGGGCTCGCT-GC--------AGTGGCGGCCCTTAAAGGCAGTGGCGGTGTCGACGTCGGCTTTACGCGTAGTAAATAA----CTCGCGACAGAGT-GGCGAC-GGC-AACTAGCCTTGACCTCGAA--TCAGGTA-GGGATACCCGCTGAACTTAAGCATATCAATAAGCGGAGGAAAAGAAACCAACCGGGATTACCT-CAGTAAC-GGCGAGTGAAGCGGTAACAGCT--CAAATTTGAAATCTGGCTCC-TGCGGAGTCCGAGTTGTAATTTGGAG-AAGATGCTTTGGG-CTGTGGGTTTGGCCTAAGTTCCTTGGAACAGGAC-GTCATAGAGGGTGAGAATCCCGTATGTGGCTGAGG-CCCGCGCCCGTGTAAAGCTCTTTCGACGAGTCGAGTTGTTTGGGAATGCAGCTCAAAATGGGTGGTAAATTTCATCTAAAGCTAAATATGGGCCAGAGACCGATAGCGCACAAGTAGAGTGATCGAAAGATGAAAAGCACTTTGGAAAGAGAGTTAAACAGTACGTGAAATTGTTGAAAGGGAAGCGCTTGCAACCAGAC-TTGGACGCTG-CCGATCATTCCGAG--TTCTCTCTGA-TGCACTCGACAG-CGTACAGGCCAGCATCGGTTCGGGTGGCTGCAGAAAGACC-GGAGGAACGTAGCTCCCCCCTCGGGAGGAGTG--TTATAGCCTCTGGTGCCATACAGCCCAGCCGGACCGAGGACCGCGCCTTC----GGGCTAGGATGCTGGCGTAATGGTTGTAAGCGACCCGTCTTGAAACACGGACCAAGGAGTCTAACATCTATGCGAGTGTTTGGGCG-T-TAACCCCATACGCGGAATGAAAGTGAACGTAGTCTGTGGATTAGTGGCCGATGGCTACCCTGACCT-CAAGACATTTGGGGGTAAGCCGCCGCTGGTAGCCGCCGTCAGGCGTGATTCAGTGGTCGGTATCCTCCTCTTGCGGGGCGTATGGCGCACCCGACGACAGTCTGTCAAGGACTCGAATCGATGTGCGGCGGACCGTCCTGTGGGAAACTCAGTGGGGGCAATTGGATAGCGGGGAACTTGCAGGAGACCGGCCCTCGTGGCTGTCCTGCCTAGCGACCGTTGCAGTCTCGCCGTTCGCGGTGGGACGCCGTCCAGCGTACAACTCGACCCTCGTTCGCGGGGGTGTCGAGGGAGCCGCGTGCTCTCTCGCAACGATAGATACCTGGTTGATTCTGCCAGTAGTCATATGCTTGTCTC
>E. simulans ex Rosa multiflora PM2019111332 Yunnan
CAGAGCGTG----------AGGTCCAGC-CAT-GGCACTAGT-GT-C------------GTGC-GTTGGA--TCGA-C-------------CCT--CCACCCGTGTCGAC-TTAT-----AA-TTTTGTTGCTTTGGCGGGCCGGGCT--------GCCCA----CGTT-------------CG-CGAG-AGCGTGGC--GTGC--TG-----CCC-ACCGG-C--TTCG-GCTGGAGCGTGCCCGCCAGAGACC------TAACC-CCAAACTCAT-G--TTGT--C-CCTGTAGTCTAAGGCAAG---ATT-----------TA--A--GAA---TT------GAT-----AAAACTTTCAACAACGGATCTCTTGGCTCTGGCATCGATGAAGAACGCAGCGAAATGCGATAAGTAATGTGAATTGCAGAATCTAGTGAATCATCGAATCTTTGAACGCACATTGCGCCCCTTGG-TATTCCGAGGGGCATGCCTGTTCGAGCGTCATTAC-AA--CCCC-CTCGAGCT-ACCA--T-T-----------TTGT--GTG---GCTCCGGTGTTGGGGCTCGCT-GC--------AGTGGCGGCCCTTAAAGGCAGTGGCGGTGTCGACGTCGGCTTTACGCGTAGTAAATAA----CTCGCGACAGAGT-GGCGAC-GGC-AACTAGCCTTGACCTCGAA--TCAGGTA-GGGATACCCGCTGAACTTAAGCATATCAATAAGCGGAGGAAAAGAAACCAACCGGGATTACCT-CAGTAAC-GGCGAGTGAAGCGGTAACAGCT--CAAATTTGAAATCTGGCTCC-TGCGGAGTCCGAGTTGTAATTTGGAG-AAGATGCTTTGGG-CTGTGGGTTTGGCCTAAGTTCCTTGGAACAGGAC-GTCATAGAGGGTGAGAATCCCGTATGTGGCTGAGG-CCCGCGCCCGTGTAAAGCTCTTTCGACGAGTCGAGTTGTTTGGGAATGCAGCTCAAAATGGGTGGTAAATTTCATCTAAAGCTAAATATGGGCCAGAGACCGATAGCGCACAAGTAGAGTGATCGAAAGATGAAAAGCACTTTGGAAAGAGAGTTAAACAGTACGTGAAATTGTTGAAAGGGAAGCGCTTGCAACCAGAC-TTGGACGCTG-CCGATCATTCCGAG--TTCTCTCTGA-TGCACTCGACAG-CGTACAGGCCAGCATCGGTTCGGGTGGCTGCAGAAAGACC-GGAGGAACGTAGCTCCCCCCTCGGGAGGAGTG--TTATAGCCTCTGGTGCCATACAGCCCAGCCGGACCGAGGACCGCGCCTTC----GGGCTAGGATGCTGGCGTAATGGTTGTAAGCGACCCGTCTTGAAACACGGACCAAGGAGTCTAACATCTATGCGAGTGTTTGGGCG-T-TAACCCCATACGCGGAATGAAAGTGAACGTAGTCTGTGGATTAGTGGCCGATGGCTACCCTGACCT-CAAGACATTTGGGGGTAAGCCGCCGCTGGTAGCCGCCGTCAGGCGTGATTCAGTGGTCGGTATCCTCCTCTTGCGGGGCGTATGGCGCACCCGACGACAGTCTGTCAAGGACTCGAATCGATGTGCGGCGGACCGTCCTGTGGGAAACTCAGTGGGGGCAATTGGATAGCGGGGAACTTGCAGGAGACCGGCCCTCGTGGCTGTCCTGCCTAGCGACCGTTGCAGTCTCGCCGTTCGCGGTGGGACGCCGTCCAGCGTACAACTCGACCCTCGTTCGCGGGGGTGTCGAGGGAGCCGCGTGCTCTCTCGCAACGATAGATACCTGGTTGATTCTGCCAGTAGTCATATGCTTGTCTC
>E. simulans ex Rosa multiflora PM2019070406 Sichuan
CAGAGCGTG----------AGGTCCAGC-CAT-GGCACTAGT-GT-C------------GTGC-GTTGGA--TCGA-C-------------CCT--CCACCCGTGTCGAC-TTAT-----AA-TTTTGTTGCTTTGGCGGGCCGGGCT--------GCCCA----CGTT-------------CG-CGAG-AGCGTGGC--GTGC--TG-----CCC-ACCGG-C--TTCG-GCTGGAGCGTGCCTGCCAGAGACC------TAACC-CCAAACTCAT-G--TTGT--C-CCTGTAGTCTAAGGCAAG---ATT-----------TA--A--GAA---TT------GAT-----AAAACTTTCAACAACGGATCTCTTGGCTCTGGCATCGATGAAGAACGCAGCGAAATGCGATAAGTAATGTGAATTGCAGAATCTAGTGAATCATCGAATCTTTGAACGCACATTGCGCCCCTTGG-TATTCCGAGGGGCATGCCTGTTCGAGCGTCATTAC-AA--CCCC-CTCGAGCT-ACCA--T-T-----------TTGT--GTG---GCTCCGGTGTTGGGGCTCGCT-GC--------AGTGGCGGCCCTTAAAGGCAGTGGCGGTGTCGACGTCGGCTTTACGCGTAGTAAATAA----CTCGCGACAGAGT-GGCGAC-GGC-AACTAGCCTTGACCTCGAA--TCAGGTA-GGGATACCCGCTGAACTTAAGCATATCAATAAGCGGAGGAAAAGAAACCAACCGGGATTACCT-CAGTAAC-GGCGAGTGAAGCGGTAACAGCT--CAAATTTGAAATCTGGCTCC-TGCGGAGTCCGAGTTGTAATTTGGAG-AAGATGCTTTGGG-CTGTGGGTTTGGCCTAAGTTCCTTGGAACAGGAC-GTCATAGAGGGTGAGAATCCCGTATGTGGCTGAGG-CCCGCGCCCGTGTAAAGCTCTTTCGACGAGTCGAGTTGTTTGGGAATGCAGCTCAAAATGGGTGGTAAATTTCATCTAAAGCTAAATATGGGCCAGAGACCGATAGCGCACAAGTAGAGTGATCGAAAGATGAAAAGCACTTTGGAAAGAGAGTTAAACAGTACGTGAAATTGTTGAAAGGGAAGCGCTTGCAACCAGAC-TTGGACGCTG-CCGATCATTCCGAG--TTCTCTCTGA-TGCACTCGACAG-CGTACAGGCCAGCATCGGTTCGGGTGGCTGCAGAAAGACC-GGAGGAACGTAGCTCCCCCCTCGGGAGGAGTG--TTATAGCCTCTGGTGCCATACAGCCCAGCCGGACCGAGGACCGCGCCTTC----GGGCTAGGATGCTGGCGTAATGGTTGTAAGCGACCCGTCTTGAAACACGGACCAAGGAGTCTAACATCTATGCGAGTGTTTGGGCG-T-TAACCCCATACGCGGAATGAAAGTGAACGTAGTCTGTGGATTAGTGGCCGATGGCTACCCTGACCT-CAAGACATTTGGGGGTAAGCCGCCGCTGGTAGCCGCCGTCAGGCGTGATTCAGTGGTCGGTATCCTCCTCTTGCGGGGCGTATGGCGCACCCGACGACAGTCTGTCAAGGACTCGAATCGATGTGCGGCGGACCGTCCTGTGGGAAACTCAGTGGGGGCAATTGGATAGCGGGGAACTTGCAGGAGACCGGCCCTCGTGGCTGTCCTGCCTAGCGACCGTTGCAGTCTCGCCGTTCGCGGTGGGACGCCGTCCAGCGTACAACTCGACCCTCGTTCGCGGGGGTGTCGAGGGAGCCGCGTGCTCTCTCGCAACGATAGATACCTGGTTGATTCTGCCAGTAGTCATATGCTTGTCTC
>E. simulans ex Rosa multiflora PM2018112209 Sichuan
CAGAGCGTG----------AGGTCCAGC-CAT-GGCACTAGT-GT-C------------GTGC-GTTGGA--TCGA-C-------------CCT--CCACCCGTGTCGAC-TTAT-----AA-TTTTGTTGCTTTGGCGGGCCGGGCT--------GCCCA----CGTT-------------CG-CGAG-AGCGTGGC--GTGC--TG-----CCC-ACCGG-C--TTCG-GCTGGAGCGTGCCCGCCAGAGACC------TAACC-CCAAACTCAT-G--TTGT--C-CCTGTAGTCTAAGGCAAG---ATT-----------TA--A--GAA---TT------GAT-----AAAACTTTCAACAACGGATCTCTTGGCTCTGGCATCGATGAAGAACGCAGCGAAATGCGATAAGTAATGTGAATTGCAGAATCTAGTGAATCATCGAATCTTTGAACGCACATTGCGCCCCTTGG-TATTCCGAGGGGCATGCCTGTTCGAGCGTCATTAC-AA--CCCC-CTCGAGCT-ACCA--T-T-----------TTGT--GTG---GCTCCGGTGTTGGGGCTCGCT-GC--------AGTGGCGGCCCTTAAAGGCAGTGGCGGTGTCGACGTCGGCTTTACGCGTAGTAAATAA----CTCGCGACAGAGT-GGCGAC-GGC-AACTAGCCTTGACCTCGAA--TCAGGTA-GGGATACCCGCTGAACTTAAGCATATCAATAAGCGGAGGAAAAGAAACCAACCGGGATTACCT-CAGTAAC-GGCGAGTGAAGCGGTAACAGCT--CAAATTTGAAATCTGGCTCC-TGCGGAGTCCGAGTTGTAATTTGGAG-AAGATGCTTTGGG-CTGTGGGTTTGGCCTAAGTTCCTTGGAACAGGAC-GTCATAGAGGGTGAGAATCCCGTATGTGGCTGAGG-CCCGCGCCCGTGTAAAGCTCTTTCGACGAGTCGAGTTGTTTGGGAATGCAGCTCAAAATGGGTGGTAAATTTCATCTAAAGCTAAATATGGGCCAGAGACCGATAGCGCACAAGTAGAGTGATCGAAAGATGAAAAGCACTTTGGAAAGAGAGTTAAACAGTACGTGAAATTGTTGAAAGGGAAGCGCTTGCAACCAGAC-TTGGACGCTG-CCGATCATTCCGAG--TTCTCTCTGA-TGCACTCGACAG-CGTACAGGCCAGCATCGGTTCGGGTGGCTGCAGAAAGACC-GGAGGAACGTAGCTCCCCCCTCGGGAGGAGTG--TTATAGCCTCTGGTGCCATACAGCCCAGCCGGACCGAGGACCGCGCCTTC----GGGCTAGGATGCTGGCGTAATGGTTGTAAGCGACCCGTCTTGAAACACGGACCAAGGAGTCTAACATCTATGCGAGTGTTTGGGCG-T-TAACCCCATACGCGGAATGAAAGTGAACGTAGTCTGTGGATTAGTGGCCGATGGCTACCCTGACCT-CAAGACATTTGGGGGTAAGCCGCCGCTGGTAGCCGCCGTCAGGCGTGATTCAGTGGTCGGTATCCTCCTCTTGCGGGGCGTATGGCGCACCCGACGACAGTCTGTCAAGGACTCGAATCGATGTGCGGCGGACCGTCCTGTGGGAAACTCAGTGGGGGCAATTGGATAGCGGGGAACTTGCAGGAGACCGGCCCTCGTGGCTGTCCTGCCTAGCGACCGTTGCAGTCTCGCCGTTCGCGGTGGGACGCCGTCCAGCGTACAACTCGACCCTCGTTCGCGGGGGTGTCGAGGGAGCCGCGTGCTCTCTCGCAACGATAGATACCTGGTTGATTCTGCCAGTAGTCATATGCTTGTCTC
>Erysiphe pseudoprunastri ex Prunus maximowiczii Japan AB709958 NG 059188
CAGAGCGTG----------AGGTTCAGT-CAT-GGCAGC--T-GC-C------------GTGG-GCTGGA--TCGA-C-------------CCT--CCACCCGTGTCGACTTTAT-----ATATTTTGTTGCTTTGGCAGACCGGACA--C-----GCCCA----TGCT-------------CG-CAAG-CGCATGGC-GTTGC--TG-----TCC-ACTGG-C--TTCG-GCTGGAGCGCGTCCGCCAGAGACG--TAA-CAT---CCAAACTCAT-G--TTAT--T-CCTGTAGTCTAAGGCAAG--TTTT-----------TA-----GAA---TT------GAT-----AAAACTTTCAACAACGGATCTCTTGGCTCTGGCATCGATGAAGAACGCAGCGAAATGCGATAAGTAATGTGAATTGCAGAATCTAGTGAATCATCAAATCTTTGAACGCACATTGCGCCCCTTGG-TATTCCGAGGGGCATGCCTGTTCGAGCGTCATTAC-AA--CCCC-CTCGAGCC-ATCC--T-G---------TGTGGT--GTG---GCTGTGGTGTTGGGGCTCGCT-GCATCG-----ATGGCGGCCCTTAA--------------------------------------------------------------------------------TTGACCTCGAA--TCAGGTA-GGGATACCCGCTGAACTTAAGCATATCAATAAGCGGAGGAAAAGAAACCAACCGGGATTACCT-CAGTAAC-GGCGAGTGAAGCGGTAACAGCT--CAAATTTGAAATCTGGCTCC-CTCGGAGTCCGAGTTGTAATTTGGAG-AAGATGCTTTGGG-TTGTGGGTTCGGCCTAAGTTCCTTGGAACAGGAC-GTCGCAGAGGGTGAGAATCCCGTATGTGGCCGAGG-CCTGCGCCCGTGTAAAGCTCTTTCGACGAGTCGAGTTGTTTGGGAATGCAGCTCAAAATGGGTGGTAAATTTCATCTAAAGCTAAATATGGGCCAGAGACCGATAGCGCACAAGTAGAGTGATCGAAAGATGAAAAGCACTTTGGAAAGAGAGTTAAACAGTACGTGAAATTGTTGAAAGGGAAGCGCTTGCAACCAGAC-TTGGCCGCTG-TTGATCATCCAAAG--TTCTCTCTGG-TGCACTCGACAG-CGTACAGGCCAGCATCGGTTCGGGTGGCTGGAGAAAGATC-GAAGGAACGTAGCTCTCCCTC--GGGTGAGTG--TTATAGCCTCCGGTGCCATACAGCCCAACCGGACCGAGGACCGCGCCTTC----GGGCTAGGATGCTGGCGTAATGGTTGTAAGCGACCCGTCTTGAAACACGGACCAAGGAGTCTAACATCTATGCGAGTGTTTGGGCG-T-TAACCCCATACGCGGAATGAAAGTGAACGTAG--------------------------------------------------------------------------------------------------------------------------------------------------------------------------------------------------------------------------------------------------------------------------------------------------------------------------------------------------------------------------------------------------------
>Erysiphe pseudoprunastri ex Prunus maximowiczii MUMH3575 Japan AB709959 AB709964
CAGAGCGTG----------AGGTTCAGT-CAT-GGCAGC--T-GC-C------------GTGG-GCTGGA--TCGA-C-------------CCT--CCACCCGTGTCGACTTTAT-----ATATTTTGTTGCTTTGGCAGACCGGACA--C-----GCCCA----TGCT-------------CG-CAAG-CGCATGGC-GTTGC--TG-----TCC-ACTGG-C--TTCG-GCTGGAGCGCGTCCGCCAGAGACG--TAA-CAT---CCAAACTCAT-G--TTAT--T-CCTGTAGTCTAAGGCAAG--TTTT-----------TA-----GAA---TT------GAT-----AAAACTTTCAACAACGGATCTCTTGGCTCTGGCATCGATGAAGAACGCAGCGAAATGCGATAAGTAATGTGAATTGCAGAATCTAGTGAATCATCGAATCTTTGAACGCACATTGCGCCCCTTGG-TATTCCGAGGGGCATGCCTGTTCGAGCGTCATTAC-AA--CCCC-CTCGAGCC-ATCC--T-G---------TGTGGT--GTG---GCTGTGGTGTTGGGGCTCGCT-GCATCG-----ATGGCGGCCCTTAAAGGCAGTGGCGGTACCGGTGTCGGCTTTACGCGTAGTAGAAGA----CTCGCGACAGAGT-GACAAC-GGC-GACTAGCCTTGACCTCGAA--TCAGGTA-GGGATACCCGCTGAACTTAAGCATATCAATAAGCGGAGGAAAAGAAACCAACCGGGATTACCT-CAGTAAC-GGCGAGTGAAGCGGTAACAGCT--CAAATTTGAAATCTGGCTCC-CTCGGAGTCCGAGTTGTAATTTGGAG-AAGATGCTTTGGG-TTGTGGGTTCGGCCTAAGTTCCTTGGAACAGGAC-GTCGCAGAGGGTGAGAATCCCGTATGTGGCCGAGG-CCTGCGCCCGTGTAAAGCTCTTTCGACGAGTCGAGTTGTTTGGGAATGCAGCTCAAAATGGGTGGTAAATTTCATCTAAAGCTAAATATGGGCCAGAGACCGATAGCGCACAAGTAGAGTGATCGAAAGATGAAAAGCACTTTGGAAAGAGAGTTAAACAGTACGTGAAATTGTTGAAAGGGAAGCGCTTGCAACCAGAC-TTGGCCGCTG-TTGATCATCCAAAG--TTCTCTCTGG-TGCACTCGACAG-CGTACAGGCCAGCATCGGTTCGGGTGGCTGGAGAAAGATC-GAAGGAACGTAGCTCTCCCTC--GGGTGAGTG--TTATAGCCTCCGGTGCCATACAGCCCAACCGGACCGAGGACCGCGCCTTC----GGGCTAGGATGCTGGCGTAATGGTTGTAAGCGACCCGTCTTGAAACACGGACCAAGGAGTCTAACATCTATGCGAGTGTTTGGGCG-T-TAACCCCATACGCGGAATGAAAGTGAACGTAG--------------------------------------------------------------------------------------------------------------------------------------------------------------------------------------------------------------------------------------------------------------------------------------------------------------------------------------------------------------------------------------------------------
>Erysiphe prunastri ex Prunus spinosa OE2015PMCS208 UK KY653177 ITS
CAGAGCGTG----------AGGTTCAGC-CAT-GGCAAC--T-GT-C------------ATGC-GCTGGA--TCGA-C-------------CCT--CCACCCGTGTCGACTTTAT-----ATATTTTGTTGCTTTGGCAGACCGGACTCTT-----GYCCA----TGCT-------------CG-CAAG-CGCATGGC-RTTGC--TG-----TCC-ACTGG-C--TTCG-GCTGGAGCGCGTCCGCCAGAGACC--TAA-CAT---CCAAACTCAT-G--TTAT--C-CCTGTAGTCTAAGGTAAG--ATTT-----------TA------AA---TT------GAT-----AAAACTTTCAAC-ACGGATCTC-TGGCTCTGGCATCGATGAAGAACGCA-CGAAATGCGATAAGTAATGTGAATTGCAGAATCTAGTGAATCATCAA-TCTT-GAACGCAC-TTGCGCCCCTTGG-TATTCCGAGGGGCATGCCTGTTCGAGCGTCATTAC-AA--CCCC-CTCGAGTC-ATCC--T-G---------TGGGGT--------GGTGCGGTGTT---GCTCGCT-GCATCG-----GTGGCGGCCCTTAAAGGCAGTGGCGGTACCGACGTCGGCTTTACGCGTAGTAGAAGA----CTCGCGACAGAGT-GATGAC-GGT-GMCTAGCCTTGACCTCGAAA-TCAGGTA-GGGATACCCGCTGAACTTAAGCATATCAATAAGCGG-------------------------------------------------------------------------------------------------------------------------------------------------------------------------------------------------------------------------------------------------------------------------------------------------------------------------------------------------------------------------------------------------------------------------------------------------------------------------------------------------------------------------------------------------------------------------------------------------------------------------------------------------------------------------------------------------------------------------------------------------------------------------------------------------------------------------------------------------------------------------------------------------------------------------------------------------------------------------------------------------------------------------------------------------------------------------------------------------------------------------------
>Erysiphe prunastri var. prunastri ex Prunus spinosa MUMH 652 Japan AB046983 AB709961
CAGAGCGTG----------AGGTTCAGC-CAT-GGCAAC--T-GT-C------------ATGC-GCTGGA--TCGA-C-------------CCT--CCACCCGTGTCGACTTTAT-----ATATTTTGTTGCTTTGGCAGACCGGACTCTT-----GGCCA----TGCT-------------CGCAAGCG--CATGGC-GTTGC--TG-----TCC-ACTGG-C--TTCG-GCTGGAGCGCGTCCGCCAGAGACC--TAA-CAT---CCAAACTCAT-G--TTAT--C-CCTGTAGTCTAAGGTAAG--ATTT-----------TA-----GAA---TT------GAT-----AAAACTTTCAACAACGGATCTCTTGGCTCTGGCATCGATGAAGAACGCAGCGAAATGCGATAAGTAATGTGAATTGCAGAATCTAGTGAATCATCGAATCTTTGAACGCACATTGCGCCCCTTGG-TATTCCGAGGGGCATGCCTGTTCGAGCGTCATTAC-AA--CCCC-CTCGAGTC-ATCC--T-G---------TGTGGT--GTG---GCTGCGGTGTTGGGGCTCGCT-GCATCG-----GTGGCGGCCCTTAAAGGCAGTGGCGGTACCGGCGTCGGCTTTACGCGTAGTAGAAGA----CTCGCGACAGAGT-GATGAC-GGT-GACTAGCCTTGACCTCGAA--TCAGGTA-GGGATACCCGCTGAACTTAAGCATATCAATAAGCGGAGGAAAAGAAACCAACCGGGATTACCT-CAGTAAC-GGC-AGTGAAGCG-----------------------------------------------------------------------------------------------------CAGGAC-GTCGCAGAGGGTGAGAATCCCGTATGTGGCCGAGG-CCTGCGCCCGTGTAAAGCTCTTTCGACGAGTCGAGTTGTTTGGGAATGCAGCTCAAAATGGGTGGTAAATTTCATCTAAAGCTAAATATGGGCCAGAGACCGATAGCGCACAAGTAGAGTGATCGAAAGATGAAAAGCACTTTGGAAAGAGAGTTAAACAGTACGTGAAATTGTTGAAAGGGAAGCGCTTGCAACCAGAC-TTGGCCGCTG-TTGATCATCCAAAG--TTCTCTCTGG-TGCACTCGACAG-CGTACAGGCCAGCATCGGTTCGGGTGGCTGGAGAAAGATC-GGAGGAACGTAGCTCTCCCTC--GGGTGAGTG--TTATAGCCTCTGGTGCCATACAGCCCAACCGGACCGAGGACCGCGCCTTC----GGGCTAGGATGCTGGCGTAATGGTTGTAAGCGACCCGTCTTGAAACACGGACCAAGGAGTCTAACATCTATGCGAGTGTTTGGGCG-T-TAACCCCATACGCGGAATGAAAGTGAACGTAG--------------------------------------------------------------------------------------------------------------------------------------------------------------------------------------------------------------------------------------------------------------------------------------------------------------------------------------------------------------------------------------------------------
>Erysiphe magellanica ex Nothofagus antarctica MUMH 2516 Argentina AB378748
CAGAGCGTG----------AGGTCCAGC-CATTGGCAGT--T-GC-C------------GTGC-GCTGGA--TCGA-C-------------CCT--CCACCCGTGTCGAC-TTAT-----AT-ATTTGTTGCTTTGGCGGGCCGGGCT--C-----GCCCA----TGTT-------------CGCGAGAG--CATGGC--GTGC--TG-----CCC-ACCGG-C--TTCG-GCTGGAGCGCGTCCGCCAGAGACC--TTAAC-T---CCAAACGCAT-G--TTAT--T-CCTGTAGTCTAAGTCATG--ATTT-----------TA-----GAA---TT------GAT-----AAAACTTTCAACAACGGATCTCTTGGCTCTGGCATCGATGAAGAACGCAGCGAAATGCGATAAGTAATGTGAATTGCAGAATCTAGTGAATCATCGAATCTTTGAACGCACATTGCGCCCCTTGG-TATTCCGAGGGGCATGCCTGTTCGAGCGTCATAAC-AA--CCCC-CTCGAGCCTACCA--T-T-----------TGGT--GTG---GCTGCGGTGTTGGGACTCGCC-GTATCG------CGGCGGTCCTTAAAGGCAGTGGCGGTGCCGGCGTCGGCTCTACGCGTAGTAAAAAA-GA-CTCGCGACAGAGT-GGCGAC-GGT-GACTGGCCTTGACCTCGAA--TCAGGTA-GGGATACCCGCTGAACTTAAGCATATCAATAAGCGGAGGAAAAGAAACCAACCGGGATTACCT-CAGTAAC-GGCGAGTGAAGCGGTAACAGCT--CAAATTTGAAATCTGGCTCCGTTCGGAGTCCGAGTTGTAATTTGGAG-AAGATGCTTTGGG-TTGTGGGTTCGGCCTAAGTTCCTTGGAACAGGAC-GTCATAGAGGGTGAGAATCCCGTATGTGGCCGAGG-CCTGCGCCCGTGTAAAGCTCTTTCGACGAGTCGAGTTGTTTGGGAATGCAGCTCAAAATGGGTGGTAAATTTCATCTAAAGCTAAATATGGGCCAGAGACCGATAGCGCACAAGTAGAGTGATCGAAAGATGAAAAGCACTTTGGAAAGAGAGTTAAACAGTATGTGAAATTGTTGAAAGGGAAGCGCTTGCAACCAGAC-TTGGCCGCTG-CTGATCATCCAGAG--TTCTCTCTGG-TGCACTCGACAG-CGTACAGGCCAGCATCGGTTCGGGTGGCCGGAGAAAGACT-GGAGGAACGTAGCTCCCTCTC--GGGGGAGTG--TTATAGCCTCTGGTGTCATACGGCCCAGCCGGACCGAGGACCGCGCCTTC----GGGCTAGGATGCTGGCGTAATGGTTGTAAGCGACCCGTCTTGAAACACGGACCAAGGAGTCTAACATCTATGCGAGTGTTTGGGCG-T-TAAACCCATACGCGGAATGAAAGTGAACGTAG--------------------------------------------------------------------------------------------------------------------------------------------------------------------------------------------------------------------------------------------------------------------------------------------------------------------------------------------------------------------------------------------------------
>Erysiphe magellanica ex Nothofagus antarctica MUMH 2496 Argentina AB378744
CAGAGCGTG----------AGGTCCAGC-CATTGGCAGT--T-GC-C------------GTGC-GCTGGA--TCGA-C-------------CCT--CCACCCGTGTCGAC-TTAT-----AT-ATTTGTTGCTTTGGCGGGCCGGGCT--C-----GCCCA----TGTT-------------CGCGAGAG--CATGGC--GTGC--TG-----CCC-ACCGG-C--TTCG-GCTGGAGCGCGTCCGCCAGAGACC--TTAAC-T---CCAAACGCAT-G--TTAT--T-CCTGTAGTCTAAGTCATG--ATTT-----------TA-----GAA---TT------GAT-----AAAACTTTCAACAACGGATCTCTTGGCTCTGGCATCGATGAAGAACGCAGCGAAATGCGATAAGTAATGTGAATTGCAGAATCTAGTGAATCATCGAATCTTTGAACGCACATTGCGCCCCTTGG-TATTCCGAGGGGCATGCCTGTTCGAGCGTCATAAC-AA--CCCC-CTCGAGCCTACCA--T-T-----------TGGT--GTG---GCTGCGGTGTTGGGACTCGCC-GTATCG------CGGCGGTCCTTAAAGGCAGTGGCGGTGCCGGCGTCGGCTCTACGCGTAGTAAAAAA-GA-CTCGCGACAGAGT-GGCGAC-GGT-GACTGGCCTTGACCTCGAA--TCAGGTA-GGGATACCCGCTGAACTTAAGCATATCAATAAGCGGAGGAAAAGAAACCAACCGGGATTACCT-CAGTAAC-GGCGAGTGAAGCGGTAACAGCT--CAAATTTGAAATCTGGCTCCGTTCGGAGTCCGAGTTGTAATTTGGAG-AAGATGCTTTGGG-TTGTGGGTTCGGCCTAAGTTCCTTGGAACAGGAC-GTCATAGAGGGTGAGAATCCCGTATGTGGCCGAGG-CCTGCGCCCGTGTAAAGCTCTTTCGACGAGTCGAGTTGTTTGGGAATGCAGCTCAAAATGGGTGGTAAATTTCATCTAAAGCTAAATATGGGCCAGAGACCGATAGCGCACAAGTAGAGTGATCGAAAGATGAAAAGCACTTTGGAAAGAGAGTTAAACAGTATGTGAAATTGTTGAAAGGGAAGCGCTTGCAACCAGAC-TTGGCCGCTG-CTGATCATCCAGAG--TTCTCTCTGG-TGCACTCGACAG-CGTACAGGCCAGCATCGGTTCGGGTGGCCGGAGAAAGACT-GGAGGAACGTAGCTCCCTCTC--GGGGGAGTG--TTATAGCCTCTGGTGTCATACGGCCCAGCCGGACCGAGGACCGCGCCTTC----GGGCTAGGATGCTGGCGTAATGGTTGTAAGCGACCCGTCTTGAAACACGGACCAAGGAGTCTAACATCTATGCGAGTGTTTGGGCG-T-TAAACCCATACGCGGAATGAAAGTGAACGTAG--------------------------------------------------------------------------------------------------------------------------------------------------------------------------------------------------------------------------------------------------------------------------------------------------------------------------------------------------------------------------------------------------------
>Erysiphe flexuosa ex Aesculus hippocastanum MUMH 1429 AB091774 ITS
CCGAGCGTG----------AGGTCCAGT-CAT-GGCAAT--T-GT-C------------GTGT-GCTGGA--TCGA-C-------------CCT--CCACCCGTGTCGAC-TTAT-----AT---TTGTTGCTTTGGCGGGCCGGGCT--C-----GCGCATG--TGTT-------------CACTAGAGCATATGGC--GTAC--TG-----CCC-ACCGG-C--TTCG-GCTGGAACGCGTCCGCCAGAGACT------TAT---CCAAACTCAT-G--TTAT--T-CCTGTAGTCTAAGGCAAG--ATTT-----------TA-----GAA---TT------GAT-----AAAACTTTCAACAACGGATCTCTTGGCTCTGGCATCGATGAAGAACGCAGCGAAATGCGATAAGTAATGTGAATTGCAGAATCTAGTGAATCATCGAATCTTTGAACGCACATTGCGCCCCTTGG-TATTCCAAAGGGCATGCCTGTTCGAGCGTCATAAC-AA--CCCT-CTCGAGCT-ACCC--T-T----------TTGGT--GTG---GCTGCGGTGTTGGGGCTCGCC-GT--------ATCGGCGGCTCTTAAAGGTAGTGGCAGTGCCGGCGTCGGCTTTACGCGTAGTAAAAAACGA-CTCGCGACAGAGT-GGCGAC-GGC-GACTAGCCTTGACCTCGAA--TCAGGTA-GGGATACCCGCTGAACTTAAGCATATCAATAAGCGGAGGAAAAGAAACCAACCGGGATTACCT-CAGTAAC-GGCGAGTGAAGCGGC----------------------------------------------------------------------------------------------------------------------------------------------------------------------------------------------------------------------------------------------------------------------------------------------------------------------------------------------------------------------------------------------------------------------------------------------------------------------------------------------------------------------------------------------------------------------------------------------------------------------------------------------------------------------------------------------------------------------------------------------------------------------------------------------------------------------------------------------------------------------------------------------------------------------------------------------------------------------------------------------------------------------------------------------------------------------------
>Erysiphe flexuosa ex Aesculus pavia FH01131021 USA OQ821271
CAGAGCGTG----------AGGTCCAGC-CAT-GGCAAT--T-GT-C------------GTGC-GCTGGA--TCGA-C-------------CCT--CCACCCGTGTCGAC-TTAT-----AT---TTGTTGCTTTGGCGGGCCGGGCT--C-----GCGCATG--TGTT-------------CGCTAGAGCATATGGC--GTAC--TG-----CCC-ACCGG-C--TTCG-GCTGGAACGCGTCCGCCAGAGACC--TTAATAT---CCAAACTCAT-G--TTAT--C-CCTGTAGTCTAAGGCAAG--ATTT-----------TA-----GAA---TT------GAT-----AAAACTTTCAACAACGGATCTCTTGGCTCTGGCATCGATGAAGAACGCAGCGAAATGCGATAAGTAATGTGAATTGCAGAATCTAGTGAATCATCGAATCTTTGAACGCACATTGCGCCCCTTGG-TATTCCAAAGGGCATGCCTGTTCGAGCGTCATAAC-AA--CCCT-CTCGAGCT-ACCC--T-T----------TTGGT--GTG---GCTGCGGTGTTGGGGCTCGCC-GT--------ATTGGCGGCCCTTAAAGGTAGTGGCAGTGCCGGCGTCGGCTTTACGCGTAGTAAAAAACGA-CTCGCGACAGAGT-GGCGAC-GGC-GACTAGCCTTGACCTCGAA--TCAGGTA-GGGATACCCGCTGAACTTAAGCATATCAATAAGCGGAGGAAAAGAAACCAACCGGGATTACCT-CAGTAAC-GGCGAGTGAAGCGGTAACAGCT--CAAATTTGAAATCTGGCTCC-TTCGGAGTCCGAGTTGTAATTTGGAG-AAGATGCTTTGGG-TTGTGGGTTTGGCCTAAGTTCCTTGGAACAGGAC-GTCATAGAGGGTGAGAATCCCGTATGTGGCCGAGG-CCTGCGCCCGTGTAAAGCTCTTTCGACGAGTCGAGTTGTTTGGGAATGCAGCTCAAAATGGGTGGTAAATTTCATCTAAAGCTAAATATGGGCCAGAGACCGATAGCGCACAAGTAGAGTGATCGAAAGATGAAAAGCACTTTGGAAAGAGAGTTAAACAGTACGTGAAATTGTTGAAAGGGAAGCGCTTGCAACCAGAC-TTGGGCACTG-CTGATCATCCAGAG--TTCTCTCTGG-TGCACTCGACAG-CGCACAGGCCAGCATCGGTTCGGATGGCTGGAGAAAGACT-GGAGGAATGTAGCTCCCTTTC--GGGGGAGTG--TTATAGCCTCTGGTGCCATACAGCCCAGCCGGACCGAGGACCGCGCCTTC----GGGCTAGGATGCTGGCGTAATGG-TGTAAGCGACCCGTCTTGAAACACGGACCAAGGAGTCTAACATCTA-----------------------------------------------------------------------------------------------------------------------------------------------------------------------------------------------------------------------------------------------------------------------------------------------------------------------------------------------------------------------------------------------------------------------------------------------------------
>Erysiphe patagoniaca ex Nothofagus pumilio MUMH 2511 Argentina AB378747
CAGAGCGTG----------AGGTCCAGC-AAATGGCAAT--T-GT-C------------ATGC-GCTGGA--TCGA-C-------------CCT--CCACCCGTGTCGAC-TTAT-----AT-TTTTGTTGCTTTGGCGGGCCGGGCT--C-----GCCCA----TGTT-------------CG-TGAG-AGCGTGGT--GTGC--TG-----CCC-ACCGG-C--TTCG-GCTGGAGCGCGTCCGCCAGAGACC--GTA-CAT---CCAAACTCAT-G--TTAT--C-CCTGTAGTCTAAGACAAG--ATAT-----------TA-----GAA---TT------GAT-----AAAACTTTCAACAACGGATCTCTTGGCTCTGGCATCGATGAAGAACGCAGCGAAATGCGATAAGTAATGTGAATTGCAGAATCTAGTGAATCATCGAATCTTTGAACGCACATTGCGCCCCTTGG-TATTCCGAGGGGCATGCCTGTTCGAGCGTCAGAAC-AA--CCCC-CTCGAGCCTACCA--T-T-----------TGGT--ATG---GCTGCGGTGTTGGGGCTCGCC-GC--------ACTGGCGGCCCTTAAAAGCAGTGGCGGTGCCGACGTCGGCTCTACGCGTAGTAAAAGA----CTCGCGACAGAGT-GACGAC-GGC-GACTAGCCTTGACCTCGAA--TCAGGTA-GGGATACCCGCTGAACTTAAGCATATCAATAAGCGGAGGAAAAGAAACCAACCGGGATTACCT-CAGTAAC-GGCGAGTGAAGCGGTAACAGCT--CAAATTTGAAATCTGGCTCCATTCGGAGTCCGAGTTGTAATTTGGAG-AAGATGCTTTGGG-TTGTGGGTTCGGCCTAAGTTCCTTGGAACAGGAC-GTCATAGAGGGTGAGAATCCCGTATGTGGCCGAGG-CCTGCGCCCGTGTAAAGCTCTTTCGACGAGTCGAGTTGTTTGGGAATGCAGCTCAAAATGGGTGGTAAATTTCATCTAAAGCTAAATATGGGCCAGAGACCGATAGCGCACAAGTAGAGTGATCGAAAGATGAAAAGCACTTTGGAAAGAGAGTTAAACAGCACGTGAAATTGTTGAAAGGGAAGCGCTTGCAACCAGAC-TTGGGCGCTG-CTGATCATCCAGAG--TTCTCTCTGG-TGCACTCGACAG-CGCACAGGCCAGCATCGGTTCGGGTGGCTGGAGAAAGACC-GGCGGAACGTAGCTCCCCTTC--GGGAGAGTG--TTATAGCCTCTGGTGTCATACAGCCCAGCCGGACCGAGGACCGCGCCTTC----GGGCTAGGATGCTGGCGTAATGGTTGTAAGCGACCCGTCTTGAAACACGGACCAAGGAGTCTAACATCTATGCGAGTGTTTGGGCG-T-TAAACCCATACGCGGAATGAAAGTGAACGTAG--------------------------------------------------------------------------------------------------------------------------------------------------------------------------------------------------------------------------------------------------------------------------------------------------------------------------------------------------------------------------------------------------------
>Erysiphe patagoniaca ex Nothofagus pumilio MUMH 2508 Argentina AB378745
CAGAGCGTG----------AGGTCCAGC-AAATGGCAAT--T-GT-C------------ATGC-GCTGGA--TCGA-C-------------CCT--CCACCCGTGTCGAC-TTAT-----AT-TTTTGTTGCTTTGGCGGGCCGGGCT--C-----GCCCA----TGTT-------------CG-TGAG-AGCGTGGT--GTGC--TG-----CCC-ACCGG-C--TTCG-GCTGGAGCGCGTCCGCCAGAGACC--GTA-CAT---CCAAACTCAT-G--TTAT--C-CCTGTAGTCTAAGACAAG--ATAT-----------TA-----GAA---TT------GAT-----AAAACTTTCAACAACGGATCTCTTGGCTCTGGCATCGATGAAGAACGCAGCGAAATGCGATAAGTAATGTGAATTGCAGAATCTAGTGAATCATCGAATCTTTGAACGCACATTGCGCCCCTTGG-TATTCCGAGGGGCATGCCTGTTCGAGCGTCAGAAC-AA--CCCC-CTCGAGCCTACCA--T-T-----------TGGT--ATG---GCTGCGGTGTTGGGGCTCGCC-GC--------ACTGGCGGCCCTTAAAAGCAGTGGCGGTGCCGACGTCGGCTCTACGCGTAGTAAAAGA----CTCGCGACAGAGT-GACGAC-GGC-GACTAGCCTTGACCTCGAA--TCAGGTA-GGGATACCCGCTGAACTTAAGCATATCAATAAGCGGAGGAAAAGAAACCAACCGGGATTACCT-CAGTAAC-GGCGAGTGAAG-----------------------ATCTGGCTCCATTCGGAGTCCGAGTTGTAATTTGGAG-AAGATGCTTTGGG-TTGTGGGTTCGGCCTAAGTTCCTTGGAACAGGAC-GTCATAGAGGGTGAGAATCCCGTATGTGGCCGAGG-CCTGCGCCCGTGTAAAGCTCTTTCGACGAGTCGAGTTGTTTGGGAATGCAGCTCAAAATGGGTGGTAAATTTCATCTAAAGCTAAATATGGGCCAGAGACCGATAGCGCACAAGTAGAGTGATCGAAAGATGAAAAGCACTTTGGAAAGAGAGTTAAACAGCACGTGAAATTGTTGAAAGGGAAGCGCTTGCAACCAGAC-TTGGGCGCTG-CTGATCATCCAGAG--TTCTCTCTGG-TGCACTCGACAG-CGCACAGGCCAGCATCGGTTCGGGTGGCTGGAGAAAGACC-GGCGGAACGTAGCTCCCCTTC--GGGAGAGTG--TTATAGCCTCTGGTGTCATACAGCCCAGCCGGACCGAGGACCGCGCCTTC----GGGCTAGGATGCTGGCGTAATGGTTGTAAGCGACCCGTCTTGAAACACGGACCAAGGAGTCTAACATCTATGCGAGTGTTTGGGCG-T-TAAACCCATACGCGGAATGAAAGTGAACGTAG--------------------------------------------------------------------------------------------------------------------------------------------------------------------------------------------------------------------------------------------------------------------------------------------------------------------------------------------------------------------------------------------------------
>Erysiphe nothofagi ex Nothofagus pumilio MUMH 2511 Argentina AB378746
CAGAGCGTG----------AGGTCCAGCAAAT-GGCAAT--T-GT-C------------ATGC-GCTGGA--TCGACC-------------CCT--CCACCCGTGTCGAC-TTAT-----AT-TTTTGTTGCTTTGGCGGGCCGGGCT--C-----GCCCA----TGTT-------------CG-TGAG-AGCGTGGT--GTGC--TG-----CCC-ACCGG-C--TTCG-GCTGGGGCGCGTCCGCCAGAGACC--ATA-CAT---CCAAACTCAT-G--TTAT--C-CCTGTAGTCTAAGGCAAG--ATTT-----------TA-----GAA---TT------GAT-----AAAACTTTCAACAACGGATCTCTTGGCTCTGGCATCGATGAAGAACGCAGCGAAATGCGATAAGTAATGTGAATTGCAGAATCTAGTGAATCATCGAATCTTTGAACGCACATTGCGCCCCTTGG-TATTCCGAGGGGCATGCCTGTTCGAGCGTCAGAAC-AA--CCCC-CTCGAGCCTACCA--T-T-----------TGGT--ATG---GCTGCGGTGTTGGGGCTCGCC-GC--------ACTGGCGGCCCTTAAAAGCAGTGGCGGTGCCGGCGTCGGCTCTACGCGTAGTAAAAGA----CTCGCGACAGAGT-GACGAC-GGC-GACTAGCCTTGACCTCGAA--TCAGGTA-GGGATACCCGCTGAACTTAAGCATATCAATAAGCGGAGGAAAAGAAACCAACCGGGATTACCT-CAGTAAC-GGCGAGTGAAGCGGTAACAGCT--CAAATTTGAAATCTGGCTCCATTCGGAGTCCGAGTTGTAATTTGGAG-AAGATGCTTTGGG-TTGTGGGTTCGGCCTAAGTTCCTTGGAACAGGAC-GTCATAGAGGGTGAGAATCCCGTATGTGGCCGAGG-CCTGCGCCCGTGTAAAGCTCTTTCGACGAGTCGAGTTGTTTGGGAATGCAGCTCAAAATGGGTGGTAAATTTCATCTAAAGCTAAATATGGGCCAGAGACCGATAGCGCACAAGTAGAGTGATCGAAAGATGAAAAGCACTTTGGAAAGAGAGTTAAACAGCACGTGAAATTGTTGAAAGGGAAGCGCTTGCAACCAGAC-TTGGGCGCTG-TTGATCATCTAGAG--TTCTCTCTGG-TGCACTCGACAG-CGCACAGGCCAGCATCGGTTCGGGTGGCTGGAGAAAGACC-GGCGGAACGTAGCTCTCCTTC--GGGGGAGTG--TTATAGCCTCTGGTGTCATACAGCCCAGCCGGACCGAGGACCGCGCCTTC----GGGCTAGGATGCTGGCGTAATGGTTGTAAGCGACCCGTCTTGAAACACGGACCAAGGAGTCTAACATCTATGCGAGTGTTTGGGCG-T-TAAACCCATACGCGGAATGAAAGTGAACGTAG--------------------------------------------------------------------------------------------------------------------------------------------------------------------------------------------------------------------------------------------------------------------------------------------------------------------------------------------------------------------------------------------------------
>Erysiphe nothofagi ex Nothofagus antarctica BCRU 3868 Argentina AB378736
CAGAGCGTG----------AGGTCCAGCAAAT-GGCAAT--T-GT-C------------ATGC-GCTGGA--TCGACC-------------CCT--CCACCCGTGTCGAC-TTAT-----AT-TTTTGTTGCTTTGGCGGGCCGGGCT--C-----GCCCA----TGTT-------------CG-TGAG-AGCGTGGT--GTGC--TG-----CCC-ACCGG-C--TTCG-GCTGGGGCGCGTCCGCCAGAGACC--ATA-CAT---CCAAACTCAT-G--TTAT--C-CCTGTAGTCTAAGGCAAG--ATTT-----------TA-----GAA---TT------GAT-----AAAACTTTCAACAACGGATCTCTTGGCTCTGGCATCGATGAAGAACGCAGCGAAATGCGATAAGTAATGTGAATTGCAGAATCTAGTGAATCATCGAATCTTTGAACGCACATTGCGCCCCTTGG-TATTCCGAGGGGCATGCCTGTTCGAGCGTCAGAAC-AA--CCCC-CTCGAGCCTACCA--T-T-----------TGGT--ATG---GCTGCGGTGTTGGGGCTCGCC-GC--------ACTGGCGGCCCTTAAAAGCAGTGGCGGTGCCGGCGTCGGCTCTACGCGTAGTAAAAGA----CTCGCGACAGAGT-GACGAC-GGC-GACTAGCCTTGACCTCGAA--TCAGGTA-GGGATACCCGCTGAACTTAAGCATATCAATAAGCGGAGGAAAAGAAACCAACCGGGATTACCTnCAGTAAC-GGCGAGTGAAGCGGTAACAGCT--CAAATTTGAAATCTGGCTCCATTCGGAGTCCGAGTTGTAATTTGGAG-AAGATGCTTTGGG-TTGTGGGTTCGGCCTAAGTTCCTTGGAACAGGAC-GTCATAGAGGGTGAGAATCCCGTATGTGGCCGAGG-CCTGCGCCCGTGTAAAGCTCTTTCGACGAGTCGAGTTGTTTGGGAATGCAGCTCAAAATGGGTGGTAAATTTCATCTAAAGCTAAATATGGGCCAGAGACCGATAGCGCACAAGTAGAGTGATCGAAAGATGAAAAGCACTTTGGAAAGAGAGTTAAACAGCACGTGAAATTGTTGAAAGGGAAGCGCTTGCAACCAGAC-TTGGGCGCTG-TTGATCATCTAGAG--TTCTCTCTGG-TGCACTCGACAG-CGCACAGGCCAGCATCGGTTCGGGTGGCTGGAGAAAGACC-GGCGGAACGTAGCTCTCCTTC--GGGGGAGTG--TTATAGCCTCTGGTGTCATACAGCCCAGCCGGACCGAGGACCGCGCCTTC----GGGCTAGGATGCTGGCGTAATGGTTGTAAGCGACCCGTCTTGAAACACGGACCAAGGAGTCTAACATCTATGCGAGTGTTTGGGCG-T-TAAACCCATACGCGGAATGAAAGTGAACGTAG--------------------------------------------------------------------------------------------------------------------------------------------------------------------------------------------------------------------------------------------------------------------------------------------------------------------------------------------------------------------------------------------------------
>Erysiphe havrylenkoana ex Nothofagus obliqua MUMH 2486 Argentina AB378741
CCGAGCGCG----------AGGTCCAGCAAAT-GGCAAT--T-GT-C------------ATGC-GCTGGA--TCGACC-------------CCT--CCACCCGTGTTGAC-TTAT-----AT-TTTTGTTGCTTTGGCGGGCCGGGCT--C-----GCCCA----TGTT-------------CG-TGAG-AGCGTGGT--GTGC--TG-----CCC-ACCGG-C--TTCG-GCTGGGGCGCGTCCGCCAGAGACC--GTA-CAT---CCAAACTCAT-G--TTAT--C-CCTGTAGTCTAAGACAAG--ATTT-----------TA-----GAA---TT------GAT-----AAAACTTTCAACAACGGATCTCTTGGCTCTGGCATCGATGAAGAACGCAGCGAAATGCGATAAGTAATGTGAATTGCAGAATCTAGTGAATCATCGAATCTTTGAACGCACATTGCGCCCCTTGG-TATTCCGAGGGGCATGCCTGTTCGAGCGTCAGAAC-AA--CCCC-CTCGAGCCGACCA--T-T-----------TGGT--ATG---GCTGCGGTGTTGGGGCTCGCC-GC--------ACTGGCGGCCCTTAAAAGCAGTGGCAGTGCCGGCGTCGGCTCTACGCGTAGTAAAAGA----CTCGCGACAGAGT-GACGAC-GGC-GACTAGCCTTGACCTCGAA--TCAGGTA-GGGATACCCGCTGAACTTAAGCATATCAATAAGCGGAGGAAAAGAAACCAACCGGGATTACCT-CAGTAAC-GGCGAGTGAAGCGGTAACAGCT--CAAATTTGAAATCTGGCTCCATTCGGAGTCCGAGTTGTAATTTGGAG-AAGATGCTTTGGG-TTGTGGGTTCGGCCTAAGTTCCTTGGAACAGGAC-GTCATAGAGGGTGAGAATCCCGTATGTGGCCGAGG-CCTGCGCCCGTGTAAAGCTCTTTCGACGAGTCGAGTTGTTTGGGAATGCAGCTCAAAATGGGTGGTAAATTTCATCTAAAGCTAAATATGGGCCAGAGACCGATAGCGCACAAGTAGAGTGATCGAAAGATGAAAAGCACTTTGGAAAGAGAGTTAAACAGCACGTGAAATTGTTGAAAGGGAAGCGCTTGCAACCAGAC-TTGGGCGCTG-CTGATCATCCAGAG--TTCTCTCTGG-TGCACTCGACAG-CGCACAGGCCAGCATCGGTTCGGGTGGCTGGAGAAAGACC-GGCGGAACGTAGCTCTCCTTC--GGGGGAGTG--TTATAGCCTCTGGTGTCATACAGCCCAGCCGGACCGAGGACCGCGCCTTC----GGGCTAGGATGCTGGCGTAATGGTTGTAAGCGACCCGTCTTGAAACACGGACCAAGGAGTCTAACATCTATGCGAGTGTTTGGGCG-T-TAAACCCATACGCGGAATGAAAGTGAACGTAG--------------------------------------------------------------------------------------------------------------------------------------------------------------------------------------------------------------------------------------------------------------------------------------------------------------------------------------------------------------------------------------------------------
>Erysiphe havrylenkoana ex Nothofagus alpina MUMH 1471 Argentina AB378737 AB709962
CCGAGCGCG----------AGGTCCAGCAAAT-GGCAAT--T-GT-C------------ATGC-GCTGGA--TCGACC-------------CCT--CCACCCGTGTCGAC-TTAT-----AT-TTTTGTTGCTTTGGCGGGCCGGGCT--C-----GCCCA----TGTT-------------CG-TGAG-AGCGTGGT--GTGC--TG-----CCC-ACCGG-C--TTCG-GCTGGGGCGCGTCCGCCAGAGACC--GTA-CAT---CCAAACTCAT-G--TTAT--C-CCTGTAGTCTAAGACAAG--ATTT-----------TA-----GAA---TT------GAT-----AAAACTTTCAACAACGGATCTCTTGGCTCTGGCATCGATGAAGAACGCAGCGAAATGCGATAAGTAATGTGAATTGCAGAATCTAGTGAATCATCGAATCTTTGAACGCACATTGCGCCCCTTGG-TATTCCGAGGGGCATGCCTGTTCGAGCGTCAGAAC-AA--CCCC-CTCGAGCCGACCA--T-T-----------TGGT--ATG---GCTGCGGTGTTGGGGCTCGCC-GC--------ACTGGCGGCCCTTAAAAGCAGTGGCAGTGCCGGCGTCGGCTCTACGCGTAGTAAAAGA----CTCGCGACAGAGT-GACGAC-GGC-GACTAGCCTTGACCTCGAA--TCAGGTA-GGGATACCCGCTGAACTTAAGCATATCAATAAGCGGAGGAAAAGAAACCAACCGGGATTACCT-CAGTAAC-GGCGAGTGAAGCGGTAACAGCT--CAAATTTGAAATCTGGCTCCATTCGGAGTCCGAGTTGTAATTTGGAG-AAGATGCTTTGGG-TTGTGGGTTCGGCCTAAGTTCCTTGGAACAGGAC-GTCATAGAGGGTGAGAATCCCGTATGTGGCCGAGG-CCTGCGCCCGTGTAAAGCTCTTTCGACGAGTCGAGTTGTTTGGGAATGCAGCTCAAAATGGGTGGTAAATTTCATCTAAAGCTAAATATGGGCCAGAGACCGATAGCGCACAAGTAGAGTGATCGAAAGATGAAAAGCACTTTGGAAAGAGAGTTAAACAGCACGTGAAATTGTTGAAAGGGAAGCGCTTGCAACCAGAC-TTGGGCGCTG-CTGATCATCCAGAG--TTCTCTCTGG-TGCACTCGACAG-CGCACAGGCCAGCATCGGTTCGGGTGGCTGGAGAAAGACC-GGCGGAACGTAGCTCTCCTTC--GGGGGAGTG--TTATAGCCTCTGGTGTCATACAGCCCAGCCGGACCGAGGACCGCGCCTTC----GGGCTAGGATGCTGGCGTAATGGTTGTAAGCGACCCGTCTTGAAACACGGACCAAGGAGTCTAACATCTATGCGAGTGTTTGGGCG-T-TAAACCCATACGCGGAATGAAAGTGAACGTAG--------------------------------------------------------------------------------------------------------------------------------------------------------------------------------------------------------------------------------------------------------------------------------------------------------------------------------------------------------------------------------------------------------
>Erysiphe mori ex Morus australis MUMH 128 Japan LC028994
CAGAGCGTG----------AGGTCCAGC-CGT-GGCAGT--T-GT-C------------GCGC-GCTGGA--TCGA-C-------------CCTCCACACCCGTGTCGAC-TTGT-----ATTTTTTGTTGCTTTGGCGGGCCGGGCT--C-----GCCCA----TGTT-------------CGCT-TG-AGCATGGC--GTGC--TG-----CCC-ACCGG-C--TTCG-GCTGGAGCGCGTCCGCCAGAGACC--TTA-CAC---CCAAACTCAT-G--TTGTCCC-CCTGTAGTCTAAGATAAG--ATTT-----------TAGAATGGAA-------------T-----AAAACTTTCAACAACGGATCTCTTGGCTCTGGTATCGATGAAGAACGCAGCGAAATGCGATAAGTAATGTGAATTGCAGAATCTAGTGAATCATCGAATCTTTGAACGCACATTGCGCCCCTTGG-TATTCCGAGGGGCATGCCTGTTCGAGCGTCATAAC-AA--CCCC-CTCGAGCT-ACCA--T-T-C----------TGT--GTG---GCTGCGGTGTTGGGGCTCGCC-GC-------ATTTGGCGGCCCTTAAAGACAGTGGCGGTACCGGCGCCGGCTCTACGCGTAGTAAAAGA----CTCGCGACAGAGT-GGCGATGGGC-GACTAGCCTTGACCTCGAA--TCAGGTA-GGAATACCCGCTGAACTTAAGCATATCAATAAGCGGAGGAAAAGAAACCAACCGGGATTACCT-CAGTAAC-GGCGAGTGAAGCGGTAACAGCT--CAAATTTGAAATCTGGCTCC-GTCGGAGTCCGAGTTGTAATTTGGAG-AAGATGCTTTGGG-TTGTGGGTTCGGCCTAAGTTCCTTGGAACAGGAC-GTCATAGAGGGTGAGAATCCCGTATGTGGCCGAGG-CCTGCGCCCGTGTAAAGCTCTTTCGACGAGTCGAGTTGTTTGGGAATGCAGCTCAAAATGGGTGGTAAATTTCATCTAAAGCTAAATATGGACCAGAGACCGATAGCGAACAAGTAGAGTGATCGAAAGATGAAAAGCACTTTGGAAAGAGAGTTAAACAGTACGTGAAATTGTTGAAAGGGAAGCGCTTGCAACCAGAC-TTGGGCGCTG-CTGATCATCCAGAG--TTCTCTCTGG-TGCACTCGACAG-CGCACAGGCCAGCATCGGTTCGGATGGCTGGAGAAAGACC-GGAGGAACGTAGCTCCCTCTC--GGGGGAGTG--TTATAGCCTCTGGTGCCATACAGCCCAGCCGGACCGAGGACCGCGCCTTC----GGGCTAGGATGCTGGCGTAATGGTTGTAAGCGACCCGTCTTGAAACACGGACCAAGGAGTCTAACATCTATGCGAGTGTTTGGGCG-T-TAAACCCATACGCGGAATGAAAGTGAACGCAG--------------------------------------------------------------------------------------------------------------------------------------------------------------------------------------------------------------------------------------------------------------------------------------------------------------------------------------------------------------------------------------------------------
>E. rosae ex Rosa albertii HMAS 242383 Xinjiang
CAGAGCGTG----------AGGTCTAGC-CAG-GGCATT--T-GT-C------------GTGT-GCTGGA--TCGA-C-------------CCT--CCACCCGTGTCGAC-TTTT-----ATATTTTGTTGCTTTGGCGGGCCGGGCT--C-----GTCCA----TGTT-------------CG-CGAG-AGCATGAC--GTAC--TG-----CCC-ACCGG-C--TTCG-GCTGGAGCGCGTCCGCCAGAGACC------CAAAACCCAAACTCAT-G-TTTAT--C-CCTGTAGTCTAAGATAAG--ATTT-----------TATAA--------TT------GAT-----AAAACTTTCAACAACGGATCTCTTGGCTCTGGCATCGATGAAGAACGCAGCGAAATGCGATAAGTAATGTGAATTGCAGAATCTAGTGAATCATCGAATCTTTGAACGCACATTGCGCCCCTTGG-TATTCCGAGGGGCATGCCTGTTCGAGCGTCATAAC-AA--ACCC-CTCGAGCT-ACCA--T-T-----------TAGT--GTG---GCTGCGGTGTTGGGGCTCGCC-GC--------ATCGGCGGCCCTTAAAGGCAGTGGCGGTGCCGACGTCGGCTCTACGCGTAGTAAACAGA---CTCGCGACAGAGT-GACGAC-GGT-GACTAGCCTTGACCTCGAA--TCAGGTA-GGGATACCCGCTGAACTTAAGCATATCAATAAGCGGAGGAAAAGAAACCAACCGGGATTACCT-CAGTAAC-GGCGAGTGAAGCGGTAACAGCT--CAAATTTGAAATCTGGCTCC-GACGGAGTCCGAGTTGTAATTTGGAG-AAGATGCTTTGGG-TTGTGGGTTCGGCCTAAGTTCCTTGGAACAGGAC-GTCATAGAGGGTGAGAATCCCGTATGTGGCCGAGG-CCTGCGCCCGTGTAAAGCTCTTTCGACGAGTCGAGTTGTTTGGGAATGCAGCTCAAAATGGGTGGTAAATTTCATCTAAAGCTAAATATTGGCCAGAGACCGATAGCGCACAAGTAGAGTGATCGAAAGATGAAAAGCACTTTGGAAAGAGAGTTAAACAGTACGTGAAATTGTTGAAAGGGAAGCGCTTGCAACCAGAC-TTGGGCGCTG-TTGATCATCCAGAG--TTCTCTCTGG-TGCACTCGACAG-CGCACAGGCCAGCATCGGTTCGGGTGGCTGGAGAAAGACT-GGAGGAACGTAGCTCCCTCTC--GGGGGAGTG--TTATAGCCTCTGGTGCCATACAGCCCAGCCGGACCGAGGACCGCGCCTTC----GGGCTAGGATGCTGGCGTAATGGTTGTAAGCGACCCGTCTTGAAACACGGACCAAGGAGTCTAACATCTATGCGAGTGTTTGGGCG-T-TAAACCCATACGCGGAATGAAAGTGAACGTAGTCTGTGGATTAGTGGCCGATGGCTACCCTGACCT-CAAGACATTTGGGGGTAAGCCGCCGCTGGTACCCGCCGTCAGGCGTGATTCAGTGGTCGGTATCCTCCTCTTGCGGGGTGTATGGTGCACCCGAGGACAGTCTGACAAGGACTCGAATCGGTGTGTGGCGGACCACCCTGTGGGAAACTCAGTGGGGGCAATTGGATAGCGGG-AGCGAGCAGGAA-CCGGCCCTCGTGGCTTTCTTGCCTAGCAACCGTTGCGGGCCTACCGTTCGCGGTGGGACGCCGTCCAGGATACAACTCGACCTTCGTTCGCGGGGGTGTCGAGGGAGCCATGTGCTCTCTCGCAACGATAGATACCTGGTTGATTCTGCCAGTAGTCATATGCTTGTCTC
>E. rosae ex Rosa omeiensis HMAS 138804 Gansu
----------------------------------------------------------------------------------------------------------------------------------------------------------------------------------------------------------------------------------------------------------------------------------------------------------------------------------------------------------------------------------------------------------------------------------------------------------------------------------------------------------------------------------------------------------------------------------------------------------------------------------------------------------------------------------------------------------------------------------------------ACCCGCTGAACTTAAGCATATCAATAAGCGGAGGAAAAGAAACCAACCGGGATTACCT-CAGTAAC-GGCGAGTGAAGCGGTAACAGCT--CAAATTTGAAATCTGGCTCC-GACGGAGTCCGAGTTGTAATTTGTAG-AAGATGCTTTGGG-TTGTGGGTTCGGCCTAAGTTCCTTGGAACAGGAC-GTCATAGAGGGTGAGAATCCCGTATGTGGCCGAGG-CCTGCGCCCGTGTAAAGCTCTTTCGACGAGTCGAGTTGTTTGGGAATGCAGCTCAAAATGGGTGGTAAATTTCATCTAAAGCTAAATATTGGCCAGAGACCGATAGCGCACAAGTAGAGTGATCGAAAGATGAAAAGCACTTTGGAAAGAGAGTTAAACAGTACGTGAAATTGTTGAAAGGGAAGCGCTTGCAACCAGAC-TTGGGCGCTG-TTGATCATCCAGAG--TTCTCTCTGG-TGCACTCGATAG-CGCACAGGCCAGCATCGGTTCGGGTGGCTGGAGAAAGACT-GGAGGAACGTAGCTCCCCTTC--GGGGGAGTG--TTATAGCCTCTGGTGCCATACAGCCCAGCCGGACCGAGGACCGCGCCTTC----GGGCTAGGATGCTGGCGTAATGGTTGTAAGCGACCCGTCTTGAAACACGGACCAAGGAGTCTAACATCTATGCGAGTGTTTGGGCG-T-TAAACCCATACGCGGAATGAAAGTGAACGTAGTCTGTGGATTAGTGGCCGATGGCTACCCTGACCTTCAAGACATTTGGGGGTAAGCCGCCGCTGGTACCCGCCGTCAGGCGTGATTCAGTGGTCGGTATCCTCCTCTTGCGGGGTGTATGGTGCACCCGAGGACAGTCTGACAAGGACTCGAATCGGTGTGTGGCGGACCACCCTGTGGGAAACTCAGTGGGGGCAATTGGATAGCGGG-AGCGAGCAAGAG-CCGGCCCTCGTGGCTTTCTTGCCCAGCAACCGTTGCGGGCCTACCGTTCGCGGTGGGACGCCGTCCAGGATACAACTCGACCTTCGTTCGCGGGGGTGTCGAGGGAGCTATGTGCTCTCTCGCAACGATAGATACCTGGTTGATTCTGCCAGTAGTCATATGCTTGTCTC
>E. rosae ex Rosa omeiensis PM2024091210 Qinghai
CAGAGCGTG----------AGGTCCAGC-CAG-GGCATT--T-GT-C------------GTGT-GCTGGA--TCGA-C-------------CCT--CCACCCGTGTCGAC-TTTT-----ATATTTTGTTGCTTTGGCGGGCCGGGCT--C-----GTCCA----TGTT-------------CG-CGAG-AGCATGAC--GTAC--TG-----CCC-ACCGG-C--TTCG-GCTGGAGCGCGTCCGCCAGAGACC------CAAAACCCAAACTCAT-G--TTGT--C-CCTGTAGTCTAAGATAAG--ATTT-----------TATAA--------TT------GAT-----AAAACTTTCAACAACGGATCTCTTGGCTCTGGCATCGATGAAGAACGCAGCGAAATGCGATAAGTAATGTGAATTGCAGAATCTAGTGAATCATCGAATCTTTGAACGCACATTGCGCCCCTTGG-TATTCCGAGGGGCATGCCTGTTCGAGCGTCATAAC-AA--ACCC-CTCGAGCT-ACCA--T-T-----------TAGT--GTG---GCTGCGGTGTTGGGGCTCGCC-GC--------ATCGGCGGCCCTTAAAGGCAGTGGCGGTGCCGACGTCGGCTCTACGCGTAGTAAACAGA---CTCGCGACAGAGT-GGCGAC-GGT-GACTAGCCTTGACCTCGAA--TCAGGTA-GGGATACCCGCTGAACTTAAGCATATCAATAAGCGGAGGAAAAGAAACCAACCGGGATTACCT-CAGTAAC-GGCGAGTGAAGCGGTAACAGCT--CAAATTTGAAATCTGGCTCC-GACGGAGTCCGAGTTGTAATTTGTAG-AAGATGCTTTGGG-TTGTGGGTTCGGCCTAAGTTCCTTGGAACAGGAC-GTCATAGAGGGTGAGAATCCCGTATGTGGCCGAGG-CCTGCGCCCGTGTAAAGCTCTTTCGACGAGTCGAGTTGTTTGGGAATGCAGCTCAAAATGGGTGGTAAATTTCATCTAAAGCTAAATATTGGCCAGAGACCGATAGCGCACAAGTAGAGTGATCGAAAGATGAAAAGCACTTTGGAAAGAGAGTTAAACAGTACGTGAAATTGTTGAAAGGGAAGCGCTTGCAACCAGAC-TTGGGCGCTG-TTGATCATCCAGAG--TTCTCTCTGG-TGCACTCGATAG-CGCACAGGCCAGCATCGGTTCGGGTGGCTGGAGAAAGACT-GGAGGAACGTAGCTCCCCTTC--GGGGGAGTG--TTATAGCCTCTGGTGCCATACAGCCCAGCCGGACCGAGGACCGCGCCTTC----GGGCTAGGATGCTGGCGTAATGGTTGTAAGCGACCCGTCTTGAAACACGGACCAAGGAGTCTAACATCTATGCGAGTGTTTGGGCG-T-TAAACCCATACGCGGAATGAAAGTGAACGTAGTCTGTGGATTAGTGGCCGATGGCTACCCTGACCTTCAAGACATTTGGGGGTAAGCCGCCGCTGGTACCCGCCGTCAGGCGTGATTCAGTGGTCGGTATCCTCCTCTTGCGGGGTGTATGGTGCACCCGAGGACAGTCTGACAAGGACTCGAATCGGTGTGTGGCGGACCACCCTGTGGGAA--TCAGTGGGGGCAATTGGATAGCGGG-AGCGAGCAAGAG-CCGGCCCTCGTGGCTTTCTTGCCCAGCAACCGTTGCGGGCCTACCGTTCGCGGTGGGACGCCGTCCAGGATACAACTCGACCTTCGTTCGCGGGGGTGTCGAGGGAGCTATGTGCTCTCTCGCAACGATAGATACCTGGTTGATTCTGCCAGTAGTCATATGCTTGTCTC
>Erysiphe ulmi ex Ulmu cf. laevis 5423 Germany MT218391 ITS
CAGAGCGTG----------AAGTCCAAC-CAT-GGCCAT--T-GT-C------------GTGG-GCTGGA--CCGA-C-------------CCT--CCACCCGTGTCGAC-TTGT-----AT-TTTTGTTGCTTTGGCGGACCGGGCT--C-----GCCCA----TGGT--CGCGTTTCGTACG-TGTG-CGTATGGC--GTGC--TG-----CCC-ACCGG-C--TTTG-GCTGGAGCGTGTCCGCCGGAGACC--TTA-TAAC--CAAAACCTATTG--CCGT--C-CCTGTAGTCTAAGGCAAG--ATTT-----------TA-AA--GAA---TT------GAT-----AAAACTTTCAACAACGGATCTCTTGGCTCTGGCATCGATGAAGAACGCAGCGAAATGCGATAAGTAATGTGAATTGCAGAATCTAGTGAATCATCGAATCTTTGAACGCACATTGCGCCCCTTGG-TATTCCGAGGGGCATGCCTGTTCGAGCGTCATAAC-AA--CCCC-CTCGAGCT-ACCC--T-T----------TTGGT--GTG---GCTGCGGCGTTGGGGCTCGCC-GC--------ATCGGCGGCTCTTAAAGACAGTGGCGGTGCCGACGTCGGCTCTACGCGTAGTAAAATAG---CTCGCGACAGAAC-GGCGAT-GGC-GACTAGCCTTGACCTCGAA--TCAGGTA-GGGATACCCGCTGAACTTAAGCATAT-----------------------------------------------------------------------------------------------------------------------------------------------------------------------------------------------------------------------------------------------------------------------------------------------------------------------------------------------------------------------------------------------------------------------------------------------------------------------------------------------------------------------------------------------------------------------------------------------------------------------------------------------------------------------------------------------------------------------------------------------------------------------------------------------------------------------------------------------------------------------------------------------------------------------------------------------------------------------------------------------------------------------------------------------------------------------------------------------------------------------------------------
>Erysiphe ulmi ex Ulmu cf. minor 4693 Germany MT218388 ITS
CAGAGCGTG----------AAGTCCAAC-CAT-GGCCAT--T-GT-C------------GTGG-GCTGGA--CCGA-C-------------CCT--CCACCCGTGTCGAC-TTGT-----AT-TTTTGTTGCTTTGGCGGACCGGGCT--C-----GCCCA----TGGT--CGCGTTTCGTACG-TGTG-CGTATGGC--GTGC--TG-----CCC-ACCGG-C--TTTG-GCTGGAGCGTGTCCGCCGGAGACC--TTA-TAAC--CAAAACCTATTG--CCGT--C-CCTGTAGTCTAAGGCAAG--ATTT-----------TA-AA--GAA---TT------GAT-----AAAACTTTCAACAACGGATCTCTTGGCTCTGGCATCGATGAAGAACGCAGCGAAATGCGATAAGTAATGTGAATTGCAGAATCTAGTGAATCATCGAATCTTTGAACGCACATTGCGCCCCTTGG-TATTCCGAGGGGCATGCCTGTTCGAGCGTCATAAC-AA--CCCC-CTCGAGCT-ACCC--T-T----------TTGGT--GTG---GCTGCGGCGTTGGGGCTCGCC-GC--------ATCGGCGGCTCTTAAAGACAGTGGCGGTGCCGACGTCGGCTCTACGCGTAGTAAAATAG---CTCGCGACAGAAC-GGCGAT-GGC-GACTAGCCTTGACCTCGAA--TCAGGTA-GGGATACCCGCTGAACTTAAGCAT-------------------------------------------------------------------------------------------------------------------------------------------------------------------------------------------------------------------------------------------------------------------------------------------------------------------------------------------------------------------------------------------------------------------------------------------------------------------------------------------------------------------------------------------------------------------------------------------------------------------------------------------------------------------------------------------------------------------------------------------------------------------------------------------------------------------------------------------------------------------------------------------------------------------------------------------------------------------------------------------------------------------------------------------------------------------------------------------------------------------------------------------
>Erysiphe clandestina ex Ulmus davidiana var. japonica MUMH s100 Japan AB475115 ITS
CAGAGCGTG----------AAGTCCAGC-CAT-GGCAGT--T-GT-C------------GTGC-GCTGGA--CCGA-C-------------CCT--CCACCCGTGTCGAC-TTGT-----AT-TTATGTTGCTTTGGCGGACCGGGCT--C-----GCCCA----TGGT--CGCGTTTCGTACG-TGTG-CGTATGGC--GTGC--TG-----CCC-ACCGG-C--TTCG-GCTGGAGCGTGTCCGCCGGAGACC--TTA-TAAC--CAAAACCTATTG--CTGT--C-CCTGTAGTCTAAGGCAAG--ATTT-----------TA-AA--GAA---TT------GAT-----AAAACTTTCAACAACGGATCTCTTGGCTCTGGCATCGATGAAGAACGCAGCGAAATGCGATAAGTAATGTGAATTGCAGAATCTACTGAATCATCGAATCTTTGAACGCACATTGCGCCCCTTGG-TATTCCGAGGGGCATGCCTGTTCGAGCGTCATAAC-AA--CCCC-CTCGAGCT-ACCC--T-T----------TTGGT--GTG---GCTGCGGCGTTGGGGCTCGCC-AC--------ATCGGCGGCTCTTAAAGACAGTGGCGGTGCCGACGTCGGCTCTACGCGTAGTAAAATAG---CTCGCGACAGAAC-GGCGAT-GGC-GACTAGCC----------------------------------------------------------------------------------------------------------------------------------------------------------------------------------------------------------------------------------------------------------------------------------------------------------------------------------------------------------------------------------------------------------------------------------------------------------------------------------------------------------------------------------------------------------------------------------------------------------------------------------------------------------------------------------------------------------------------------------------------------------------------------------------------------------------------------------------------------------------------------------------------------------------------------------------------------------------------------------------------------------------------------------------------------------------------------------------------------------------------------------------------------------------------------------------
>Erysiphe kenjiana ex Ulmus minor KW 34760F Ukraine AB475118 AB475111
CAGAGCGTG----------AAGTCCAGC-CAT-GGCAGT--T-GT-C------------GTGG-GCTGGA--CCGA-C-------------CCT--CCACCCGTGTCGAC-TTGT-----AT-TTTTGTTGCTTTGGCGGACCGGGCT--C-----GCCCA----TGGT--CGCGTTTCGTACG-TGTG-CGTATGGC--GTGC--TG-----CCC-ACCGG-C--TTCG-GCTGGAGCGTGTCCGCCGGAGACC--TTA-TAAC--CAAAACCTATTG--CCGT--C-CCTGTAGTCTAAGGCAAG--ATTT-----------TA-AA--GAA---TT------GAT-----AAAACTTTCAACAACGGATCTCTTGGCTCTGGCATCGATGAAGAACGCAGCGAAATGCGATAAGTAATGTGAATTGCAGAATCTAGTGAATCATCGAATCTTTGAACGCACATTGCGCCCCTTGG-TATTCCGAGGGGCATGCCTGTTCGAGCGTCATAAC-AA--CCCC-CTCGAGCT-ACCC--T-T----------TTGGT--GTG---GCTGCGGTGTTGGGGCTCGCC-AC--------ATCGGCGGCTCTTAAAGACAGTGGCGGTGCCGACGTCGGCTCTACGCGTAGTAAAATAG---CTCGCGACAGAAC-GGCGAT-GGC-GACTAGCCTTGACCTCGAA--TCAGGTA-GGGATACCCGCTGAACTTAAGCATATCAATAAGCGGAGGAA---------------------------------------------------------------------------------------------------------------------------------------------------------------AGGGTGAGAATCCCGTATGTGGCCCGAGGCCTGCGCCCGTGTAAAGCTCTTTCGACGAGTCGAGTTGTTTGGGAATGCAGCTCAAAATGGGTGGTAAATTTCATCTAAAGCTAAATATGGGCCAGAGACCGATAGCGCACAAGTAGAGTGATCGAAAGATGAAAAGCACTTTGGAAAGAGAGTTAAACAGTACGTGAAATTGTTGAAAGGGAAGCGCTTGCACCCAGAC-TTGGGCGCTG-CTGATCATCCAGAG--TTCTCTCTGG-TGCACTCGACAG-CGCACAGGCCAGCATCGGTTCGGGTGGCTGGAGAAAGACT-GGAGGAACGTAGCTCCCTTTC--GGGGGAGTG--TTATAGCCTCTGGTGCCATGCAGCCCAGCCGGACCGAGGACCGCGCCTTC----GGGCTAGGATGCTGGCGTAATGGGTGTAAGCGACCCGTCTTGAAACACGGACCAAGGAGTCTAACATCTATGCGAGTGTTTGGGCG-T-AAAACCCATACGCGGAATGAAAGTGAACGTAG--------------------------------------------------------------------------------------------------------------------------------------------------------------------------------------------------------------------------------------------------------------------------------------------------------------------------------------------------------------------------------------------------------
>Erysiphe kenjiana ex Ulmus pumila HMJAU PM91841 China MK452611 MK452684
CAGAGCGTG----------AAGTCCAGC-CAT-GGCAGT--T-GT-C------------GTGG-GCTGGA--CCGA-C-------------CCT--CCACCCGTGTCGAC-TTGT-----AT-TTTTGTTGCTTTGGCGGACCGGGCT--C-----GCCCA----TGGT--CGCGTTTCGTACG-TGTG-CGTATGGC--GTGC--TG-----CCC-ACCGG-C--TTCG-GCTGGAGCGTGTCCGCCGGAGACC--TTA-TAAC--CAAAACCTATTG--CCGT--C-CCTGTAGTCTAAGGCAAG--ATTT-----------TA-AA--GAA---TT------GAT-----AAAACTTTCAACAACGGATCTCTTGGCTCTGGCATCGATGAAGAACGCAGCGAAATGCGATAAGTAATGTGAATTGCAGAATCTAGTGAATCATCGAATCTTTGAACGCACATTGCGCCCCTTGG-TATTCCGAGGGGCATGCCTGTTCGAGCGTCATAAC-AA--CCCC-CTCGAGCT-ACCC--T-T----------TTGGT--GTG---GCTGCGGTGTTGGGGCTCGCC-AC--------ATCGGCGGCTCTTAAAGACAGTGGCGGTGCCGACGTCGGCTCTACGCGTAGTAAAATAG---CTCGCGACAGAAC-GGCGAT-GGC-GACTAGCCTTGACCTCGAA--TCAGGTA-GGGATACCCGCTGAACTTAAGCATATCAATAAGCGGAGGAAAAGAAACCAACCGGGATTACCT-CAGTAAC-GGCGAGTGAAGCGGTAACAGCT--CAAATTTGAAATCTGGCTCC-CTCGGAGTCCGAGTTGTAATTTGTAG-AAGATGCTTTGGG-CTGTGGGTTCGGCCTAAGATCCTTGGAACAGGAC-GTCATAGAGGGTGAGAATCCCGTATGTGGCCCGAGGCCTGCGCCCGTGTAAAGCTCTTTCGACGAGTCGAGTTGTTTGGGAATGCAGCTCAAAATGGGTGGTAAATTTCATCTAAAGCTAAATATGGGCCAGAGACCGATAGCGCACAAGTAGAGTGATCGAAAGATGAAAAGCACTTTGGAAAGAGAGTTAAACAGTACGTGAAATTGTTGAAAGGGAAGCGCTTGCACCCAGAC-TTGGGCGCTG-CTGATCATCCAGAG--TTCTCTCTGG-TGCACTCGACAG-CGCACAGGCCAGCATCGGTTCGGGTGGCTGGAGAAAGACT-GGAGGAACGTAGCTCCCTTTC--GGGGGAGTG--TTATAGCCTCTGGTGCCATGCAGCCCAGCCGGACCGAGGACCGCGCCTTC----GGGCTAGGATGCTGGCGTAATGGGTGTAAGCGACCCGTCTTGAAACACGGACCAAGG------------------------------------------------------------------------------------------------------------------------------------------------------------------------------------------------------------------------------------------------------------------------------------------------------------------------------------------------------------------------------------------------------------------------------------------------------------------------
>Erysiphe kusanoi ex Celtis sinensis MUMH 20 Japan AB475120 AB475113
CAGAGCGTG----------AGGTCCAGC-CAT-GGCAGT--T-GTCC------------GTGG-GCTGGA--TC-A-C-------------CCT--CCACCCGTGTCGAC-TTGT-----AT-TTGTGTTGCTTTGGCGGGCCGGGCT--------CGCCA----TGGTCGCGCGTTTCGTACG-TGTG-CGTATGGC--GTGT--TG-----CCC-ACCGG-C--TTCG-GCTGGAGCGTGTCCGCCGGAGACC--CTA-TAAC--CAAAACCTATTG--CTGT--C-CATGTAGTCTAAGGCAAG--ATTT-----------TA-AA--GAA---TT------GAT-----AAAACTTTCAACAACGGATCTCTTGGCTCTGGCATCGATGAAGAACGCAGCGAAATGCGATAAGTAATGTGAATTGCAGAATCTAGTGAATCATCGAATCTTTGAACGCACATTGCGCCCCTTGG-TATTCCGAGGGGCATGCCTGTTCGAGCGTCATAAC-AA--CCGC-CTCGAGCT-ACCC--T-T----------TTGGT--GTG---GCTGCGGTGTTGGGGCTCGCC-GC--------ATCGGCGGCCCTTAAAGACAGTGGCGGTGCCGACGTTGGCTCTACGCGTAGTAAAATAG---CTCGCGACAGAAC-GGCGCT-GGC-GACTAGCCTTGACCTCGAA--TCAGGTA-GGGATACCCGCTG--CTTAAGCATATCAATAAGCGGAGGAAAAGAAACCAACCGGGATTA-CT-CAGTAAC-GGCGAGTGAAGCGGTAACAGCT--CAAATTTGAAATCTGGCTCC-CTCGGAGTCCGAGTTGTAATTTGTAG-AAGATGCTTTGGG-TTGTGGGTTCGGCCTAAGTTCCTTGGAACAGGAC-GTCATAGAGGGTGAGAATCCCGTATGTGGCCCGAGGCCTGCGCCCGTGTAAAGCTCTTTCGACGAGTCGAGTTGTTTGGGAATGCAGCTCAAAATGGGTGGTAAATTTCATCTAAAGCTAAATATGGGCCAGAGACCGATAGCGCACAAGTAGAGTGATCGAAAGATGAAAAGCACTTTGGAAAGAGAGTTAAACAGTACGTGAAATTGTTGAAAGGGAAGCGCTTGTACCCAGAC-TTGGGCGCTG-CTGATCATCCAGAG--TTCTCTCTGG-TGCACTCGACAG-CGCACAGGCCAGCATCGGTTCGGGTGGCTGGAGAAAGACC-GGAGGAACGTAGCTCCCTTTC--GGGGGAGTG-TTTATAGCCTCTGGTGCCATGCAGCCCAGCCGGACCGAGGACCGCGCCTTC----GGGCTAGGATGCTGGCGTAATGGGTGTAAGCGACCCGTCTTGAAACACGGACCAAGGAGTCTAACATCTATGCGAGTGTTTGGGCG-T-TAAACCCATACGCGGAATGAAAGTGAACGTAG--------------------------------------------------------------------------------------------------------------------------------------------------------------------------------------------------------------------------------------------------------------------------------------------------------------------------------------------------------------------------------------------------------
>Erysiphe kusanoi ex Celtis bungeana HMNWAFU CF2013124 China KR048067 KR048129
CAGAGCGTG----------AGGTCCAGC-CAT-GGCAGT--T-GTCC------------GTGG-GCTGGA--TC-A-C-------------CCT--CCACCCGTGTCGAC-TTGT-----AT-TTGTGTTGCTTTGGCGGGCCGGGCT--------CGCCA----TGGTCGCGCGTTTCGTACG-TGTG-CGTATGGC--GTGT--TG-----CCC-ACCGG-C--TTCG-GCTGGAGCGTGTCCGCCGGAGACC--CTA-TAAC--CAAAACCTATTG--CTGT--C-CATGTAGTCTAAGGCAAG--ATTT-----------TA-AA--GAA---TT------GAT-----AAAACTTTCAACAACGGATCTCTTGGCTCTGGCATCGATGAAGAACGCAGCGAAATGCGATAAGTAATGTGAATTGCAGAATCTAGTGAATCATCGAATCTTTGAACGCACATTGCGCCCCTTGG-TATTCCGAGGGGCATGCCTGTTCGAGCGTCATAAC-AA--CCGC-CTCGAGCT-ACCC--T-T----------TTGGT--GTG---GCTGCGGTGTTGGGGCTCGCC-GC--------ATCGGCGGCCCTTAAAGACAGTGGCGGTGCCGACGTTGGCTCTACGCGTAGTAAAATAG---CTCGCGACAGAAC-GGCGCT-GGC-GACTAGCCTTGACCTCGAA--TCAGGTA-GGGATACCCGCTG--CTTAAGCATATCAATAAGCGGAGGA----------------------------------------------TAACAGCT--CAAATTTGAAATCTGGCTCC-CTCGGAGTCCGAGTTGTAATTTGTAG-AAGATGCTTTGGG-TTGTGGGTTCGGCCTAAGTTCCTTGGAACAGGAC-GTCATAGAGGGTGAGAATCCCGTATGTGGCCCGAGGCCTGCGCCCGTGTAAAGCTCTTTCGACGAGTCGAGTTGTTTGGGAATGCAGCTCAAAATGGGTGGTAAATTTCATCTAAAGCTAAATATGGGCCAGAGACCGATAGCGCACAAGTAGAGTGATCGAAAGATGAAAAGCACTTTGGAAAGAGAGTTAAACAGTACGTGAAATTGTTGAAAGGGAAGCGCTTGTACCCAGAC-TTGGGCGCTG-CTGATCATCCAGAG--TTCTCTCTGG-TGCACTCGACAG-CGCACAGGCCAGCATCGGTTCGGGTGGCTGGAGAAAGACC-GGAGGAACGTAGCTCCCTTTC--GGGGGAGTG-TTTATAGCCTCTGGTGCCATGCAGCCCAGCCGGACCGAGGACCGCGCCTTC----GGGCTAGGATGCTGGCGTAATGGGTGTAAGCGACCCG--------------------------------------------------------------------------------------------------------------------------------------------------------------------------------------------------------------------------------------------------------------------------------------------------------------------------------------------------------------------------------------------------------------------------------------------------------------------------------------------
>Bulbomicroidium bauhiniicola ex Bauhinia macranthera Mexico LC222311
CTGAGCGTG----------AGACCC----CATGTGCAGG----GC--------------GCTTCTTCGGCGCCCGGCCAGGGGGTATTCTACCTC-CCACCCGTGTCGAC-TATT-----AT--ATTGTTGCTTTGGCGAGCCGGGCCATCCTCTACCGGACC--CAATGTGATTTCCCCTGCGGAGAATATTGGGGC--GCCCGCTGGCC--ATC-GCCGAAAGGTGGG-GCTGGAGCGTGCTCGCCAGAGACT---TA-AATTTGCCCAACTCAT-GTATTAT----TGTGTAGTCTAAGGTAACACATTTCCGGTCGGGAATGATATAATAATCTT------GAT-----AAAACTTTCAACAACGGATCTCTTGGCTCTGGCATCGATGAAGAACGCAGCGAAATGCGATAAGTAATGTGAATTGCAGAATTTCGTGAATCATCGAATCTTTGAACGCACATTGCGCCCCTTGG-TATTCCGAGGGGCATGCCTGTTCGAGCGTCATAAC-AAA-CC-C-TTCAAGCC-ACTG--C-TACTTTGTGAGTGTGTGTGTG---GTTTCGGAGTTGGAGATCGCT-AC--------ACTGGCGGCTCTTAAAAGCAGTGGCAGTACCAGTGTCGGCTCTACGCGGAGTAGAAATCG--CTCGCGACTAGAC-GGCAAC-GGT-GACTGGCCTTGACCTCGAA--TCAGGTA-GGGATACCCGCTGAACTTAAGCATATCAATAAGCGGAGGAAAAGAAACCAACAGGGATTACCT-CAGTAAC-GGCGAGTGAAGCGGTAACAGCT--CAAATTTGAAATCGGGCTCC-TTCGGAGCTCGAGTTGTAATTTGCAG-AAGATGCTTTGGGTTTGCTGGCTCGATCTAAGTTCCTTGGAACAGGAC-GTCAGAGAGGGTGAGAATCCCGTACGTGATCGTGG-CCGGCACCCGTGTAAAGCTCTTTCGACGAGTCGAGTTGTTTGGGAATGCAGCTCAAAATGGGTGGTAAATTTCATCTAAAGCTAAATATGGGCCAGAGACCGATAGCGCACAAGTAGAGTGATCGAAAGATGAAAAGCACTTTGGAAAGAGAGTTAAACAGTACGTGAAATTGTTGAAAGGGAAGCGCTTGCAACCAGAC-TTGGGCTTCA-CTGTTCAGCCAGAG--TTATCTCTGG-TGCACTCGGTGT-CGCACAGGCCAGCATCGGTTCGGGTGGCTGGAGAAAAGCC-GTAGGAATGTAGCTCCTCTC----GAGGAGTG--TTATAGCCTAGGGCGCAATGCAGCCCATCCGGACCGAGGACCGCGTCCTTTCGAGGACTAGGATGCTGGCGTAATGGTTGTAAGCGACCCGTCTTGAAACACGGACCAAGGAGTCTAACATCTATGCGAGTGTTTGGGTGTC-GAAACCCAGGCGCGGAATGAAAGTGAACGTAG--------------------------------------------------------------------------------------------------------------------------------------------------------------------------------------------------------------------------------------------------------------------------------------------------------------------------------------------------------------------------------------------------------
>Brasiliomyces malachrae ex Malvastrum coromandelianum MUMH 3093 Argentina LC191217
CCGAGTGTGTGAAGACCCTAGATTTAA------GGCACTTGTGGTATAATATTCCACGAGTGTCTTTAGGG-TCGA-C-------------CTCCTCCACCCGTGTCGAC-TCTT-----AA-CTTTGTTGCTTTGGCGAACCGGGT---------ATGCG----TGAT----------------TGCG-CGCAAAAA---------------ACCCCTTGG-C--TTCG-GCTGAGATGCGTCCGCCAGAGACTCATAAAAAC---CCCAACTCGT-G--TTGT----CATGCAGTCTTTAGTATT--AATCGATGAGAAAAAAATCATCGAGAAAATGA----AAT-----AAAACTTTCAACAACGGATCTCTTGGCTCTGGCATCGATGAAGAACGCAGCGAAATGCGATAAGTAATGTGAATTGCAGAATTTAGTGAATCATCGAATCTTTGAACGCACATTGCGCCCCTTGG-TATTCCGAGGGGCATGCCTGTTCGAGCGTCATAACACAACCTCC-TTCGAGCC-ACCG--TGT-------------GACGGTGTTAGCTCTGGTGTTGAGGCTCGCCAGC---TTCGGTAGGGCGGCCTCTAAAAACAGTGGCAGTGCCGGCGTAGGCGCTTCGCGTAGTACTTATTTTCCTCGCGATAGAGCAGACGTGTGGCGGGCTGGCCTTGACCTCGAA--TCAGGTA-GGAATACCCGCTGAACTTAAGCATATCAATAAGCGGAGGAAAAGAAACCAACAGGGATTACCT-CAGTAAC-GGCGAGTGAAGCGGTAACAGCTCACAAGTTTGAAATCTGGCTCCTCCACGAGTCCGAATTGTAATTTGTAGAAAGATGCTTTGAG-CTTTAGGGCTGGCCGAAGTTCCTTGGAACAGGAC-GTCATAGAGGGTGAGAATCCCGTATGTGGCCGGAATCCTATGCTCGTGTAAAGCTCTTTCGACGAGTCGAGTTGTTTGGGAATGCAGCTCAAAATGGGTGGTAAATTTCATCTAAAGCTAAATATGGGCCAGAGACCGATAGCGCACAAGTAGAGTGATCGAAAGATGAAAAGCACTTTGGAAAGAGAGTTAAACAGTACGTGAAATTGTTGAAAGGGAAGCGCTTGCAACCAGAC-TTGGGCATCG-TTGATCATCCTGAG--TTCTTCTCAGGTGCACTTGACAA-TGCACAGGCCAGCATCGGTTCGGGTGGTTGGAGAAAGGCC-GTAGGAATGTAGCTC-TCTCC---GGAGAGTG--TTATAGCCTAGGGCACAATACAGCCCATCTGGACCGAGGACCGCGCCTTC----GGGCTAGGATGCTGGCGTAATGGTTGTAAGCGACCCGTCTTGAAACACGGACCAAGGAGTCTAACATCTATGCGAGTGTTTGGGCGTGAAAAACCCAGACGCGGAATGAAAGTGAACGTAG--------------------------------------------------------------------------------------------------------------------------------------------------------------------------------------------------------------------------------------------------------------------------------------------------------------------------------------------------------------------------------------------------------
