# Supplementary material for: Revision of powdery mildews (Ascomycota, Erysiphaceae) on Rosa in China: unexpected taxonomic complexity with phytopathological implications
Source: IMA Fungus. 2026 Mar 4;17:e184484. doi: 10.3897/imafungus.17.184484 (PMC12980140; doi:10.3897/imafungus.17.184484)
Supplement: Supplementary material 4 — Supplementary data 4 [file imafungus-17-e184484-s004.fas]

>P filipendulae ex Filipendula intermedia HMJAU01057 China
CTG-AGCGT-GAAGCCA-CGCAGGGCGCCTGTCCT---GCGCGGCTGACCCTCCA-CCCGTGT-GAACTGATTATGTTGCTTTGGCGGGCCGGGCT---CGACCTACCGGCTCCGGCTGGGGAGTGCCCGCCAGAGAAGCCCCAACTCATGTAGTTAGTGCAGTCTGAG-----AAAAATTTAATAAGTAAAACTTTCAACAACGGATCTCTTGGCTCTGGCATCGATGAAGAACGCAGCGAAATGCGATAAGTAATGTGAAT-TGCAGAATTTAGTGAATCATCGAATCTTTGAACGCACATTGCGCCCCCCGGTATTCCGAGGGGCATGCCTGTTCGAGCGTCAGAACATCCTCTCAAGCCTGGCTTGGTCTTGGGGCGCG-CCGGTTCGGCGTCCCCTAAACATAGTGGCGGTACCGTTGTGCTCTC-CGCGTAGTCACGTATCTCGC-GACAG-AGTGGCGAT--GGGACCTGCCAAAACCCACATA-TTTTTTGGA-------------------------------------------------------------------------AGCGGTAACAGCTCAAATTTGAAATCTGGCTCCTTTGGGGCCCGAGTTGTAATTTGTAGAAGATGCTTTGGGTGTGGGC-TGGCA-TAAGTTCCTTGGAACAGGACGTCGTAGAGGGTGAGAATCCCGTATGCGGCTGGCGCCCGCGCCCGTGTAAAGCTCTTTCGACGAGTCGAGTTGTTTGGGAATGCAGCTCTAAATGGGTGGTAAATTTCATCTAAAGCTAAATATTGG-CCAGAGACCGATAGCGCACAAGTAGAGTGATCGAAAGATGAAAAGCACTTTGGAAAGAGAGTTAAACAGTACGTGAAATTGTTGAAAGGGAAGCGCTGGCAACCAGACTTGGGCGCTGTTGATCCGTTAGGGTTCTCCCTGGGGTACTCAGCAGCGCGCAGGCCAGCATCGGTTT-GGGGGGTTGGAGAAAGGCTGGTGGAATGTGGCTGCCTTCGGGCAGTGTTATAGCCACCGGTGGCATGCAGCCTCCCCGGACCGAGGACCGCGCTTCGGCTAGGATGCTGGCGTAATGGTTGTTAGCGACCCGTCTTGAAACACGGACCAAGGAGTCTAACATCTATGCGAGTGTTTGGGTGTCAAACCCATACGCGGAATGAAAGTGAACGT-----------------------------------------------------------------------------------------------------------------------------------------------------------------------------------------------------------------------------------------------------------------------------------------------------------------------------------------------------------------------------------------
>P filipendulae ex Filipendula sp HMJAU PM91927 China
CTG-AGCGT-GAAGCCA-CGCAGGGCGCCTGTCCT---GCGCGGCTGACCCTCCA-CCCGTGT-GAACTGATTATGTTGCTTTGGCGGGCCGGGCT---CGACCTACCGGCTCCGGCTGGGGAGTGCCCGCCAGAGAAGCCCCAACTCATGTAGTTAGTGCAGTCTGAG-----AAAAATTTAATAAGTAAAACTTTCAACAACGGATCTCTTGGCTCTGGCATCGATGAAGAACGCAGCGAAATGCGATAAGTAATGTGAAT-TGCAGAATTTAGTGAATCATCGAATCTTTGAACGCACATTGCGCCCCCCGGTATTCCGAGGGGCATGCCTGTTCGAGCGTCAGAACATCCTCTCAAGCCTGGCTTGGTCTTGGGGCGCG-CCGGTTCGGCGTCCCCTAAACATAGTGGCGGTACCGTTGTGCTCTC-CGCGTAGTCACGTATCTCGC-GACAG-AGTGGCGAT--GGGACCTGCCAAAACCCACATA-TTTTTTGGACCCGCTGAACTTAAGCATATCAATAAGCGGAGGAAAAGAAACCAACAGGGATTACCTCAGTAACGGCGAGTGAAGCGGTAACAGCTCAAATTTGAAATCTGGCTCCTTTGGGGCCCGAGTTGTAATTTGTAGAAGATGCTTTGGGTGTGGGCCTGGCC-TAAGTTCCTTGGAACAGGACGTCGTAGAGGGTGAGAATCCCGTATGCGGCTGGCGCCCGCGCCCGTGTAAAGCTCTTTCGACGAGTCGAGTTGTTTGGGAATGCAGCTCTAAATGGGTGGTAAATTTCATCTAAAGCTAAATATTGG-CCAGAGACCGATAGCGCACAAGTAGAGTGATCGAAAGATGAAAAGCACTTTGGAAAGAGAGTTAAACAGTACGTGAAATTGTTGAAAGGGAAGCGCTGGCAACCAGACTTGGGCGCTGTTGATCCGTTAGGGTTCTCCCTGGGGTACTCAGCAGCGCGCAGGCCAGCATCGGTTT-GGGGGGTTGGAGAAAGGCTGGTGGAATGTGGCTGCCTTCGGGCAGTGTTATAGCCACCGGTGGCATGCAGCCTCCCCGGACCGAGGACCGCGCTTCGGCTAGGATGCTGGCGTAATGGTTGTTAGCGACCCGTCTTGAAACACGGACCAAGG-----------------------------------------------------------------------------------------------------------------------------------------------------------------------------------------------------------------------------------------------------------------------------------------------------------------------------------------------------------------------------------------------------------------------------------------------------
>P filipendulae ex Filipendula ulmaria GLM F 96874 Germany
CTG-AGCGT-GAAGCCA-CGCAGGGCGCCTGTCCT---GCGCGGCTGACCCTCCA-CCCGTGT-GAACTGATTATGTTGCTTTGGCGGGCCGGGCT---CGACCTACCGGCTCCGGCTGGGGAGTGCCCGCCAGAGAAGCCCCAACTCATGTAGTTAGTGCAGTCTGAG-----AAAAATTTAATAAGTAAAACTTTCAACAACGGATCTCTTGGCTCTGGCATCGATGAAGAACGCAGCGAAATGCGATAAGTAATGTGAAT-TGCAGAATTTAGTGAATCATCGAATCTTTGAACGCACATTGCGCCCCCCGGTATTCCGAGGGGCATGCCTGTTCGAGCGTCAGAACATCCTCTCAAGCCTGGCTTGGTCTTGGGGCGCG-CCGGTTCGGCGTCCCCTAAACATAGTGGCGGTACCGTTGTGCTCTC-CGCGTAGTCACGTATCTCGC-GACAG-AGTGGCGAT--GGGACCTGCCAAAACCCACATA-TTTTTTGGACCCGCTGAACTTAAGCATATCAATAAGCGGAGGAAAAGAAACCAACAGGGATTACCTCAGTAACGGCGAGTGAAGCGGTAACAGCTCAAATTTGAAATCTGGCTCCTTTGGGGCCCGAGTTGTAATTTGTAGAAGATGCTTTGGGTGTGGGCCTGGCC-TAAGTTCCTTGGAACAGGACGTCGTAGAGGGTGAGAATCCCGTATGCGGCTGGCGCCCGCGCCCGTGTAAAGCTCTTTCGACGAGTCGAGTTGTTTGGGAATGCAGCTCTAAATGGGTGGTAAATTTCATCTAAAGCTAAATATTGG-CCAGAGACCGATAGCGCACAAGTAGAGTGATCGAAAGATGAAAAGCACTTTGGAAAGAGAGTTAAACAGTACGTGAAATTGTTGAAAGGGAAGCGCTGGCAACCAGACTTGGGCGCTGTTGATCCGTTAGGGTTCTCCCTGGGGTACTCAGCAGCGCGCAGGCCAGCATCGGTTT-GGGGGGTTGGAGAAAGGCTGGTGGAATGTGGCTGCCTTCGGGCAGTGTTATAGCCACCGGTGGCATGCAGCCTCCCCGGACCGAGGACCGCGCTTCGGCTAGGATGCTGGCGTAATGGTTGTTAGCGACCCGTCTTGAAACACGGACCAAGGAGTCTAACATCTATGCGAGTGTTTGGGTGTCAAACCCATACGCGGAATGAAAGTGAACGT-----------------------------------------------------------------------------------------------------------------------------------------------------------------------------------------------------------------------------------------------------------------------------------------------------------------------------------------------------------------------------------------
>P filipendulae ex Filipendula ulmaria HAL 832 F Germany
CTG-AGCGT-GAAGCCA-CGCAGGGCGCCTGTCCT---GCGCGGCTGACCCTCCA-CCCGTGT-GAACTGATTATGTTGCTTTGGCGGGCCGGGCT---CGACCTACCGGCTCCGGCTGGGGAGTGCCCGCCAGAGAAGCCCCAACTCATGTAGTTAGTGCAGTCTGAG-----AAAAATTTAATAAGTAAAACTTTCAACAACGGATCTCTTGGCTCTGGCATCGATGAAGAACGCAGCGAAATGCGATAAGTAATGTGAAT-TGCAGAATTTAGTGAATCATCGAATCTTTGAACGCACATTGCGCCCCCCGGTATTCCGAGGGGCATGCCTGTTCGAGCGTCAGAACATCCTCTCAAGCCTGGCTTGGTCTTGGGGCGCG-CCGGTTCGGCGTCCCCTAAACATAGTGGCGGTACCGTTGTGCTCTC-CGCGTAGTCACGTATCTCGC-GACAG-AGTGGCGAT--GGGACCTGCCAAAACCCACATA-TTTTTTGGACCCGCTGAACTTAAGCATATCAATAAGCGGAGGAAAAGAAACCAACAGGGATTACCTCAGTAACGGCGAGTGAAGCGGTAACAGCTCAAATTTGAAATCTGGCTCCTTTGGGGCCCGAGTTGTAATTTGTAGAAGATGCTTTGGGTGTGGGCCTGGCC-TAAGTTCCTTGGAACAGGACGTCGTAGAGGGTGAGAATCCCGTATGCGGCTGGCGCCCGCGCCCGTGTAAAGCTCTTTCGACGAGTCGAGTTGTTTGGGAATGCAGCTCTAAATGGGTGGTAAATTTCATCTAAAGCTAAATATTGG-CCAGAGACCGATAGCGCACAAGTAGAGTGATCGAAAGATGAAAAGCACTTTGGAAAGAGAGTTAAACAGTACGTGAAATTGTTGAAAGGGAAGCGCTGGCAACCAGACTTGGGCGCTGTTGATCCGTTAGGGTTCTCCCTGGGGTACTCAGCAGCGCGCAGGCCAGCATCGGTTT-GGGGGGTTGGAGAAAGGCTGGTGGAATGTGGCTGCCTTCGGGCAGTGTTATAGCCACCGGTGGCATGCAGCCTCCCCGGACCGAGGACCGCGCTTCGGCTAGGATGCTGGCGTAATGGTTGTTAGCGACCCGTCTTGAAACACGGACCAAGGAGTCTAACATCTATGCGAGTGTTTGGGTGTCAAACCCATACGCGGAATGAAAGTGAACGT-----------------------------------------------------------------------------------------------------------------------------------------------------------------------------------------------------------------------------------------------------------------------------------------------------------------------------------------------------------------------------------------
>P macularis ex Humulus scandens KUS F29509 Korea
CTG-AGCGT-GAAGCCA-CGCAGGGCGCCTGTCCT---GCGCGGCTGACCCTCCA-CCCGTGT-GAACTGATTATGTTGCTTTGGCGGGCCGGGCT---CGACCTACCGGCTCCGGCTGGGGAGTGCCCGCCAGAGAAGCCCCAACTCATGTAGTTAGTGCAGTCTGAG-----AAAAATTTAATAAGTAAAACTTTCAACAACGGATCTCTTGGCTCTGGCATCGATGAAGAACGCAGCGAAATGCGATAAGTAATGTGAAT-TGCAGAATTTAGTGAATCATCGAATCTTTGAACGCACATTGCGCCCCCCGGTATTCCGAGGGGCATGCCTGTTCGAGCGTCAGAACATCCTCTCAAGCCTGGCTTGGTCTTGGGGCGCG-CCGGTTCGGCGTCCCCTAAACATAGTGGCGGTACCGTTGTGCTCTC-CGCGTAGTCACGTATCTCGC-------------------------------------------------ACCCGCTGAACTTAAGCATATCAATAAGCGGAGGAAAAGAAACCAACAGGGATTACCTCAGTAACGGCGAGTGAAGCGGTAACAGCTCAAATTTGAAATCTGGCTCCTTTGGGGCCCGAGTTGTAATTTGTAGAAGATGCTTTGGGTGTGGGCCTGGCC-TAAGTTCCTTGGAACAGGACGTCGTAGAGGGTGAGAATCCCGTATGCGGCTGGCGCCCGCGCCCGTGTAAAGCTCTTTCGACGAGTCGAGTTGTTTGGGAATGCAGCTCTAAATGGGTGGTAAATTTCATCTAAAGCTAAATATTGG-CCAGAGACCGATAGCGCACAAGTAGAGTGATCGAAAGATGAAAAGCACTTTGGAAAGAGAGTTAAACAGTACGTGAAATTGTTGAAAGGGAAGCGCTGGCAACCAGACTTGGGCGCTGTTGATCCGTTAGGGTTCTCCCTGGGGTACTCAGCAGCGCGCAGGCCAGCATCGGTTT-GGGGGGTTGGAGAAAGGCCGGTGGAATGTGGCTGCCTTCGGGCAGTGTTATAGCCACCGGTGGCATGCAGCCTCCCCGGACCGAGGACCGCGCTTCGGCTAGGATGCTGGCGTAATGGTTGTTAGCGACCCGTCTTGAAACACGGACCAAGGAGTCTAACATCTATGCGAGTGTTTGGGTGTCAAACCCATACGCGGAATGAAAGTGAACGT-----------------------------------------------------------------------------------------------------------------------------------------------------------------------------------------------------------------------------------------------------------------------------------------------------------------------------------------------------------------------------------------
>P macularis ex Humulus scandens KUS F33594 Korea
CTG-AGCGT-GAAGCCA-CGCAGGGCGCCTGTCCT---GCGCGGCTGACCCTCCA-CCCGTGT-GAACTGATTATGTTGCTTTGGCGGGCCGGGCT---CGACCTACCGGCTCCGGCTGGGGAGTGCCCGCCAGAGAAGCCCCAACTCATGTAGTTAGTGCAGTCTGAG-----AAAAATTTAATAAGTAAAACTTTCAACAACGGATCTCTTGGCTCTGGCATCGATGAAGAACGCAGCGAAATGCGATAAGTAATGTGAAT-TGCAGAATTTAGTGAATCATCGAATCTTTGAACGCACATTGCGCCCCCCGGTATTCCGAGGGGCATGCCTGTTCGAGCGTCAGAACATCCTCTCAAGCCTGGCTTGGTCTTGGGGCGCG-CCGGTTCGGCGTCCCCTAAACATAGTGGCGGTACCGTTGTGCTCTC-CGCGTAGTCACGTATCTCGC-------------------------------------------------ACCCGCTGAACTTAAGCATATCAATAAGCGGAGGAAAAGAAACCAACAGGGATTACCTCAGTAACGGCGAGTGAAGCGGTAACAGCTCAAATTTGAAATCTGGCTCCTTTGGGGCCCGAGTTGTAATTTGTAGAAGATGCTTTGGGTGTGGGCCTGGCC-TAAGTTCCTTGGAACAGGACGTCGTAGAGGGTGAGAATCCCGTATGCGGCTGGCGCCCGCGCCCGTGTAAAGCTCTTTCGACGAGTCGAGTTGTTTGGGAATGCAGCTCTAAATGGGTGGTAAATTTCATCTAAAGCTAAATATTGG-CCAGAGACCGATAGCGCACAAGTAGAGTGATCGAAAGATGAAAAGCACTTTGGAAAGAGAGTTAAACAGTACGTGAAATTGTTGAAAGGGAAGCGCTGGCAACCAGACTTGGGCGCTGTTGATCCGTTAGGGTTCTCCCTGGGGTACTCAGCAGCGCGCAGGCCAGCATCGGTTT-GGGGGGTTGGAGAAAGGCCGGTGGAATGTGGCTGCCTTCGGGCAGTGTTATAGCCACCGGTGGCATGCAGCCTCCCCGGACCGAGGACCGCGCTTCGGCTAGGATGCTGGCGTAATGGTTGTTAGCGACCCGTCTTGAAACACGGACCAAGGAGTCTAACATCTATGCGAGTGTTTGGGTGTCAAACCCATACGCGGAATGAAAGTGAACGT-----------------------------------------------------------------------------------------------------------------------------------------------------------------------------------------------------------------------------------------------------------------------------------------------------------------------------------------------------------------------------------------
>P dipsacacearum ex Dipsacus fullonum isolate 6 52 UK
CTG-AGCGT-GAAGCCA-CGCAGGGCGCCTGTCCT---GCGCGGCTGACCCTCCA-CCCGTGT-GAACTGATTATGTTGCTTTGGCGGGCCGGGCT---CGACCTACCGGCTCCGGCTGGGGAGTGCCCGCCAGAGAAGCCCCAACTCATGTAGTTAGTGCAGTCTGAG-----AAAAATTTAATAAGTAAAACTTTCAACAACGGATCTCTTGGCTCTGGCATCGATGAAGAACGCAGCGAAATGCGATAAGTAATGTGAAT-TGCAGAATTTAGTGAATCATCGAATCTTTGAACGCACATTGCGCCCCCCGGTATTCCGAGGGGCATGCCTGTTCGAGCGTCAGAACATCCTCTCAAGCCTGGCTTGGTCTTGGGGCGCG-CCGGTTCGGCGTCCCCTAAACAGAGTGGCGGTACCGTTGTGCTCTC-CGCGTAGTCACGTATCTCGC-GACAG-AGTGGCGAT--GGGACCTGCCAAAACCC-CCCATTTTCTTGG-----------------------------------------------------------------------------------------------------------------------------------------------------------------------------------------------------------------------------------------------------------------------------------------------------------------------------------------------------------------------------------------------------------------------------------------------------------------------------------------------------------------------------------------------------------------------------------------------------------------------------------------------------------------------------------------------------------------------------------------------------------------------------------------------------------------------------------------------------------------------------------------------------------------------------------------------------------------------------------------------------------------------------------------------------------------------------------------------------------------
>P dipsacacearum ex Dipsacus sp isolate 5 135 UK
CTG-AGCGT-GAAGCCA-CGCAGGGCGCCTGTCCT---GCGCGGCTGACCCTCCA-CCCGTGT-GAACTGATTATGTTGCTTTGGCGGGCCGGGCT---CGACCTACCGGCTCCGGCTGGGGAGTGCCCGCCAGAGAAGCCCCAACTCATGTAGTTAGTGCAGTCTGAG-----AAAAATTTAATAAGTAAAACTTTCAACAACGGATCTCTTGGCTCTGGCATCGATGAAGAACGCAGCGAAATGCGATAAGTAATGTGAAT-TGCAGAATTTAGTGAATCATCGAATCTTTGAACGCACATTGCGCCCCCCGGTATTCCGAGGGGCATGCCTGTTCGAGCGTCAGAACATCCTCTCAAGCCTGGCTTGGTCTTGGGGCGCG-CCGGTTCGGCGTCCCCTAAACAGAGTGGCGGTACCGTTGTGCTCTC-CGCGTAGTCACGTATCTCGC-GACAG-AGTGGCGAT--GGGACCTGCCAAAACCC-CCCATTTTCTTGG-----------------------------------------------------------------------------------------------------------------------------------------------------------------------------------------------------------------------------------------------------------------------------------------------------------------------------------------------------------------------------------------------------------------------------------------------------------------------------------------------------------------------------------------------------------------------------------------------------------------------------------------------------------------------------------------------------------------------------------------------------------------------------------------------------------------------------------------------------------------------------------------------------------------------------------------------------------------------------------------------------------------------------------------------------------------------------------------------------------------
>P dipsacacearum ex Knautia macedonica isolate 4 29 UK
CTG-AGCGT-GAAGCCA-CGCAGGGCGCCTGTCCT---GCGCGGCTGACCCTCCA-CCCGTGT-GAACTGATTATGTTGCTTTGGCGGGCCGGGCT---CGACCTACCGGCTCCGGCTGGGGAGTGCCCGCCAGAGAAGCCCCAACTCATGTAGTTAGTGCAGTCTGAG-----AAAAATTTAATAAGTAAAACTTTCAACAACGGATCTCTTGGCTCTGGCATCGATGAAGAACGCAGCGAAATGCGATAAGTAATGTGAAT-TGCAGAATTTAGTGAATCATCGAATCTTTGAACGCACATTGCGCCCCCCGGTATTCCGAGGGGCATGCCTGTTCGAGCGTCAGAACATCCTCTCAAGCCTGGCTTGGTCTTGGGGCGCG-CCGGTTCGGCGTCCCCTAAACAGAGTGGCGGTACCGTTGTGCTCTC-CGCGTAGTCACGTATCTCGC-GACAG-AGTGGCGAT--GGGACCTGCCAAAACCC-CCCATTTTCTTGG-----------------------------------------------------------------------------------------------------------------------------------------------------------------------------------------------------------------------------------------------------------------------------------------------------------------------------------------------------------------------------------------------------------------------------------------------------------------------------------------------------------------------------------------------------------------------------------------------------------------------------------------------------------------------------------------------------------------------------------------------------------------------------------------------------------------------------------------------------------------------------------------------------------------------------------------------------------------------------------------------------------------------------------------------------------------------------------------------------------------
>P lini ex Linum usitatissimum HAL 3309 F UK
CTG-AGCGT-GAAGCCA-CGCAGGGCGCATGTCCT---GCGCGGCTGACCCTCCA-CCCGTGT-GAACTGATTATGTTGCTTTGGCGGGCCGGGCT---CGACCTACCGGCTCCGGCTGGGGAGTGCCCGCCAGAGAAGCCCCAACTCGTGTTATTAGTGCAGTCTGAG-----AAAAATTTAATAAGTAAAACTTTCAACAACGGATCTCTTGGCTCTGGCATCGATGAAGAACGCAGCGAAATGCGATAAGTAATGTGAAT-TGCAGAATTTAGTGAATCATCGAATCTTTGAACGCACATTGCGCCCCCCGGTATTCCGAGGGGCATGCCTGTTCGAGCGTCAGAACATCCTCTCAAGCCTGGCTTGGTCTTGGGGCGCG-CCGGGTCGGCGTCCCCTAAACATAGTGGCGGTACCGTTGTGCTCTC-CGCGTAGTCACGTATCTCGC-GACAG-AGCGGCGAT--GGGACCTGCCAAAACCCACATA-TTTTTTGGACCCGCTGAACTTAAGCATATCAATAAGCGGAGGAAAAGAAACCAACAGGGATTACCTCAGTAACGGCGAGTGAAGCGGTAACAGCTCAAATTTGAAATCTGGCTCCTTTGGGGCCCGAGTTGTAATTTGTAGAAGATGCTTTGGGTGTGGGCCTGGCC-TAAGTTCCTTGGAACAGGACGTCGTAGAGGGTGAGAATCCCGTATGCGGCTGGCGCCCGCGCCCATGTAAAGCTCTTTCGACGAGTCGAGTTGTTTGGGAATGCAGCTCTAAATGGGTGGTAAATTTCATCTAAAGCTAAATATTGG-CCAGAGACCGATAGCGCACAAGTAGAGTGATCGAAAGATGAAAAGCACTTTGGAAAGAGAGTTAAACAGTACGTGAAATTGTTGAAAGGGAAGCGCTGGCAACCAGACTTGGGCGCTGTTGATCCGTTAGGGTTCTCCCTGGGGTACTCAGCAGTGCGCAGGCCAGCATCGGTTT-GGGGGGTTGGAGAAAGGCTGGTGGAATGTGGCTGCCTTCGGGCAGTGTTATAGCCACCGGTGGCATGCAGCCTCCCCGGACCGAGGACCGCGCTTCGGCTAGGATGCTGGCGTAATGGTTGTCAGCGACCCGTCTTGAAACACGGACCAAGGAGTCTAACATCTATGCGAGTGTTTGGGTGTTAAACCCATACGCGGAATGAAAGTGAACGT-----------------------------------------------------------------------------------------------------------------------------------------------------------------------------------------------------------------------------------------------------------------------------------------------------------------------------------------------------------------------------------------
>P lini ex Linum usitatissimum KR0002832 Germany
CTG-AGCGT-GAAGCCA-CGCAGGGCGCATGTCCT---GCGCGGCTGACCCTCCA-CCCGTGT-GAACTGATTATGTTGCTTTGGCGGGCCGGGCT---CGACCTACCGGCTCCGGCTGGGGAGTGCCCGCCAGAGAAGCCCCAACTCGTGTTATTAGTGCAGTCTGAG-----AAAAATTTAATAAGTAAAACTTTCAACAACGGATCTCTTGGCTCTGGCATCGATGAAGAACGCAGCGAAATGCGATAAGTAATGTGAAT-TGCAGAATTTAGTGAATCATCGAATCTTTGAACGCACATTGCGCCCCCCGGTATTCCGAGGGGCATGCCTGTTCGAGCGTCAGAACATCCTCTCAAGCCTGGCTTGGTCTTGGGGCGCG-CCGGGTCGGCGTCCCCTAAACATAGTGGCGGTACCGTTGTGCTCTC-CGCGTAGTCACGTATCTCGC-GACAG-AGCGGCGAT--GGGACCTGCCAAAACCCACATA-TTTTTTGGACCCGCTGAACTTAAGCATATCAATAAGCGGAGGAAAAGAAACCAACAGGGATTACCTCAGTAACGGCGAGTGAAGCGGTAACAGCTCAAATTTGAAATCTGGCTCCTTTGGGGCCCGAGTTGTAATTTGTAGAAGATGCTTTGGGTGTGGGCCTGGCC-TAAGTTCCTTGGAACAGGACGTCGTAGAGGGTGAGAATCCCGTATGCGGCTGGCGCCCGCGCCCATGTAAAGCTCTTTCGACGAGTCGAGTTGTTTGGGAATGCAGCTCTAAATGGGTGGTAAATTTCATCTAAAGCTAAATATTGG-CCAGAGACCGATAGCGCACAAGTAGAGTGATCGAAAGATGAAAAGCACTTTGGAAAGAGAGTTAAACAGTACGTGAAATTGTTGAAAGGGAAGCGCTGGCAACCAGACTTGGGCGCTGTTGATCCGTTAGGGTTCTCCCTGGGGTACTCAGCAGTGCGCAGGCCAGCATCGGTTT-GGGGGGTTGGAGAAAGGCTGGTGGAATGTGGCTGCCTTCGGGCAGTGTTATAGCCACCGGTGGCATGCAGCCTCCCCGGACCGAGGACCGCGCTTCGGCTAGGATGCTGGCGTAATGGTTGTCAGCGACCCGTCTTGAAACACGGACCAAGGAGTCTAACATCTATGCGAGTGTTTGGGTGTTAAACCCATACGCGGAATGAAAGTGAACGT-----------------------------------------------------------------------------------------------------------------------------------------------------------------------------------------------------------------------------------------------------------------------------------------------------------------------------------------------------------------------------------------
>P lini ex Linum usitatissimum MUMH 1392 Switzerland
CTG-AGCGT-GAAGCCA-CGCAGGGCGCATGTCCT---GCGCGGCTGACCCTCCA-CCCGTGT-GAACTGATTATGTTGCTTTGGCGGGCCGGGCT---CGACCTACCGGCTCCGGCTGGGGAGTGCCCGCCAGAGAAGCCCCAACTCGTGTTATTAGTGCAGTCTGAG-----AAAAATTTAATAAGTAAAACTTTCAACAACGGATCTCTTGGCTCTGGCATCGATGAAGAACGCAGCGAAATGCGATAAGTAATGTGAAT-TGCAGAATTTAGTGAATCATCGAATCTTTGAACGCACATTGCGCCCCCCGGTATTCCGAGGGGCATGCCTGTTCGAGCGTCAGAACATCCTCTCAAGCCTGGCTTGGTCTTGGGGCGCG-CCGGGTCGGCGTCCCCTAAACATAGTGGCGGTACCGTTGTGCTCTC-CGCGTAGTCACGTATCTCGC-GACAG-AGCGGCGAT--GGGACCTGCCAAAACCCACATA-TTTTTTGGACCCGCTGAACTNNNNNNNNNNNNNNNNNNNNNNNNNNNNNNNNNNNNNNNNNNNNNNNNGTAACGGCGAGTGAAGCGGTAACAGCTCAAATTTGAAATCTGGCTCCTTTGGGGCCCGAGTTGTAATTTGTAGAAGATGCTTTGGGTGTGGGCCTGGCC-TAAGTTCCTTGGAACAGGACGTCGTAGAGGGTGAGAATCCCGTATGCGGCTGGCGCCCGCGCCCATGTAAAGCTCTTTCGACGAGTCGAGTTGTTTGGGAATGCAGCTCTAAATGGGTGGTAAATTTCATCTAAAGCTAAATATTGG-CCAGAGACCGATAGCGCACAAGTAGAGTGATCGAAAGATGAAAAGCACTTTGGAAAGAGAGTTAAACAGTACGTGAAATTGTTGAAAGGGAAGCGCTGGCAACCAGACTTGGGCGCTGTTGATCCGTTAGGGTTCTCCCTGGGGTACTCAGCAGTGCGCAGGCCAGCATCGGTTT-GGGGGGTTGGAGAAAGGCTGGTGGAATGTGGCTGCCTTCGGGCAGTGTTATAGCCACCGGTGGCATGCAGCCTCCCCGGACCGAGGACCGCGCTTCGGCTAGGATGCTGGCGTAATGGTTGTCAGCGACCCGTCTTGAAACACGGACCAAGGAGTCTAACATCTATGCGAGTGTTTGGGTGTTAAACCCATACGCGGAATGAAAGTGAACGT-----------------------------------------------------------------------------------------------------------------------------------------------------------------------------------------------------------------------------------------------------------------------------------------------------------------------------------------------------------------------------------------
>P euphorbiae helioscopiae ex Euphorbia pekinensis CJLCC100 China
CTG-AGCGT-GACGCCA-CGCAGGGCGCATGTCCT---GCGCGGCTGACCCTCCA-CCCGTGT-GAACTGATTATGTTGCTTTGGCGGGCCGGGCT---CGACCTACCGGCTCCGGCTGGGGAGTGCCCGCCAGAGAAGTCCCAACTCGTGTTATTAGTGCAGTCTGAG-----AAAAATTTAATAAGTAAAACTTTCAACAACGGATCTCTTGGCTCTGGCATCGATGAAGAACGCAGCGAAATGCGATAAGTAATGTGAAT-TGCAGAATTTAGTGAATCATCGAATCTTTGAACGCACATTGCGCCCCCCGGTATTCCGAGGGGCATGCCTGTTCGAGCGTCAGAACATCCTCTCAAGCCTGGCTTGGTCTTGGGGCGCG-CCGGGTCGGCGTCCCCTAAACATAGTGGCGGTACCGTTGTGCTCTC-CGCGTAGTCACGTATCTCGC-GACAG-AGCGGCGAT--GGGACCTGCCAAAACCCACATA-TTTTTTGGACCCGCTGAATTTAAGCATATCAATAAGCGGAGGAAAAGAAACCAACAGGGATTACCTCAGTAACGGCGAGTGAAGCGGTAACAGCTCAAATTTGAAATCTGGCTCCTTTGGGGCCCGAGTTGTAATTTGTAGAAGATGCTTTGGGTGTGGGCCTGGCC-TAAGTTCCTTGGAACAGGACGTCGTAGAGGGTGAGAATCCCGTATGCGGCTGGCGCCCGCGCCCATGTAAAGCTCTTTCGACGAGTCGAGTTGTTTGGGAATGCAGCTCTAAATGGGTGGTAAATTTCATCTAAAGCTAAATACTGG-CCAGAGACCGATAGCGCACAAGTAGAGTGATCGAAAGATGAAAAGCACTTTGGAAAGAGAGTTAAACAGTACGTGAAATTGTTGAAAGGGAAGCGCTGGCAACCAGACTTGGGCGCTGTTGATCCGTTAGGGTTCTCCCTGGGGTACTCAGCAGTGCGCAGGCCAGCATCGGTTT-GGGGGGTTGGAGAAAGGCTGGTGGAATGTGGCTGCCTTCGGGCAGTGTTATAGCCACCGGTGGCATGCAGCCTCCCCGGACCGAGGACCGCGCTTCGGCTAGGATGCTGGCGTAATGGTTGTCAGCGACCCGTCTTGAAAGACGGACCAAGGA----------------------------------------------------------------------------------------------------------------------------------------------------------------------------------------------------------------------------------------------------------------------------------------------------------------------------------------------------------------------------------------------------------------------------------------------------
>P rubi spectabilis ex Rubus spectabilis NCSLG25128 USA
CTG-AGCGC-GAAGCCG-CGCAGGACGCTTGTCCT---GCGCGGCTGACCCTCCA-CCCGTGT-GAACTGATTTTGTTGCTTTGGCGGGCCGGGCT---CGACCTACCGGCTCCGGCTGGGGAGTGCCCGCCAGAGAAGCCCCAACTCGTGCAGTTAGTGCAGTCTGAG-----AAAAATTTAATAAGTAAAACTTTCAACAACGGATCTCTTGGCTCTGGCATCGATGAAGAACGCAGCGAAATGCGATAAGTAATGTGAAT-TGCAGAATTTAGTGAATCATCGAATCTTTGAACGCACATTGCGCCCCCCGGTATTCCGAGGGGCATGCCTGTTCGAGCGTCAGAACATCCTCTCAAGCCTGGCTTGGTCTTGGGGCGCG-CCGACTCGGCGTCCCCTAAACAGAGTGGCGGTACCGTTGTGCTCTC-CGCGTAGTCACGTATCTCGC-GACAG-AGTGGCGAT--GGGACCTGCCAAAACCCCCCTA-TTATTTGGACCCGCTGAACTTAAGCATATCAATAAGCGGAGGAAAAGAAACCAACAGGGATTACCTCAGTAACGGCGAGTGAAGCGGTAACAGCTCAAATTTGAAATCTGGCTCCTTTGGGGTCCGAGTTGTAATTTGTAGAAGATGCTTTGGGTGTGGGCCTGGCC-TAAGTTCCTTGGAACAGGACGTCGTAGAGGGTGAGAATCCCGTATGCGGCTGGTGCCCGCGCCCATGTAAAGCTCTTTCAACGAGTCGAGTTGTTTGGGAATGCAGCTCTAAATGGGTGGTAAATTTCATCTAAAGCTAAATATTGG-CCAGAGACCGATAGCGCACAAGTAGAGTGATCGAAAGATGAAAAGCACTTTGGAAAGAGAGTTAAACAGTACGTGAAATTGTTGAAAGGGAAGCGCTGGCAACCAGACTTGGGCGCTGTTGATCCGTTAGGGTTCTCCCTGGGGTACTCAGCAGTGCGCAGGCCAGCATCGGTTT-GGGGGGTTGGAGAAAGGCCGGTGGAATGTGGCTGCCTTCGGGCAGTGTTATAGCCACCGGTGGCATGCAGCCTCCCCGGACCGAGGACCGCGCTTCGGCTAGGATGCTGGCGTAATGG---------------------------------------------------------------------------------------------------------------------------------------------------------------------------------------------------------------------------------------------------------------------------------------------------------------------------------------------------------------------------------------------------------------------------------------------------------------------------------------
>P rubi spectabilis ex Rubus spectabilis NCSLG25132 USA
CTG-AGCGC-GAAGCCG-CGCAGGACGCTTGTCCT---GCGCGGCTGACCCTCCA-CCCGTGT-GAACTGATTTTGTTGCTTTGGCGGGCCGGGCT---CGACCTACCGGCTCCGGCTGGGGAGTGCCCGCCAGAGAAGCCCCAACTCGTGCAGTTAGTGCAGTCTGAG-----AAAAATTTAATAAGTAAAACTTTCAACAACGGATCTCTTGGCTCTGGCATCGATGAAGAACGCAGCGAAATGCGATAAGTAATGTGAAT-TGCAGAATTTAGTGAATCATCGAATCTTTGAACGCACATTGCGCCCCCCGGTATTCCGAGGGGCATGCCTGTTCGAGCGTCAGAACATCCTCTCAAGCCTGGCTTGGTCTTGGGGCGCG-CCGACTCGGCGTCCCCTAAACAGAGTGGCGGTACCGTTGTGCTCTC-CGCGTAGTCACGTATCTCGC-GACAG-AGTGGCGAT--GGGACCTGCCAAAACCC-CCTA-TTATTTGGACCCGCTGAACTTAAGCATATCAATAAGCGGAGGAAAAGAAACCAACAGGGATTACCTCAGTAACGGCGAGTGAAGCGGTAACAGCTCAAATTTGAAATCTGGCTCCTTTGGGGTCCGAGTTGTAATTTGTAGAAGATGCTTTGGGTGTGGGCCTGGCC-TAAGTTCCTTGGAACAGGACGTCGTAGAGGGTGAGAATCCCGTATGCGGCTGGTGCCCGCGCCCATGTAAAGCTCTTTCAACGAGTCGAGTTGTTTGGGAATGCAGCTCTAAATGGGTGGTAAATTTCATCTAAAGCTAAATATTGG-CCAGAGACCGATAGCGCACAAGTAGAGTGATCGAAAGATGAAAAGCACTTTGGAAAGAGAGTTAAACAGTACGTGAAATTGTTGAAAGGGAAGCGCTGGCAACCAGACTTGGGCGCTGTTGATCCGTTAGGGTTCTCCCTGGGGTACTCAGCAGTGCGCAGGCCAGCATCGGTTT-GGGGGGTTGGAGAAAGGCCGGTGGAATGTGGCTGCCTTCGGGCAGTGTTATAGCCACCGGTGGCATGCAGCCTCCCCGGACCGAGGACCGCGCTTCGGCTAGGATGCTGGCGTAATGGTTGTCAGCGACCCGTCT----------------------------------------------------------------------------------------------------------------------------------------------------------------------------------------------------------------------------------------------------------------------------------------------------------------------------------------------------------------------------------------------------------------------------------------------------------------------
>P rubi spectabilis ex Rubus spectabilis NCSLG25139 USA
CTG-AGCGC-GAAGCCG-CGCAGGACGCTTGTCCT---GCGCGGCTGACCCTCCA-CCCGTGT-GAACTGATTTTGTTGCTTTGGCGGGCCGGGCT---CGACCTACCGGCTCCGGCTGGGGAGTGCCCGCCAGAGAAGCCCCAACTCGTGCAGTTAGTGCAGTCTGAG-----AAAAATTTAATAAGTAAAACTTTCAACAACGGATCTCTTGGCTCTGGCATCGATGAAGAACGCAGCGAAATGCGATAAGTAATGTGAAT-TGCAGAATTTAGTGAATCATCGAATCTTTGAACGCACATTGCGCCCCCCGGTATTCCGAGGGGCATGCCTGTTCGAGCGTCAGAACATCCTCTCAAGCCTGGCTTGGTCTTGGGGCGCG-CCGACTCGGCGTCCCCTAAACAGAGTGGCGGTACCGTTGTGCTCTC-CGCGTAGTCACGTATCTCGC-GACAG-AGTGGCGAT--GGGACCTGCCAAAACCCCCCTA-TTATTTGGACCCGCTGAACTTAAGCATATCAATAAGCGGAGGAAAAGAAACCAACAGGGATTACCTCAGTAACGGCGAGTGAAGCGGTAACAGCTCAAATTTGAAATCTGGCTCCTTTGGGGTCCGAGTTGTAATTTGTAGAAGATGCTTTGGGTGTGGGCCTGGCC-TAAGTTCCTTGGAACAGGACGTCGTAGAGGGTGAGAATCCCGTATGCGGCTGGTGCCCGCGCCCATGTAAAGCTCTTTCAACGAGTCGAGTTGTTTGGGAATGCAGCTCTAAATGGGTGGTAAATTTCATCTAAAGCTAAATATTGG-CCAGAGACCGATAGCGCACAAGTAGAGTGATCGAAAGATGAAAAGCACTTTGGAAAGAGAGTTAAACAGTACGTGAAATTGTTGAAAGGGAAGCGCTGGCAACCAGACTTGGGCGCTGTTGATCCGTTAGGGTTCTCCCTGGGGTACTCAGCAGTGCGCAGGCCAGCATCGGTTT-GGGGGGTTGGAGAAAGGCCGGTGGAATGTGGCTGCCTTCGGGCAGTGTTATAGCCACCGGTGGCATGCAGCCTCCCCGGACCGAGGACCGCGCTTCGGCTAGGATGCTGGCGTAATGGTTGTCAGCGACCCGTCT----------------------------------------------------------------------------------------------------------------------------------------------------------------------------------------------------------------------------------------------------------------------------------------------------------------------------------------------------------------------------------------------------------------------------------------------------------------------
>P rubi spectabilis ex Rubus spectabilis NCSLG25143 USA
CTG-AGCGC-GAAGCCG-CGCAGGACGCTTGTCCT---GCGCGGCTGACCCTCCA-CCCGTGT-GAACTGATTTTGTTGCTTTGGCGGGCCGGGCT---CGACCTACCGGCTCCGGCTGGGGAGTGCCCGCCAGAGAAGCCCCAACTCGTGCAGTTAGTGCAGTCTGAG-----AAAAATTTAATAAGTAAAACTTTCAACAACGGATCTCTTGGCTCTGGCATCGATGAAGAACGCAGCGAAATGCGATAAGTAATGTGAAT-TGCAGAATTTAGTGAATCATCGAATCTTTGAACGCACATTGCGCCCCCCGGTATTCCGAGGGGCATGCCTGTTCGAGCGTCAGAACATCCTCTCAAGCCTGGCTTGGTCTTGGGGCGCG-CCGACTCGGCGTCCCCTAAACAGAGTGGCGGTACCGTTGTGCTCTC-CGCGTAGTCACGTATCTCGC-GACAG-AGTGGCGAT--GGGACCTGCCAAAACCCCCCTA-TTATTTGGACCCGCTGAACTTAAGCATATCAATAAGCGGAGGAAAAGAAACCAACAGGGATTACCTCAGTAACGGCGAGTGAAGCGGTAACAGCTCAAATTTGAAATCTGGCTCCTTTGGGGTCCGAGTTGTAATTTGTAGAAGATGCTTTGGGTGTGGGCCTGGCC-TAAGTTCCTTGGAACAGGACGTCGTAGAGGGTGAGAATCCCGTATGCGGCTGGTGCCCGCGCCCATGTAAAGCTCTTTCAACGAGTCGAGTTGTTTGGGAATGCAGCTCTAAATGGGTGGTAAATTTCATCTAAAGCTAAATATTGG-CCAGAGACCGATAGCGCACAAGTAGAGTGATCGAAAGATGAAAAGCACTTTGGAAAGAGAGTTAAACAGTACGTGAAATTGTTGAAAGGGAAGCGCTGGCAACCAGACTTGGGCGCTGTTGATCCGTTAGGGTTCTCCCTGGGGTACTCAGCAGTGCGCAGGCCAGCATCGGTTT-GGGGGGTTGGAGAAAGGCCGGTGGAATGTGGCTGCCTTCGGGCAGTGTTATAGCCACCGGTGGCATGCAGCCTCCCCGGACCGAGGACCGCGCTTCGGCTAGGA-----------------------------------------------------------------------------------------------------------------------------------------------------------------------------------------------------------------------------------------------------------------------------------------------------------------------------------------------------------------------------------------------------------------------------------------------------------------------------------------------------
>P septentrionalis ex Agrimonia striata DAOM 148601 Canada
CTG-AGCGC-GAAGCCC-CGCAGGACGCTTGTCCT---GCGCGGCTGACCCTCCA-CCCGTGT-GAACTGATTTTGTTGCTTTGGCGGGCCGGGCT---CGACCTACCGGCTCCGGCTGGGGAGTGCCCGCCAGAGAAGCCCCAACTCGTGCAGTTAGTGCAGTCTGAG-----AAAAATTTAATAAGTAAAACTTTCAACAACGGATCTCTTGGCTCTGGCATCGATGAAGAACGCAGCGAAATGCGATAAGTAATGTGAAT-TGCAGAATTTAGTGAATCATCGAATCTTTGAACGCACATTGCGCCCCCCGGTATTCCGAGGGGCATGCCTGTTCGAGCGTCAGAACATCCTCTCAAGCCTGGCTTGGTCTTGGGGCGCG-CCGGCTCGGCGTCCCCTAAACAGAGTGGCGGTACCGTTGTGCTCTC-CGCGTAGTCACGTATCTCGC-GACAG-AGTGGCGGT--GGGACCTGCCAAAACCCCCCTA-TTTTTTGG-----------------------------------------------------------------------------------------------------------------------------------------------------------------------------------------------------------------------------------------------------------------------------------------------------------------------------------------------------------------------------------------------------------------------------------------------------------------------------------------------------------------------------------------------------------------------------------------------------------------------------------------------------------------------------------------------------------------------------------------------------------------------------------------------------------------------------------------------------------------------------------------------------------------------------------------------------------------------------------------------------------------------------------------------------------------------------------------------------------------
>P septentrionalis ex Geum macrophyllum NCSLG25127 USA
CTG-AGCGC-GAAGCCC-CGCAGGACGCTTGTCCT---GCGCGGCTGACCCTCCA-CCCGTGT-GAACTGATTTTGTTGCTTTGGCGGGCCGGGCT---CGACCTACCGGCTCCGGCTGGGGAGTGCCCGCCAGAGAAGCCCCAACTCGTGCAGTTAGTGCAGTCTGAG-----AAAAATTTAATAAGTAAAACTTTCAACAACGGATCTCTTGGCTCTGGCATCGATGAAGAACGCAGCGAAATGCGATAAGTAATGTGAAT-TGCAGAATTTAGTGAATCATCGAATCTTTGAACGCACATTGCGCCCCCCGGTATTCCGAGGGGCATGCCTGTTCGAGCGTCAGAACATCCTCTCAAGCCTGGCTTGGTCTTGGGGCGCG-CCGGCTCGGCGTCCCCTAAACAGAGTGGCGGTACCGTTGTGCTCTC-CGCGTAGTCACGTATCTCGC-GACAG-AGTGGCGGT--GGGACCTGCCAAAACCCCCCTA-TTTTTTGG-----------------------------------------------------------------------------------------------------------------------------------------------------------------------------------------------------------------------------------------------------------------------------------------------------------------------------------------------------------------------------------------------------------------------------------------------------------------------------------------------------------------------------------------------------------------------------------------------------------------------------------------------------------------------------------------------------------------------------------------------------------------------------------------------------------------------------------------------------------------------------------------------------------------------------------------------------------------------------------------------------------------------------------------------------------------------------------------------------------------
>P septentrionalis ex Geum macrophyllum NCSLG25131 USA
CTG-AGCGC-GAAGCCC-CGCAGGACGCTTGTCCT---GCGCGGCTGACCCTCCA-CCCGTGT-GAACTGATTTTGTTGCTTTGGCGGGCCGGGCT---CGACCTACCGGCTCCGGCTGGGGAGTGCCCGCCAGAGAAGCCCCAACTCGTGCAGTTAGTGCAGTCTGAG-----AAAAATTTAATAAGTAAAACTTTCAACAACGGATCTCTTGGCTCTGGCATCGATGAAGAACGCAGCGAAATGCGATAAGTAATGTGAAT-TGCAGAATTTAGTGAATCATCGAATCTTTGAACGCACATTGCGCCCCCCGGTATTCCGAGGGGCATGCCTGTTCGAGCGTCAGAACATCCTCTCAAGCCTGGCTTGGTCTTGGGGCGCG-CCGGCTCGGCGTCCCCTAAACAGAGTGGCGGTACCGTTGTGCTCTC-CGCGTAGTCACGTATCTCGC-GACAG-AGTGGCGGT--GGGACCTGCCAAAACCCCCCTA-TTTTTTGG-----------------------------------------------------------------------------------------------------------------------------------------------------------------------------------------------------------------------------------------------------------------------------------------------------------------------------------------------------------------------------------------------------------------------------------------------------------------------------------------------------------------------------------------------------------------------------------------------------------------------------------------------------------------------------------------------------------------------------------------------------------------------------------------------------------------------------------------------------------------------------------------------------------------------------------------------------------------------------------------------------------------------------------------------------------------------------------------------------------------
>P ruborum ex Rubus idaeus NCSLG24668 Germany
-----------------------------------------------------------------AACTGATTTTGTTGCTTTGGCGGGCCGGGCT---CGACCTACCGGCTCCGGCTGGGGAGTGCCCGCCAGAGAAGCCCCAACTCGTGCAGTTAGTGCAGTCTGAG-----AAACATTTAATAAGTAAAACTTTCAACAACGGATCTCTTGGCTCTGGCATCGATGAAGAACGCAGCGAAATGCGATAAGTAATGTGAAT-TGCAGAATTTAGTGAATCATCGAATCTTTGAACGCACATTGCGCCCCCCGGTATTCCGAGGGGCATGCCTGTTCGAGCGTCAGAACATCCTCTCAAGCCTGGCTTGGTCTTGGGGCGCG-CCGGCTCGGCGTCCCCTAAACAGAGTGGCGGTACCGTTGTGCTCTC-CGCGTAGTCACGTATCTCGC-GACAG-AGTGGCGAT--GGGACCTGCCAAAACCCACCTA-TTTTTTGGACCCGCTGAACTTAAGCATATCAATAAGCGGAGGAAAAGAAACCAACAGGGATTACCTCAGTAACGGCGAGTGAAGCGGTAACAGCTCAAATTTGAAATCTGGCTCCTTTGGGGTCCGAGTTGTAATTTGTAGAAGATGCTTTGGGTGTGGGCCTGGCC-TAAGTTCCTTGGAACAGGACGTCGTAGAGGGTGAGAATCCCGYATGCGGCTGGTGCCCGCGCCCATGTAAAGCTCTTTCGACGAGTCGAGTTGTTTGGGAATGCAGCTCTAAATGGGTGGTAAATTTCATCTAAAGCTAAATATTGG-CCAGAGACCGATAGCGCACAAGTAGAGTGATCGAAAGATGAAAAGCACTTTGGAAAGAGAGTTAAACAGTACGTGAAATTGTTGAAAGGGAAGCGCTGGCAACCAGACTTGGGCGCTGTTGATCCGTTAGGGTTCTCCCTGGGGTACTCAGCAGTGCGCAGGCCAGCATCGGTTT-GGGGGGTTGGAGAAAGGCCGGTGGAATGTGGCTGCCTTCGGGCAGTGTTATAGCCACCGGTGGCATGCAGCCTCCCCGGACCGAGGACCGCGCTTCGGCTAGGATGCTGGCGTAATGGTTGTCAGCGACC---------------------------------------------------------------------------------------------------------------------------------------------------------------------------------------------------------------------------------------------------------------------------------------------------------------------------------------------------------------------------------------------------------------------------------------------------------------------------
>P ruborum ex Rubus parviflorus NCSLG25129 USA
CTG-AGCGC-GAAGCCA-CGCAGGACGCTTGTCCT---GCGCGGCTGACCCTCCA-CCCGTGT-GAACCGATTTTGTTGCTTTGGCGGGCCGGGCT---CGACCTACCGGCTCCGGCTGGGGAGTGCCCGCCAGAGAAGCCCCAACTCGTGCAGTTAGTGCAGTCTGAG-----AAACATTTAATAAGTAAAACTTTCAACAACGGATCTCTTGGCTCTGGCATCGATGAAGAACGCAGCGAAATGCGATAAGTAATGTGAAT-TGCAGAATTTAGTGAATCATCGAATCTTTGAACGCACATTGCGCCCCCCGGTATTCCGAGGGGCATGCCTGTTCGAGCGTCAGAACATCCTCTCAAGCCTGGCTTGGTCTTGGGGCGCG-CCGGCTCGGCGTCCCCTAAACAGAGTGGCGGTACCGTTGTGCTCTC-CGCGTAGTCACGTATCTCGC-GACAG-AGTGGCGAT--GGGACCTGCCAAAACCCACCTA-TTTTTTGGACCCGCTGAACTTAAGCATATCAATAAGCGGAGGAAAAGAAACCAACAGGGATTACCTCAGTAACGGCGAGTGAAGCGGTAACAGCTCAAATTTGAAATCTGGCTCCTTTGGGGTCCGAGTTGTAATTTGTAGAAGATGCTTTGGGTGTGGGCCTGGCC-TAAGTTCCTTGGAACAGGACGTCGTAGAGGGTGAGAATCCCGTATGCGGCTGGTGCCCGCGCCCATGTAAAGCTCTTTCGACGAGTCGAGTTGTTTGGGAATGCAGCTCTAAATGGGTGGTAAATTTCATCTAAAGCTAAATATTGG-CCAGAGACCGATAGCGCACAAGTAGAGTGATCGAAAGATGAAAAGCACTTTGGAAAGAGAGTTAAACAGTACGTGAAATTGTTGAAAGGGAAGCGCTGGCAACCAGACTTGGGCGCTGTTGATCCGTTAGGGTTCTCCCTGGGGTACTCAGCAGTGCGCAGGCCAGCATCGGTTT-GGGGGGTTGGAGAAAGGCCGGTGGAATGTGGCTGCCTTCGGGCAGTGTTATAGCCACCGGTGGCATGCAGCCTCCCCGGACCGAGGACCGCGCTTCGGCTAGGATGCTGGCGTAATGGTTGTCAGCGACCCGTCTTGAAACACGGACCAAGGA----------------------------------------------------------------------------------------------------------------------------------------------------------------------------------------------------------------------------------------------------------------------------------------------------------------------------------------------------------------------------------------------------------------------------------------------------
>P ruborum ex Rubus parviflorus NCSLG25130 USA
CTG-AGCGC-GAAGCCA-CGCAGGACGCTTGTCCT---GCGCGGCTGACCCTCCA-CCCGTGT-GAACCGATTTTGTTGCTTTGGCGGGCCGGGCT---CGACCTACCGGCTCCGGCTGGGGAGTGCCCGCCAGAGAAGCCCCAACTCGTGCAGTTAGTGCAGTCTGAG-----AAACATTTAATAAGTAAAACTTTCAACAACGGATCTCTTGGCTCTGGCATCGATGAAGAACGCAGCGAAATGCGATAAGTAATGTGAAT-TGCAGAATTTAGTGAATCATCGAATCTTTGAACGCACATTGCGCCCCCCGGTATTCCGAGGGGCATGCCTGTTCGAGCGTCAGAACATCCTCTCAAGCCTGGCTTGGTCTTGGGGCGCG-CCGGCTCGGCGTCCCCTAAACAGAGTGGCGGTACCGTTGTGCTCTC-CGCGTAGTCACGTATCTCGC-GACAG-AGTGGCGAT--GGGACCTGCCAAAACCCACCTA-TTTTTTGGACCCGCTGAACTTAAGCATATCAATAAGCGGAGGAAAAGAAACCAACAGGGATTACCTCAGTAACGGCGAGTGAAGCGGTAACAGCTCAAATTTGAAATCTGGCTCCTTTGGGGTCCGAGTTGTAATTTGTAGAAGATGCTTTGGGTGTGGGCCTGGCC-TAAGTTCCTTGGAACAGGACGTCGTAGAGGGTGAGAATCCCGTATGCGGCTGGTGCCCGCGCCCATGTAAAGCTCTTTCGACGAGTCGAGTTGTTTGGGAATGCAGCTCTAAATGGGTGGTAAATTTCATCTAAAGCTAAATATTGG-CCAGAGACCGATAGCGCACAAGTAGAGTGATCGAAAGATGAAAAGCACTTTGGAAAGAGAGTTAAACAGTACGTGAAATTGTTGAAAGGGAAGCGCTGGCAACCAGACTTGGGCGCTGTTGATCCGTTAGGGTTCTCCCTGGGGTACTCAGCAGTGCGCAGGCCAGCATCGGTTT-GGGGGGTTGGAGAAAGGCCGGTGGAATGTGGCTGCCTTCGGGCAGTGTTATAGCCACCGGTGGCATGCAGCCTCCCCGGACCGAGGACCGCGCTTCGGCTAGGATGCTGGCGTAATGGTTGTCAGCGACCCGTCTTGAAACACGGACCAAGGA----------------------------------------------------------------------------------------------------------------------------------------------------------------------------------------------------------------------------------------------------------------------------------------------------------------------------------------------------------------------------------------------------------------------------------------------------
>P fragariae ex Fragaria ananassa HMJAU PM92166 China
CTG-AGCGC-GAAGCCA-CGCAGGACGCTTGTCCC---GCGCGGCTGACCCTCCA-CCCGTGT-GAACTGATTTTGTTGCTTTGGCGGGCCGGGCT---CGACCTACCGGCTTCGGCTGGGGAGTGCCCGCCAGAGAAGCCCCAACTCGTGCAGTTAGTGCAGTCTGAG-----AAAAATTTAATAAGTAAAACTTTCAACAACGGATCTCTTGGCTCTGGCATCGATGAAGAACGCAGCGAAATGCGATAAGTAATGTGAAT-TGCAGAATTTAGTGAATCATCGAATCTTTGAACGCACATTGCGCCCCCCGGTATTCCGAGGGGCATGCCTGTTCGAGCGTCAGAACATCCTCTCAAGCCTGGCTTGGTCTTGGGGCGCG-CCGGCTCGGCGTCCCCTAAACAGAGTGGCGGTACCGTTGTGCTCTC-CGCGTAGTCACGTATCTCGC-GACAG-AGTGGCGAT--GGGACCTGCCAAAACCCACCTA-TTTTTTGGACCCGCTGAACTTAAGCATATCAATAAGCGGAGGAAAAGAAACCAACAGGGATTACCTCAGTAACGGCGAGTGAAGCGGTAACAGCTCAAATTTGAAATCTGGCTCCTTTGGGGTCCGAGTTGTAATTTGTAGAAGATGCTTTGGGTGTGGGCCTGGCC-TAAGTTCCTTGGAACAGGACGTCGTAGAGGGTGAGAATCCCGTATGCGGCTGGTGCCCGCGCCCATGTAAAGCTCTTTCGACGAGTCGAGTTGTTTGGGAATGCAGCTCTAAATGGGTGGTAAATTTCATCTAAAGCTAAATATTGG-CCAGAGACCGATAGCGCACAAGTAGAGTGATCGAAAGATGAAAAGCACTTTGGAAAGAGAGTTAAACAGTACGTGAAATTGTTGAAAGGGAAGCGCTGGCAACCAGACTTGGGCGCTGTTGATCCGTTAGGGTTCTCCCTGGGGTACTCAGCAGTGCGCAGGCCAGCATCGGTTT-GGGGGGTTGGAGAAAGGCCGGTGGAATGTGGCTGCCTTCGGGCAGTGTTATAGCCACCGGTGGCATGCAGCCTCCCCGGACCGAGGACCGCGCTTCGGCTAGGATGCTGGCGTAATGGTTGTCAGCGACCCGTCTTGAAACACGGACCAAGGAGTCTAACATCTATGCGAGTGTTTGGGTGTCAAACCCATACGCGGAATGAAAGTGAACGT-----------------------------------------------------------------------------------------------------------------------------------------------------------------------------------------------------------------------------------------------------------------------------------------------------------------------------------------------------------------------------------------
>P fragariae ex Fragaria x ananassa NCSLG24693 Germany
CTG-AGCGC-GAAGCCA-CGCAGGACGCTTGTCCC---GCGCGGCTGACCCTCCA-CCCGTGT-GAACTGATTTTGTTGCTTTGGCGGGCCGGGCT---CGACCTACCGGCTTCGGCTGGGGAGTGCCCGCCAGAGAAGCCCCAACTCGTGCAGTTAGTGCAGTCTGAG-----AAAAATTTAATAAGTAAAACTTTCAACAACGGATCTCTTGGCTCTGGCATCGATGAAGAACGCAGCGAAATGCGATAAGTAATGTGAAT-TGCAGAATTTAGTGAATCATCGAATCTTTGAACGCACATTGCGCCCCCCGGTATTCCGAGGGGCATGCCTGTTCGAGCGTCAGAACATCCTCTCAAGCCTGGCTTGGTCTTGGGGCGCG-CCGGCTCGGCGTCCCCTAAACAGAGTGGCGGTACCGTTGTGCTCTC-CGCGTAGTCACGTATCTCGC-GACAG-AGTGGCGAT--GGGACCTGCCAAAACCCACCTA-TTTTTTGG-----------------------------------------------------------------------------------------------------------------------------------------------------------------------------------------------------------------------------------------------------------------------------------------------------------------------------------------------------------------------------------------------------------------------------------------------------------------------------------------------------------------------------------------------------------------------------------------------------------------------------------------------------------------------------------------------------------------------------------------------------------------------------------------------------------------------------------------------------------------------------------------------------------------------------------------------------------------------------------------------------------------------------------------------------------------------------------------------------------------
>P. pannosa ex Rosa rubiginosa AB525938 Argentina
---------------------------------------------------TCCA-CCCGTGT-GAACTGAATTTGTTGCTTTGGCGGGCCGGGCT---CGACCTACCGGCTCCGGCTGGGGAGTGCCCGCCAGAGAAGCCCCAACTCGTGCAGTTAGTGCAGTCTGAG-----AAAAACTTAATAAGTAAAACTTTCAACAACGGATCTCTTGGCTCTGGCATCGATGAAGAACGCAGCGAAATGCGATAAGTAATGTGAAT-TGCAGAATTTAGTGAATCATCGAATCTTTGAACGCACATTGCGCCCCCCGGTATTCCGAGGGGCATGCCTGTTCGAGCGTCAGAACATCCTCTCAAGCCTGGCTTGGTCTTGGGGCGCG-CCGGCTCGGCGTCCCCTAAACAGAGTGGCGGTACCGTTGTGCTCTCACGCGTAGTC-CGTATCTCGC-GACAG-AGTGGCGAC--GGGACCTGCCAAAACCCACCTATTTTTTTGG-----------------------------------------------------------------------------------------------------------------------------------------------------------------------------------------------------------------------------------------------------------------------------------------------------------------------------------------------------------------------------------------------------------------------------------------------------------------------------------------------------------------------------------------------------------------------------------------------------------------------------------------------------------------------------------------------------------------------------------------------------------------------------------------------------------------------------------------------------------------------------------------------------------------------------------------------------------------------------------------------------------------------------------------------------------------------------------------------------------------
>P. pannosa ex Rosa sp. MT174222 Australia
CTG-AGCGC-GAAGCCA-CGCAGGACGCTTGTCCT---GCGCGGCTGACCCTCCA-CCCGTGT-GAACTGAATTTGTTGCTTTGGCGGGCCGGGCT---CGACCTACCGGCTCCGGCTGGGGAGTGCCCGCCAGAGAAGCCCCAACTCGTGCAGTTAGTGCAGTCTGAG-----AAAAACTTAATAAGTAAAACTTTCAACAACGGATCTCTTGGCTCTGGCATCGATGAAGAACGCAGCGAAATGCGATAAGTAATGTGAAT-TGCAGAATTTAGTGAATCATCGAATCTTTGAACGCACATTGCGCCCCCCGGTATTCCGAGGGGCATGCCTGTTCGAGCGTCAGAACATCCTCTCAAGCCTGGCTTGGTCTTGGGGCGCG-CCGGCTCGGCGTCCCCTAAACAGAGTGGCGGTACCGTTGTGCTCTC-CGCGTAGTCACGTATCTCGC-GACAG-AGTGGCGAC--GGGACCTGCCAAAACCCACCTATTTTTTTGG-----------------------------------------------------------------------------------------------------------------------------------------------------------------------------------------------------------------------------------------------------------------------------------------------------------------------------------------------------------------------------------------------------------------------------------------------------------------------------------------------------------------------------------------------------------------------------------------------------------------------------------------------------------------------------------------------------------------------------------------------------------------------------------------------------------------------------------------------------------------------------------------------------------------------------------------------------------------------------------------------------------------------------------------------------------------------------------------------------------------
>P. pannosa ex Rosa sp. DQ139432 Belgium
CTG-AGCGC-GAAGCCA-CGCAGGACGCTTGTCCT---GCGCGGCTGACCCTCCA-CCCGTGT-GAACTGAATTTGTTGCTTTGGCGGGCCGGGCT---CGACCTACCGGCTCCGGCTGGGGAGTGCCCGCCAGAGAAGCCCCAACTCGTGCAGTTAGTGCAGTCTGAG-----AAAAACTTAATAGGTAAAACTTTCAACAACGGATCTCTTGGCTCTGGCATCGATGAAGAACGCAGCGAAATGCGATAAGTAATGTGAAT-TGCAGAATTTAGTGAATCATCGAATCTTTGAACGCACATTGCGCCCCCCGGTATTCCGAGGGGCATGCCTGTTCGAGCGTCAGAACATCCTCTCAAGCCTGGCTTGGTCTTGGGGCGCG-CCGGCTCGGCGTCCCCTAAACAGAGTGGCGGTACCGTTGTGCTCTC-CGCGTAGTCACGTATCTCGC-GACAG-AGTGGCGAC--GGGACCTGCCAAAACCCACCTATTTTTTTGG-----------------------------------------------------------------------------------------------------------------------------------------------------------------------------------------------------------------------------------------------------------------------------------------------------------------------------------------------------------------------------------------------------------------------------------------------------------------------------------------------------------------------------------------------------------------------------------------------------------------------------------------------------------------------------------------------------------------------------------------------------------------------------------------------------------------------------------------------------------------------------------------------------------------------------------------------------------------------------------------------------------------------------------------------------------------------------------------------------------------
>P. pannosa ex Prunus laurocerasus DQ139428 Belgium
CTG-AGCGC-GAAGCCA-CGCAGGACGCTTGTCCT---GCGCGGCTGACCCTCCA-CCCGTGT-GAACTGAATTTGTTGCTTTGGCGGGCCGGGCT---CGACCTACCGGCTCCGGCTGGGGAGTGCCCGCCAGAGAAGCCCCAACTCGTGCAGTTAGTGCAGTCTGAG-----AAAAACTTAATAAGTAAAACTTTCAACAACGGATCTCTTGGCTCTGGCATCGATGAAGAACGCAGCGAAATGCGATAAGTAATGTGAAT-TGCAGAATTTAGTGAATCATCGAATCTTTGAACGCACATTGCGCCCCCCGGTATTCCGAGGGGCATGCCTGTTCGAGCGTCAGAACATCCTCTCAAGCCTGGCTTGGTCTTGGGGCGCG-CCGGCTCGGCGTCCCCTAAACAGAGTGGCGGTACCGTTGTGCTCTC-CGCGTAGTCACGTATCTCGC-GACAG-AGTGGCGAC--GGGACCTGCCAAAACCCACCTATTTTTTTGG-----------------------------------------------------------------------------------------------------------------------------------------------------------------------------------------------------------------------------------------------------------------------------------------------------------------------------------------------------------------------------------------------------------------------------------------------------------------------------------------------------------------------------------------------------------------------------------------------------------------------------------------------------------------------------------------------------------------------------------------------------------------------------------------------------------------------------------------------------------------------------------------------------------------------------------------------------------------------------------------------------------------------------------------------------------------------------------------------------------------
>P. pannosa ex Rosa sp. DQ139433 Belgium
CTG-AGCGC-GAAGCCA-CGCAGGACGCTTGTCCT---GCGCGGCTGACCCTCCA-CCCGTGT-GAACTGAATTTGTTGCTTTGGCGGGCCGGGCT---CGACCTACCGGCTCCGGCTGGGGAGTGCCCGCCAGAGAAGCCCCAACTCGTGCAGTTAGTGCAGTCTGAG-----AAAAACTTAATAGGTAAAACTTTCAACAACGGATCTCTTGGCTCTGGCATCGATGAAGAACGCAGCGAAATGCGATAAGTAATGTGAAT-TGCAGAATTTAGTGAATCATCGAATCTTTGAACGCACATTGCGCCCCCCGGTATTCCGAGGGGCATGCCTGTTCGAGCGTCAGAACATCCTCTCAAGCCTGGCTTGGTCTTGGGGCGCG-CCGGCTCGGCGTCCCCTAAACAGAGTGGCGGTACCGTTGTGCTCTC-CGCGTAGTCACGTATCTCGC-GACAG-AGTGGCGAC--GGGACCTGCCAAAACCCACCTATTTTTTTGG-----------------------------------------------------------------------------------------------------------------------------------------------------------------------------------------------------------------------------------------------------------------------------------------------------------------------------------------------------------------------------------------------------------------------------------------------------------------------------------------------------------------------------------------------------------------------------------------------------------------------------------------------------------------------------------------------------------------------------------------------------------------------------------------------------------------------------------------------------------------------------------------------------------------------------------------------------------------------------------------------------------------------------------------------------------------------------------------------------------------
>P. pannosa ex Rosa sp. DQ139417 Belgium
CTG-AGCGC-GAAGCCA-CGCAGGACGCTTGTCCT---GCGCGGCTGACCCTCCA-CCCGTGT-GAACTGAATTTGTTGCTTTGGCGGGCCGGGCT---CGACCTACCGGCTCCGGCTGGGGAGTGCCCGCCAGAGAAGCCCCAACTCGTGCAGTTAGTGCAGTCTGAG-----AAAAACTTAATAAGTAAAACTTTCAACAACGGATCTCTTGGCTCTGGCATCGATGAAGAACGCAGCGAAATGCGATAAGTAATGTGAAT-TGCAGAATTTAGTGAATCATCGAATCTTTGAACGCACATTGCGCCCCCCGGTATTCCGAGGGGCATGCCTGTTCGAGCGTCAGAACATCCTCTCAAGCCTGGCTTGGTCTTGGGGCGCG-CCGGCTCGGCGTCCCCTAAACAGAGTGGCGGTACCGTTGTGCTCTC-CGCGTAGTCACGTATCTCGC-GACAG-AGTGGCGAC--GGGACCTGCCAAAACCCACCTATTTTTTTGG-----------------------------------------------------------------------------------------------------------------------------------------------------------------------------------------------------------------------------------------------------------------------------------------------------------------------------------------------------------------------------------------------------------------------------------------------------------------------------------------------------------------------------------------------------------------------------------------------------------------------------------------------------------------------------------------------------------------------------------------------------------------------------------------------------------------------------------------------------------------------------------------------------------------------------------------------------------------------------------------------------------------------------------------------------------------------------------------------------------------
>P. pannosa ex Rosa sp. DQ139416 Belgium
CTG-AGCGC-GAAGCCA-CGCAGGACGCTTGTCCT---GCGCGGCTGACCCTCCA-CCCGTGT-GAACTGAATTTGTTGCTTTGGCGGGCCGGGCT---CGACCTACCGGCTCCGGCTGGGGAGTGCCCGCCAGAGAAGCCCCAACTCGTGCAGTTAGTGCAGTCTGAG-----AAAAACTTAATAAGTAAAACTTTCAACAACGGATCTCTTGGCTCTGGCATCGATGAAGAACGCAGCGAAATGCGATAAGTAATGTGAAT-TGCAGAATTTAGTGAATCATCGAATCTTTGAACGCACATTGCGCCCCCCGGTATTCCGAGGGGCATGCCTGTTCGAGCGTCAGAACATCCTCTCAAGCCTGGCTTGGTCTTGGGGCGCG-CCGGCTCGGCGTCCCCTAAACAGAGTGGCGGTACCGTTGTGCTCTC-CGCGTAGTCACGTATCTCGC-GACAG-AGTGGCGAC--GGGACCTGCCAAAACCCACCTATTTTTTTGG-----------------------------------------------------------------------------------------------------------------------------------------------------------------------------------------------------------------------------------------------------------------------------------------------------------------------------------------------------------------------------------------------------------------------------------------------------------------------------------------------------------------------------------------------------------------------------------------------------------------------------------------------------------------------------------------------------------------------------------------------------------------------------------------------------------------------------------------------------------------------------------------------------------------------------------------------------------------------------------------------------------------------------------------------------------------------------------------------------------------
>P. pannosa ex Rosa sp. DQ139413 Belgium
CTG-AGCGC-GAAGCCA-CGCAGGACGCTTGTCCT---GCGCGGCTGACCCTCCA-CCCGTGT-GAACTGAATTTGTTGCTTTGGCGGGCCGGGCT---CGACCTACCGGCTCCGGCTGGGGAGTGCCCGCCAGAGAAGCCCCAACTCGTGCAGTTAGTGCAGTCTGAG-----AAAAACTTAATAAGTAAAACTTTCAACAACGGATCTCTTGGCTCTGGCATCGATGAAGAACGCAGCGAAATGCGATAAGTAATGTGAAT-TGCAGAATTTAGTGAATCATCGAATCTTTGAACGCACATTGCGCCCCCCGGTATTCCGAGGGGCATGCCTGTTCGAGCGTCAGAACATCCTCTCAAGCCTGGCTTGGTCTTGGGGCGCG-CCGGCTCGGCGTCCCCTAAACAGAGTGGCGGTACCGTTGTGCTCTC-CGCGTAGTCACGTATCTCGC-GACAG-AGTGGCGAC--GGGACCTGCCAAAACCCACCTATTTTTTTGG-----------------------------------------------------------------------------------------------------------------------------------------------------------------------------------------------------------------------------------------------------------------------------------------------------------------------------------------------------------------------------------------------------------------------------------------------------------------------------------------------------------------------------------------------------------------------------------------------------------------------------------------------------------------------------------------------------------------------------------------------------------------------------------------------------------------------------------------------------------------------------------------------------------------------------------------------------------------------------------------------------------------------------------------------------------------------------------------------------------------
>P. pannosa ex Rosa sp. DQ139415 Belgium
CTG-AGCGC-GAAGCCA-CGCAGGACGCTTGTCCT---GCGCGGCTGACCCTCCA-CCCGTGT-GAACTGAATTTGTTGCTTTGGCGGGCCGGGCT---CGACCTACCGGCTCCGGCTGGGGAGTGCCCGCCAGAGAAGCCCCAACTCGTGCAGTTAGTGCAGTCTGAG-----AAAAACTTAATAAGTAAAACTTTCAACAACGGATCTCTTGGCTCTGGCATCGATGAAGAACGCAGCGAAATGCGATAAGTAATGTGAAT-TGCAGAATTTAGTGAATCATCGAATCTTTGAACGCACATTGCGCCCCCCGGTATTCCGAGGGGCATGCCTGTTCGAGCGTCAGAACATCCTCTCAAGCCTGGCTTGGTCTTGGGGCGCG-CCGGCTCGGCGTCCCCTAAACAGAGTGGCGGTACCGTTGTGCTCTC-CGCGTAGTCACGTATCTCGC-GACAG-AGTGGCGAC--GGGACCTGCCAAAACCCACCTATTTTTTTGG-----------------------------------------------------------------------------------------------------------------------------------------------------------------------------------------------------------------------------------------------------------------------------------------------------------------------------------------------------------------------------------------------------------------------------------------------------------------------------------------------------------------------------------------------------------------------------------------------------------------------------------------------------------------------------------------------------------------------------------------------------------------------------------------------------------------------------------------------------------------------------------------------------------------------------------------------------------------------------------------------------------------------------------------------------------------------------------------------------------------
>P. pannosa ex Rosa sp. DQ139414 Belgium
CTG-AGCGC-GAAGCCA-CGCAGGACGCTTGTCCT---GCGCGGCTGACCCTCCA-CCCGTGT-GAACTGAATTTGTTGCTTTGGCGGGCCGGGCT---CGACCTACCGGCTCCGGCTGGGGAGTGCCCGCCAGAGAAGCCCCAACTCGTGCAGTTAGTGCAGTCTGAG-----AAAAACTTAATAAGTAAAACTTTCAACAACGGATCTCTTGGCTCTGGCATCGATGAAGAACGCAGCGAAATGCGATAAGTAATGTGAAT-TGCAGAATTTAGTGAATCATCGAATCTTTGAACGCACATTGCGCCCCCCGGTATTCCGAGGGGCATGCCTGTTCGAGCGTCAGAACATCCTCTCAAGCCTGGCTTGGTCTTGGGGCGCG-CCGGCTCGGCGTCCCCTAAACAGAGTGGCGGTACCGTTGTGCTCTC-CGCGTAGTCACGTATCTCGC-GACAG-AGTGGCGAC--GGGACCTGCCAAAACCCACCTATTTTTTTGG-----------------------------------------------------------------------------------------------------------------------------------------------------------------------------------------------------------------------------------------------------------------------------------------------------------------------------------------------------------------------------------------------------------------------------------------------------------------------------------------------------------------------------------------------------------------------------------------------------------------------------------------------------------------------------------------------------------------------------------------------------------------------------------------------------------------------------------------------------------------------------------------------------------------------------------------------------------------------------------------------------------------------------------------------------------------------------------------------------------------
>P. pannosa ex Prunus laurocerasus DQ139429 Belgium
CTG-AGCGC-GAAGCCA-CGCAGGACGCTTGTCCT---GCGCGGCTGACCCTCCA-CCCGTGT-GAACTGAATTTGTTGCTTTGGCGGGCCGGGCT---CGACCTACCGGCTCCGGCTGGGGAGTGCCCGCCAGAGAAGCCCCAACTCGTGCAGTTAGTGCAGTCTGAG-----AAAAACTTAATAAGTAAAACTTTCAACAACGGATCTCTTGGCTCTGGCATCGATGAAGAACGCAGCGAAATGCGATAAGTAATGTGAAT-TGCAGAATTTAGTGAATCATCGAATCTTTGAACGCACATTGCGCCCCCCGGTATTCCGAGGGGCATGCCTGTTCGAGCGTCAGAACATCCTCTCAAGCCTGGCTTGGTCTTGGGGCGCG-CCGGCTCGGCGTCCCCTAAACAGAGTGGCGGTACCGTTGTGCTCTC-CGCGTAGTCACGTATCTCGC-GACAG-AGTGGCGAC--GGGACCTGCCAAAACCCACCTATTTTTTTGG-----------------------------------------------------------------------------------------------------------------------------------------------------------------------------------------------------------------------------------------------------------------------------------------------------------------------------------------------------------------------------------------------------------------------------------------------------------------------------------------------------------------------------------------------------------------------------------------------------------------------------------------------------------------------------------------------------------------------------------------------------------------------------------------------------------------------------------------------------------------------------------------------------------------------------------------------------------------------------------------------------------------------------------------------------------------------------------------------------------------
>P. pannosa ex Rosa sp. DQ139410 Belgium
CTG-AGCGC-GAAGCCA-CGCAGGACGCTTGTCCT---GCGCGGCTGACCCTCCA-CCCGTGT-GAACTGAATTTGTTGCTTTGGCGGGCCGGGCT---CGACCTACCGGCTCCGGCTGGGGAGTGCCCGCCAGAGAAGCCCCAACTCGTGCAGTTAGTGCAGTCTGAG-----AAAAACTTAATAAGTAAAACTTTCAACAACGGATCTCTTGGCTCTGGCATCGATGAAGAACGCAGCGAAATGCGATAAGTAATGTGAAT-TGCAGAATTTAGTGAATCATCGAATCTTTGAACGCACATTGCGCCCCCCGGTATTCCGAGGGGCATGCCTGTTCGAGCGTCAGAACATCCTCTCAAGCCTGGCTTGGTCTTGGGGCGCG-CCGGCTCGGCGTCCCCTAAACAGAGTGGCGGTACCGTTGTGCTCTC-CGCGTAGTCACGTATCTCGC-GACAG-AGTGGCGAC--GGGACCTGCCAAAACCCACCTATTTTTTTGG-----------------------------------------------------------------------------------------------------------------------------------------------------------------------------------------------------------------------------------------------------------------------------------------------------------------------------------------------------------------------------------------------------------------------------------------------------------------------------------------------------------------------------------------------------------------------------------------------------------------------------------------------------------------------------------------------------------------------------------------------------------------------------------------------------------------------------------------------------------------------------------------------------------------------------------------------------------------------------------------------------------------------------------------------------------------------------------------------------------------
>P. pannosa ex Rosa sp. DQ139430 Belgium
CTG-AGCGC-GAAGCCA-CGCAGGACGCTTGTCCT---GCGCGGCTGACCCTCCA-CCCGTGT-GAACTGAATTTGTTGCTTTGGCGGGCCGGGCT---CGACCTACCGGCTCCGGCTGGGGAGTGCCCGCCAGAGAAGCCCCAACTCGTGCAGTTAGTGCAGTCTGAG-----AAAAACTTAATAGGTAAAACTTTCAACAACGGATCTCTTGGCTCTGGCATCGATGAAGAACGCAGCGAAATGCGATAAGTAATGTGAAT-TGCAGAATTTAGTGAATCATCGAATCTTTGAACGCACATTGCGCCCCCCGGTATTCCGAGGGGCATGCCTGTTCGAGCGTCAGAACATCCTCTCAAGCCTGGCTTGGTCTTGGGGCGCG-CCGGCTCGGCGTCCCCTAAACAGAGTGGCGGTACCGTTGTGCTCTC-CGCGTAGTCACGTATCTCGC-GACAG-AGTGGCGAC--GGGACCTGCCAAAACCCACCTATTTTTTTGG-----------------------------------------------------------------------------------------------------------------------------------------------------------------------------------------------------------------------------------------------------------------------------------------------------------------------------------------------------------------------------------------------------------------------------------------------------------------------------------------------------------------------------------------------------------------------------------------------------------------------------------------------------------------------------------------------------------------------------------------------------------------------------------------------------------------------------------------------------------------------------------------------------------------------------------------------------------------------------------------------------------------------------------------------------------------------------------------------------------------
>P. pannosa ex Rosa sp. DQ139420 Belgium
CTG-AGCGC-GAAGCCA-CGCAGGACGCTTGTCCT---GCGCGGCTGACCCTCCA-CCCGTGT-GAACTGAATTTGTTGCTTTGGCGGGCCGGGCT---CGACCTACCGGCTCCGGCTGGGGAGTGCCCGCCAGAGAAGCCCCAACTCGTGCAGTTAGTGCAGTCTGAG-----AAAAACTTAATAAGTAAAACTTTCAACAACGGATCTCTTGGCTCTGGCATCGATGAAGAACGCAGCGAAATGCGATAAGTAATGTGAAT-TGCAGAATTTAGTGAATCATCGAATCTTTGAACGCACATTGCGCCCCCCGGTATTCCGAGGGGCATGCCTGTTCGAGCGTCAGAACATCCTCTCAAGCCTGGCTTGGTCTTGGGGCGCG-CCGGCTCGGCGTCCCCTAAACAGAGTGGCGGTACCGTTGTGCTCTC-CGCGTAGTCACGTATCTCGC-GACAG-AGTGGCGAC--GGGACCTGCCAAAACCCACCTATTTTTTTGG-----------------------------------------------------------------------------------------------------------------------------------------------------------------------------------------------------------------------------------------------------------------------------------------------------------------------------------------------------------------------------------------------------------------------------------------------------------------------------------------------------------------------------------------------------------------------------------------------------------------------------------------------------------------------------------------------------------------------------------------------------------------------------------------------------------------------------------------------------------------------------------------------------------------------------------------------------------------------------------------------------------------------------------------------------------------------------------------------------------------
>P. pannosa ex Rosa sp. DQ139419 Belgium
CTG-AGCGC-GAAGCCA-CGCAGGACGCTTGTCCT---GCGCGGCTGACCCTCCA-CCCGTGT-GAACTGAATTTGTTGCTTTGGCGGGCCGGGCT---CGACCTACCGGCTCCGGCTGGGGAGTGCCCGCCAGAGAAGCCCCAACTCGTGCAGTTAGTGCAGTCTGAG-----AAAAACTTAATAAGTAAAACTTTCAACAACGGATCTCTTGGCTCTGGCATCGATGAAGAACGCAGCGAAATGCGATAAGTAATGTGAAT-TGCAGAATTTAGTGAATCATCGAATCTTTGAACGCACATTGCGCCCCCCGGTATTCCGAGGGGCATGCCTGTTCGAGCGTCAGAACATCCTCTCAAGCCTGGCTTGGTCTTGGGGCGCG-CCGGCTCGGCGTCCCCTAAACAGAGTGGCGGTACCGTTGTGCTCTC-CGCGTAGTCACGTATCTCGC-GACAG-AGTGGCGAC--GGGACCTGCCAAAACCCACCTATTTTTTTGG-----------------------------------------------------------------------------------------------------------------------------------------------------------------------------------------------------------------------------------------------------------------------------------------------------------------------------------------------------------------------------------------------------------------------------------------------------------------------------------------------------------------------------------------------------------------------------------------------------------------------------------------------------------------------------------------------------------------------------------------------------------------------------------------------------------------------------------------------------------------------------------------------------------------------------------------------------------------------------------------------------------------------------------------------------------------------------------------------------------------
>P. pannosa ex Rosa sp. DQ139418 Belgium
CTG-AGCGC-GAAGCCA-CGCAGGACGCTTGTCCT---GCGCGGCTGACCCTCCA-CCCGTGT-GAACTGAATTTGTTGCTTTGGCGGGCCGGGCT---CGACCTACCGGCTCCGGCTGGGGAGTGCCCGCCAGAGAAGCCCCAACTCGTGCAGTTAGTGCAGTCTGAG-----AAAAACTTAATAAGTAAAACTTTCAACAACGGATCTCTTGGCTCTGGCATCGATGAAGAACGCAGCGAAATGCGATAAGTAATGTGAAT-TGCAGAATTTAGTGAATCATCGAATCTTTGAACGCACATTGCGCCCCCCGGTATTCCGAGGGGCATGCCTGTTCGAGCGTCAGAACATCCTCTCAAGCCTGGCTTGGTCTTGGGGCGCG-CCGGCTCGGCGTCCCCTAAACAGAGTGGCGGTACCGTTGTGCTCTC-CGCGTAGTCACGTATCTCGC-GACAG-AGTGGCGAC--GGGACCTGCCAAAACCCACCTATTTTTTTGG-----------------------------------------------------------------------------------------------------------------------------------------------------------------------------------------------------------------------------------------------------------------------------------------------------------------------------------------------------------------------------------------------------------------------------------------------------------------------------------------------------------------------------------------------------------------------------------------------------------------------------------------------------------------------------------------------------------------------------------------------------------------------------------------------------------------------------------------------------------------------------------------------------------------------------------------------------------------------------------------------------------------------------------------------------------------------------------------------------------------
>P. pannosa ex Rosa sp. DQ139412 Belgium
CTG-AGCGC-GAAGCCA-CGCAGGACGCTTGTCCT---GCGCGGCTGACCCTCCA-CCCGTGT-GAACTGAATTTGTTGCTTTGGCGGGCCGGGCT---CGACCTACCGGCTCCGGCTGGGGAGTGCCCGCCAGAGAAGCCCCAACTCGTGCAGTTAGTGCAGTCTGAG-----AAAAACTTAATAAGTAAAACTTTCAACAACGGATCTCTTGGCTCTGGCATCGATGAAGAACGCAGCGAAATGCGATAAGTAATGTGAAT-TGCAGAATTTAGTGAATCATCGAATCTTTGAACGCACATTGCGCCCCCCGGTATTCCGAGGGGCATGCCTGTTCGAGCGTCAGAACATCCTCTCAAGCCTGGCTTGGTCTTGGGGCGCG-CCGGCTCGGCGTCCCCTAAACAGAGTGGCGGTACCGTTGTGCTCTC-CGCGTAGTCACGTATCTCGC-GACAG-AGTGGCGAC--GGGACCTGCCAAAACCCACCTATTTTTTTGG-----------------------------------------------------------------------------------------------------------------------------------------------------------------------------------------------------------------------------------------------------------------------------------------------------------------------------------------------------------------------------------------------------------------------------------------------------------------------------------------------------------------------------------------------------------------------------------------------------------------------------------------------------------------------------------------------------------------------------------------------------------------------------------------------------------------------------------------------------------------------------------------------------------------------------------------------------------------------------------------------------------------------------------------------------------------------------------------------------------------
>P. pannosa ex Rosa sp. DQ139411 Belgium
CTG-AGCGC-GAAGCCA-CGCAGGACGCTTGTCCT---GCGCGGCTGACCCTCCA-CCCGTGT-GAACTGAATTTGTTGCTTTGGCGGGCCGGGCT---CGACCTACCGGCTCCGGCTGGGGAGTGCCCGCCAGAGAAGCCCCAACTCGTGCAGTTAGTGCAGTCTGAG-----AAAAACTTAATAAGTAAAACTTTCAACAACGGATCTCTTGGCTCTGGCATCGATGAAGAACGCAGCGAAATGCGATAAGTAATGTGAAT-TGCAGAATTTAGTGAATCATCGAATCTTTGAACGCACATTGCGCCCCCCGGTATTCCGAGGGGCATGCCTGTTCGAGCGTCAGAACATCCTCTCAAGCCTGGCTTGGTCTTGGGGCGCG-CCGGCTCGGCGTCCCCTAAACAGAGTGGCGGTACCGTTGTGCTCTC-CGCGTAGTCACGTATCTCGC-GACAG-AGTGGCGAC--GGGACCTGCCAAAACCCACCTATTTTTTTGG-----------------------------------------------------------------------------------------------------------------------------------------------------------------------------------------------------------------------------------------------------------------------------------------------------------------------------------------------------------------------------------------------------------------------------------------------------------------------------------------------------------------------------------------------------------------------------------------------------------------------------------------------------------------------------------------------------------------------------------------------------------------------------------------------------------------------------------------------------------------------------------------------------------------------------------------------------------------------------------------------------------------------------------------------------------------------------------------------------------------
>P. pannosa ex Rosa chinensis MN558951 Brazil
------------AGCCA-CGCAGGACGCTTGTCCT---GCGCGGCTGACCCTCCA-CCCGTGT-GAACTGAATTTGTTGCTTTGGCGGGCCGGGCT---CGACCTACCGGCTCCGGCTGGGGAGTGCCCGCCAGAGAAGCCCCAACTCGTGCAGTTAGTGCAGTCTGAG-----AAAAACTTAATAAGTAAAACTTTCAACAACGGATCTCTTGGCTCTGGCATCGATGAAGAACGCAGCGAAATGCGATAAGTAATGTGAAT-TGCAGAATTTAGTGAATCATCGAATCTTTGAACGCACATTGCGCCCCCCGGTATTCCGAGGGGCATGCCTGTTCGAGCGTCAGAACATCCTCTCAAGCCTGGCTTGGTCTTGGGGCGCG-CCGGCTCGGCGTCCCCTAAACAGAGTGGCGGTACCGTTGTGCTCTC-CGCGTAGTC-----------------------------------------------------------------------------------------------------------------------------------------------------------------------------------------------------------------------------------------------------------------------------------------------------------------------------------------------------------------------------------------------------------------------------------------------------------------------------------------------------------------------------------------------------------------------------------------------------------------------------------------------------------------------------------------------------------------------------------------------------------------------------------------------------------------------------------------------------------------------------------------------------------------------------------------------------------------------------------------------------------------------------------------------------------------------------------------------------------------------------------------------------------------------------
>P. pannosa ex Eucalyptus benthamii KY706498 Brazil
CTG-AGCGC-GAAGCCA-CGCAGGACGCTTGTCCC---GCGCGGCTGACCCTCCA-CCCGTGT-GAACTGATTTTGTTGCTTTGGCGGGCCGGGCT---CGACCTACCGGCTTCGGCTGGGGAGTGCCCGCCAGAGAAGCCCCAACTCGTGCAGTTAGTGCAGTCTGAG-----AAAAATTTAATAAGTAAAACTTTCAACAACGGATCTCTTGGCTCTGGCATCGATGAAGAACGCAGCGAAATGCGATAAGTAATGTGAAT-TGCAGAATTTAGTGAATCATCGAATCTTTGAACGCACATTGCGCCCCCCGGTATTCCGAGGGGCATGCCTGTTCGAGCGTCAGAACATCCTCTCAAGCCTGGCTTGGTCTTGGGGCGCG-CCGGCTCGGCGTCCCCTAAACAGAGTGGCGGTACCGTTGTGCTCTC-CGCGTAGTCACGTATCTCGC-GACAG-AGTGGCGAT--GGGACCTGCCAAAACCCACCTA-TTTTTTGG-----------------------------------------------------------------------------------------------------------------------------------------------------------------------------------------------------------------------------------------------------------------------------------------------------------------------------------------------------------------------------------------------------------------------------------------------------------------------------------------------------------------------------------------------------------------------------------------------------------------------------------------------------------------------------------------------------------------------------------------------------------------------------------------------------------------------------------------------------------------------------------------------------------------------------------------------------------------------------------------------------------------------------------------------------------------------------------------------------------------
>P. pannosa ex Eucalyptus sp. MT663533 Brazil
CTG-AGCGC-GAAGCCA-CGCAGGACGCTTGTCCT---GCGCGGCTGACCCTCCA-CCCGTGT-GAACTGAATTTGTTGCTTTGGCGGGCCGGGCT---CGACCTACCGGCTCCGGCTGGGGAGTGCCCGCCAGAGAAGCCCCAACTCGTGCAGTTAGTGCAGTCTGAG-----AAAAACTTAATAAGTAAAACTTTCAACAACGGATCTCTTGGCTCTGGCATCGATGAAGAACGCAGCGAAATGCGATAAGTAATGTGAAT-TGCAGAATTTAGTGAATCATCGAATCTTTGAACGCACATTGCGCCCCCCGGTATTCCGAGGGGCATGCCTGTTCGAGCGTCAGAACATCCTCTCAAGCCTGGCTTGGTCTTGGGGCGCG-CCGGCTCGGCGTCCCCTAAACAGAGTGGCGGTACCGTTGTGCTCTC-CGCGTAGTCACGTATCTCGC-GACAG-AGTGGCGAC--GGGACCTGCCAAAACCCACCTATTTTTTTGG-----------------------------------------------------------------------------------------------------------------------------------------------------------------------------------------------------------------------------------------------------------------------------------------------------------------------------------------------------------------------------------------------------------------------------------------------------------------------------------------------------------------------------------------------------------------------------------------------------------------------------------------------------------------------------------------------------------------------------------------------------------------------------------------------------------------------------------------------------------------------------------------------------------------------------------------------------------------------------------------------------------------------------------------------------------------------------------------------------------------
>P. pannosa ex Citrus reticulata x C. sinensis MK260054 Chile
CTG-AGCGC-GAAGCCA-CGCAGGACGCTTGTCCT---GCGCGGCTGACCCTCCA-CCCGTGT-GAACTGAATTTGTTGCTTTGGCGGGCCGGGCT---CGACCTACCGGCTCCGGCTGGGGAGTGCCCGCCAGAGAAGCCCCAACTCGTGCAGTTAGTGCAGTCTGAG-----AAAAACTTAATAAGTAAAACTTTCAACAACGGATCTCTTGGCTCTGGCATCGATGAAGAACGCAGCGAAATGCGATAAGTAATGTGAAT-TGCAGAATTTAGTGAATCATCGAATCTTTGAACGCACATTGCGCCCCCCGGTATTCCGAGGGGCATGCCTGTTCGAGCGTCAGAACATCCTCTCAAGCCTGGCTTGGTCTTGGGGCGCG-CCGGCTCGGCGTCCCCTAAACAGAGTGGCGGTACCGTTGTGCTCTC-CGCGTAGTCACGTATCTCGC-GACAG-AGTGGCGAC--GGGACCTGCCAAAACCCACCTATTTTTTTGG-----------------------------------------------------------------------------------------------------------------------------------------------------------------------------------------------------------------------------------------------------------------------------------------------------------------------------------------------------------------------------------------------------------------------------------------------------------------------------------------------------------------------------------------------------------------------------------------------------------------------------------------------------------------------------------------------------------------------------------------------------------------------------------------------------------------------------------------------------------------------------------------------------------------------------------------------------------------------------------------------------------------------------------------------------------------------------------------------------------------
>P. pannosa ex Citrus reticulata x C. sinensis MK260055 Chile
CTG-AGCGC-GAAGCCA-CGCAGGACGCTTGTCCT---GCGCGGCTGACCCTCCA-CCCGTGT-GAACTGAATTTGTTGCTTTGGCGGGCCGGGCT---CGACCTACCGGCTCCGGCTGGGGAGTGCCCGCCAGAGAAGCCCCAACTCGTGCAGTTAGTGCAGTCTGAG-----AAAAACTTAATAAGTAAAACTTTCAACAACGGATCTCTTGGCTCTGGCATCGATGAAGAACGCAGCGAAATGCGATAAGTAATGTGAAT-TGCAGAATTTAGTGAATCATCGAATCTTTGAACGCACATTGCGCCCCCCGGTATTCCGAGGGGCATGCCTGTTCGAGCGTCAGAACATCCTCTCAAGCCTGGCTTGGTCTTGGGGCGCG-CCGGCTCGGCGTCCCCTAAACAGAGTGGCGGTACCGTTGTGCTCTC-CGCGTAGTCACGTATCTCGC-GACAG-AGTGGCGAC--GGGACCTGCCAAAACCCACCTATTTTTTTGG-----------------------------------------------------------------------------------------------------------------------------------------------------------------------------------------------------------------------------------------------------------------------------------------------------------------------------------------------------------------------------------------------------------------------------------------------------------------------------------------------------------------------------------------------------------------------------------------------------------------------------------------------------------------------------------------------------------------------------------------------------------------------------------------------------------------------------------------------------------------------------------------------------------------------------------------------------------------------------------------------------------------------------------------------------------------------------------------------------------------
>P. pannosa ex Rosa hybrida KX639822 China
CTG-AGCGC-GAAGCCA-CGCAGGACGCTTGTCCT---GCGCGGCTGACCCTCCA-CCCGTGT-GAACTGAATTTGTTGCTTTGGCGGGCCGGGCT---CGACCTACCGGCTCCGGCTGGGGAGTGCCCGCCAGAGAAGCCCCAACTCGTGCAGTTAGTGCAGTCTGAG-----AAAAACTTAATAAGTAAAACTTTCAACAACGGATCTCTTGGCTCTGGCATCGATGAAGAACGCAGCGAAATGCGATAAGTAATGTGAAT-TGCAGAATTTAGTGAATCATCGAATCTTTGAACGCACATTGCGCCCCCCGGTATTCCGAGGGGCATGCCTGTTCGAGCGTCAGAACATCCTCTCAAGCCTGGCTTGGTCTTGGGGCGCG-CCGGCTCGGCGTCCCCTAAACAGAGTGGCGGTACCGTTGTGCTCTC-CGCGTAGTCACGTATCTCGC-GACAG-AGTGGCGAC--GGGACCTGCCAAAACCCACCTATTTTTTTGG-----------------------------------------------------------------------------------------------------------------------------------------------------------------------------------------------------------------------------------------------------------------------------------------------------------------------------------------------------------------------------------------------------------------------------------------------------------------------------------------------------------------------------------------------------------------------------------------------------------------------------------------------------------------------------------------------------------------------------------------------------------------------------------------------------------------------------------------------------------------------------------------------------------------------------------------------------------------------------------------------------------------------------------------------------------------------------------------------------------------
>P. pannosa ex Rosa hybrida KX101018 China
CTG-AGCGC-GAAGCCA-CGCAGGACGCTTGTCCT---GCGCGGCTGACCCTCCA-CCCGTGT-GAACTGAATTTGTTGCTTTGGCGGGCCGGGCT---CGACCTACCGGCTCCGGCTGGGGAGTGCCCGCCAGAGAAGCCCCAACTCGTGCAGTTAGTGCAGTCTGAG-----AAAAACTTAATAAGTAAAACTTTCAACAACGGATCTCTTGGCTCTGGCATCGATGAAGAACGCAGCGAAATGCGATAAGTAATGTGAAT-TGCAGAATTTAGTGAATCATCGAATCTTTGAACGCACATTGCGCCCCCCGGTATTCCGAGGGGCATGCCTGTTCGAGCGTCAGAACATCCTCTCAAGCCTGGCTTGGTCTTGGGGCGCG-CCGGCTCGGCGTCCCCTAAACAGAGTGGCGGTACCGTTGTGCTCTC-CGCGTAGTCACGTATCTCGC-GACAG-AGTGGCGAC--GGGACCTGCCAAAACCCACCTATTTTTTTGG-----------------------------------------------------------------------------------------------------------------------------------------------------------------------------------------------------------------------------------------------------------------------------------------------------------------------------------------------------------------------------------------------------------------------------------------------------------------------------------------------------------------------------------------------------------------------------------------------------------------------------------------------------------------------------------------------------------------------------------------------------------------------------------------------------------------------------------------------------------------------------------------------------------------------------------------------------------------------------------------------------------------------------------------------------------------------------------------------------------------
>P. pannosa ex Rosa chinensis KF571742 China
CTG-AGCGC-GAAGCCA-CGCAGGACGCTTGTCCT---GCGCGGCTGACCCTCCA-CCCGTGT-GAACTGAATTTGTTGCTTTGGCGGGCCGGGCT---CGACCTACCGGCTCCGGCTGGGGAGTGCCCGCCAGAGAAGCCCCAACTCGTGCAGTTAGTGCAGTCTGAG-----AAAAACTTAATAAGTAAAACTTTCAACAACGGATCTCTTGGCTCTGGCATCGATGAAGAACGCAGCGAAATGCGATAAGTAATGTGAAT-TGCAGAATTTAGTGAATCATCGAATCTTTGAACGCACATTGCGCCCCCCGGTATTCCGAGGGGCATGCCTGTTCGAGCGTCAGAACATCCTCTCAAGCCTGGCTTGGTCTTGGGGCGCG-CCGGCTCGGCGTCCCCTAAACAGAGTGGCGGTACCGTTGTGCTCTC-CGCGTAGTCACGTATCTCGC-GACAG-AGTGGCGAC--GGGACCTGCCAAAACCCACCTATTTTTTTGG-----------------------------------------------------------------------------------------------------------------------------------------------------------------------------------------------------------------------------------------------------------------------------------------------------------------------------------------------------------------------------------------------------------------------------------------------------------------------------------------------------------------------------------------------------------------------------------------------------------------------------------------------------------------------------------------------------------------------------------------------------------------------------------------------------------------------------------------------------------------------------------------------------------------------------------------------------------------------------------------------------------------------------------------------------------------------------------------------------------------
>P. pannosa ex Rosa chinensis OM278384 China
CTG-AGCGC-GAAGCCA-CGCAGGACGCTTGTCCT---GCGCGGCTGACCCTCCA-CCCGTGT-GAACTGAATTTGTTGCTTTGGCGGGCCGGGCT---CGACCTACCGGCTCCGGCTGGGGAGTGCCCGCCAGAGAAGCCCCAACTCGTGCAGTTAGTGCAGTCTGAG-----AAAAACTTAATAAGTAAAACTTTCAACAACGGATCTCTTGGCTCTGGCATCGATGAAGAACGCAGCGAAATGCGATAAGTAATGTGAAT-TGCAGAATTTAGTGAATCATCGAATCTTTGAACGCACATTGCGCCCCCCGGTATTCCGAGGGGCATGCCTGTTCGAGCGTCAGAACATCCTCTCAAGCCTGGCTTGGTCTTGGGGCGCG-CCGGCTCGGCGTCCCCTAAACAGAGTGGCGGTACCGTTGTGCTCTC-CGCGTAGTCACGTATCTCGC-GACAG-AGTGGCGAC--GGGACCTGCCAAAACCCACCTATTTTTTTGG-----------------------------------------------------------------------------------------------------------------------------------------------------------------------------------------------------------------------------------------------------------------------------------------------------------------------------------------------------------------------------------------------------------------------------------------------------------------------------------------------------------------------------------------------------------------------------------------------------------------------------------------------------------------------------------------------------------------------------------------------------------------------------------------------------------------------------------------------------------------------------------------------------------------------------------------------------------------------------------------------------------------------------------------------------------------------------------------------------------------
>P. pannosa ex Prunus cerasus JN654341 France
CTG-AGCGC-GAAGCCA-CGCAGGACGCTTGTCCT---GCGCGGCTGACCCTCCA-CCCGTGT-GAACTGAATTTGTTGCTTTGGCGGGCCGGGCT---CGACCTACCGGCTCCGGCTGGGGAGTGCCCGCCAGAGAAGCCCCAACTCGTGCAGTTAGTGCAGTCTGAG-----AAAAACTTAATAAGTAAAACTTTCAACAACGGATCTCTTGGCTCTGGCATCGATGAAGAACGCAGCGAAATGCGATAAGTAATGTGAAT-TGCAGAATTTAGTGAATCATCGAATCTTTGAACGCACATTGCGCCCCCCGGTATTCCGAGGGGCATGCCTGTTCGAGCGTCAGAACATCCTCTCAAGCCTGGCTTGGTCTTGGGGCGCG-CCGGCTCGGCGTCCCCTAAACAGAGTGGCGGTACCGTTGTGCTCTC-CGCGTAGTCACGTATCTCGC-GACAG-AGTGGCGAC--GGGACCTGCCAAAACCCACCTATTTTTTTGG-----------------------------------------------------------------------------------------------------------------------------------------------------------------------------------------------------------------------------------------------------------------------------------------------------------------------------------------------------------------------------------------------------------------------------------------------------------------------------------------------------------------------------------------------------------------------------------------------------------------------------------------------------------------------------------------------------------------------------------------------------------------------------------------------------------------------------------------------------------------------------------------------------------------------------------------------------------------------------------------------------------------------------------------------------------------------------------------------------------------
>P. pannosa ex Prunus persica HM579847 France
CTG-AGCGC-GAAGCCA-CGCAGGACGCTTGTCCT---GCGCGGCTGACCCTCCA-CCCGTGT-GAACTGAATTTGTTGCTTTGGCGGGCCGGGCT---CGACCTACCGGCTCCGGCTGGGGAGTGCCCGCCAGAGAAGCCCCAACTCGTGCAGTTAGTGCAGTCTGAG-----AAAAACTTAATAAGTAAAACTTTCAACAACGGATCTCTTGGCTCTGGCATCGATGAAGAACGCAGCGAAATGCGATAAGTAATGTGAAT-TGCAGAATTTAGTGAATCATCGAATCTTTGAACGCACATTGCGCCCCCCGGTATTCCGAGGGGCATGCCTGTTCGAGCGTCAGAACATCCTCTCAAGCCTGGCTTGGTCTTGGGGCGCG-CCGGCTCGGCGTCCCCTAAACAGAGTGGCGGTACCGTTGTGCTCTC-CGCGTAGTCACGTATCTCGC-GACAG-AGTGGCGAC--GGGACCTGCCAAAACCCACCTATTTTTTTGG-----------------------------------------------------------------------------------------------------------------------------------------------------------------------------------------------------------------------------------------------------------------------------------------------------------------------------------------------------------------------------------------------------------------------------------------------------------------------------------------------------------------------------------------------------------------------------------------------------------------------------------------------------------------------------------------------------------------------------------------------------------------------------------------------------------------------------------------------------------------------------------------------------------------------------------------------------------------------------------------------------------------------------------------------------------------------------------------------------------------
>P. pannosa ex Prunus persica HM579845 France
CTG-AGCGC-GAAGCCA-CGCAGGACGCTTGTCCT---GCGCGGCTGACCCTCCA-CCCGTGT-GAACTGAATTTGTTGCTTTGGCGGGCCGGGCT---CGACCTACCGGCTCCGGCTGGGGAGTGCCCGCCAGAGAAGCCCCAACTCGTGCAGTTAGTGCAGTCTGAG-----AAAAACTTAATAAGTAAAACTTTCAACAACGGATCTCTTGGCTCTGGCATCGATGAAGAACGCAGCGAAATGCGATAAGTAATGTGAAT-TGCAGAATTTAGTGAATCATCGAATCTTTGAACGCACATTGCGCCCCCCGGTATTCCGAGGGGCATGCCTGTTCGAGCGTCAGAACATCCTCTCAAGCCTGGCTTGGTCTTGGGGCGCG-CCGGCTCGGCGTCCCCTAAACAGAGTGGCGGTACCGTTGTGCTCTC-CGCGTAGTCACGTATCTCGC-GACAG-AGTGGCGAC--GGGACCTGCCAAAACCCACCTATTTTTTTGG-----------------------------------------------------------------------------------------------------------------------------------------------------------------------------------------------------------------------------------------------------------------------------------------------------------------------------------------------------------------------------------------------------------------------------------------------------------------------------------------------------------------------------------------------------------------------------------------------------------------------------------------------------------------------------------------------------------------------------------------------------------------------------------------------------------------------------------------------------------------------------------------------------------------------------------------------------------------------------------------------------------------------------------------------------------------------------------------------------------------
>P. pannosa ex Prunus persica HM579844 France
CTG-AGCGC-GAAGCCA-CGCAGGACGCTTGTCCT---GCGCGGCTGACCCTCCA-CCCGTGT-GAACTGAATTTGTTGCTTTGGCGGGCCGGGCT---CGACCTACCGGCTCCGGCTGGGGAGTGCCCGCCAGAGAAGCCCCAACTCGTGCAGTTAGTGCAGTCTGAG-----AAAAACTTAATAAGTAAAACTTTCAACAACGGATCTCTTGGCTCTGGCATCGATGAAGAACGCAGCGAAATGCGATAAGTAATGTGAAT-TGCAGAATTTAGTGAATCATCGAATCTTTGAACGCACATTGCGCCCCCCGGTATTCCGAGGGGCATGCCTGTTCGAGCGTCAGAACATCCTCTCAAGCCTGGCTTGGTCTTGGGGCGCG-CCGGCTCGGCGTCCCCTAAACAGAGTGGCGGTACCGTTGTGCTCTC-CGCGTAGTCACGTATCTCGC-GACAG-AGTGGCGAC--GGGACCTGCCAAAACCCACCTATTTTTTTGG-----------------------------------------------------------------------------------------------------------------------------------------------------------------------------------------------------------------------------------------------------------------------------------------------------------------------------------------------------------------------------------------------------------------------------------------------------------------------------------------------------------------------------------------------------------------------------------------------------------------------------------------------------------------------------------------------------------------------------------------------------------------------------------------------------------------------------------------------------------------------------------------------------------------------------------------------------------------------------------------------------------------------------------------------------------------------------------------------------------------
>P. pannosa ex Prunus persica HM579843 France
CTG-AGCGC-GAAGCCA-CGCAGGACGCTTGTCCT---GCGCGGCTGACCCTCCA-CCCGTGT-GAACTGAATTTGTTGCTTTGGCGGGCCGGGCT---CGACCTACCGGCTCCGGCTGGGGAGTGCCCGCCAGAGAAGCCCCAACTCGTGCAGTTAGTGCAGTCTGAG-----AAAAACTTAATAAGTAAAACTTTCAACAACGGATCTCTTGGCTCTGGCATCGATGAAGAACGCAGCGAAATGCGATAAGTAATGTGAAT-TGCAGAATTTAGTGAATCATCGAATCTTTGAACGCACATTGCGCCCCCCGGTATTCCGAGGGGCATGCCTGTTCGAGCGTCAGAACATCCTCTCAAGCCTGGCTTGGTCTTGGGGCGCG-CCGGCTCGGCGTCCCCTAAACAGAGTGGCGGTACCGTTGTGCTCTC-CGCGTAGTCACGTATCTCGC-GACAG-AGTGGCGAC--GGGACCTGCCAAAACCCACCTATTTTTTTGG-----------------------------------------------------------------------------------------------------------------------------------------------------------------------------------------------------------------------------------------------------------------------------------------------------------------------------------------------------------------------------------------------------------------------------------------------------------------------------------------------------------------------------------------------------------------------------------------------------------------------------------------------------------------------------------------------------------------------------------------------------------------------------------------------------------------------------------------------------------------------------------------------------------------------------------------------------------------------------------------------------------------------------------------------------------------------------------------------------------------
>P. pannosa ex Prunus persica HM579842 France
CTG-AGCGC-GAAGCCA-CGCAGGACGCTTGTCCT---GCGCGGCTGACCCTCCA-CCCGTGT-GAACTGAATTTGTTGCTTTGGCGGGCCGGGCT---CGACCTACCGGCTCCGGCTGGGGAGTGCCCGCCAGAGAAGCCCCAACTCGTGCAGTTAGTGCAGTCTGAG-----AAAAACTTAATAAGTAAAACTTTCAACAACGGATCTCTTGGCTCTGGCATCGATGAAGAACGCAGCGAAATGCGATAAGTAATGTGAAT-TGCAGAATTTAGTGAATCATCGAATCTTTGAACGCACATTGCGCCCCCCGGTATTCCGAGGGGCATGCCTGTTCGAGCGTCAGAACATCCTCTCAAGCCTGGCTTGGTCTTGGGGCGCG-CCGGCTCGGCGTCCCCTAAACAGAGTGGCGGTACCGTTGTGCTCTC-CGCGTAGTCACGTATCTCGC-GACAG-AGTGGCGAC--GGGACCTGCCAAAACCCACCTATTTTTTTGG-----------------------------------------------------------------------------------------------------------------------------------------------------------------------------------------------------------------------------------------------------------------------------------------------------------------------------------------------------------------------------------------------------------------------------------------------------------------------------------------------------------------------------------------------------------------------------------------------------------------------------------------------------------------------------------------------------------------------------------------------------------------------------------------------------------------------------------------------------------------------------------------------------------------------------------------------------------------------------------------------------------------------------------------------------------------------------------------------------------------
>P. pannosa ex Rosa sp. DQ139422 France
CTG-AGCGC-GAAGCCA-CGCAGGACGCTTGTCCT---GCGCGGCTGACCCTCCA-CCCGTGT-GAACTGAATTTGTTGCTTTGGCGGGCCGGGCT---CGACCTACCGGCTCCGGCTGGGGAGTGCCCGCCAGAGAAGCCCCAACTCGTGCAGTTAGTGCAGTCTGAG-----AAAAACTTAATAAGTAAAACTTTCAACAACGGATCTCTTGGCTCTGGCATCGATGAAGAACGCAGCGAAATGCGATAAGTAATGTGAAT-TGCAGAATTTAGTGAATCATCGAATCTTTGAACGCACATTGCGCCCCCCGGTATTCCGAGGGGCATGCCTGTTCGAGCGTCAGAACATCCTCTCAAGCCTGGCTTGGTCTTGGGGCGCG-CCGGCTCGGCGTCCCCTAAACAGAGTGGCGGTACCGTTGTGCTCTC-CGCGTAGTCACGTATCTCGC-GACAG-AGTGGCGAC--GGGACCTGCCAAAACCCACCTATTTTTTTGG-----------------------------------------------------------------------------------------------------------------------------------------------------------------------------------------------------------------------------------------------------------------------------------------------------------------------------------------------------------------------------------------------------------------------------------------------------------------------------------------------------------------------------------------------------------------------------------------------------------------------------------------------------------------------------------------------------------------------------------------------------------------------------------------------------------------------------------------------------------------------------------------------------------------------------------------------------------------------------------------------------------------------------------------------------------------------------------------------------------------
>P. pannosa ex Rosa sp. DQ139421 France
CTG-AGCGC-GAAGCCA-CGCAGGACGCTTGTCCT---GCGCGGCTGACCCTCCA-CCCGTGT-GAACTGAATTTGTTGCTTTGGCGGGCCGGGCT---CGACCTACCGGCTCCGGCTGGGGAGTGCCCGCCAGAGAAGCCCCAACTCGTGCAGTTAGTGCAGTCTGAG-----AAAAACTTAATAAGTAAAACTTTCAACAACGGATCTCTTGGCTCTGGCATCGATGAAGAACGCAGCGAAATGCGATAAGTAATGTGAAT-TGCAGAATTTAGTGAATCATCGAATCTTTGAACGCACATTGCGCCCCCCGGTATTCCGAGGGGCATGCCTGTTCGAGCGTCAGAACATCCTCTCAAGCCTGGCTTGGTCTTGGGGCGCG-CCGGCTCGGCGTCCCCTAAACAGAGTGGCGGTACCGTTGTGCTCTC-CGCGTAGTCACGTATCTCGC-GACAG-AGTGGCGAC--GGGACCTGCCAAAACCCACCTATTTTTTTGG-----------------------------------------------------------------------------------------------------------------------------------------------------------------------------------------------------------------------------------------------------------------------------------------------------------------------------------------------------------------------------------------------------------------------------------------------------------------------------------------------------------------------------------------------------------------------------------------------------------------------------------------------------------------------------------------------------------------------------------------------------------------------------------------------------------------------------------------------------------------------------------------------------------------------------------------------------------------------------------------------------------------------------------------------------------------------------------------------------------------
>P. pannosa ex Mandevilla splendens OR425008
CTG-AGCGC-GAAGCCA-CGCAGGACGCTTGTCCT---GCGCGGCTGACCCTCCA-CCCGTGT-GAACTGAATTTGTTGCTTTGGCGGGCCGGGCT---CGACCTACCGGCTCCGGCTGGGGAGTGCCCGCCAGAGAAGCCCCAACTCGTGCAGTTAGTGCAGTCTGAG-----AAAAACTTAATAAGTAAAACTTTCAACAACGGATCTCTTGGCTCTGGCATCGATGAAGAACGCAGCGAAATGCGATAAGTAATGTGAAT-TGCAGAATTTAGTGAATCATCGAATCTTTGAACGCACATTGCGCCCCCCGGTATTCCGAGGGGCATGCCTGTTCGAGCGTCAGAACATCCTCTCAAGCCTGGCTTGGTCTTGGGGCGCG-CCGGCTCGGCGTCCCCTAAACAGAGTGGCGGTACCGTTGTGCTCTC-CGCGTAGTCACGTATCTCGC-GACAG-AGTGGCGAC--GGGACCTGCCAAAACCCACCTATTTTTTTGG-----------------------------------------------------------------------------------------------------------------------------------------------------------------------------------------------------------------------------------------------------------------------------------------------------------------------------------------------------------------------------------------------------------------------------------------------------------------------------------------------------------------------------------------------------------------------------------------------------------------------------------------------------------------------------------------------------------------------------------------------------------------------------------------------------------------------------------------------------------------------------------------------------------------------------------------------------------------------------------------------------------------------------------------------------------------------------------------------------------------
>P. pannosa ex Rosa sp. DQ139425 Germany
CTG-AGCGC-GAAGCCA-CGCAGGACGCTTGTCCT---GCGCGGCTGACCCTCCA-CCCGTGT-GAACTGAATTTGTTGCTTTGGCGGGCCGGGCT---CGACCTACCGGCTCCGGCTGGGGAGTGCCCGCCAGAGAAGCCCCAACTCGTGCAGTTAGTGCAGTCTGAG-----AAAAACTTAATAAGTAAAACTTTCAACAACGGATCTCTTGGCTCTGGCATCGATGAAGAACGCAGCGAAATGCGATAAGTAATGTGAAT-TGCAGAATTTAGTGAATCATCGAATCTTTGAACGCACATTGCGCCCCCCGGTATTCCGAGGGGCATGCCTGTTCGAGCGTCAGAACATCCTCTCAAGCCTGGCTTGGTCTTGGGGCGCG-CCGGCTCGGCGTCCCCTAAACAGAGTGGCGGTACCGTTGTGCTCTC-CGCGTAGTCACGTATCTCGC-GACAG-AGTGGCGAC--GGGACCTGCCAAAACCCACCTATTTTTTTGG-----------------------------------------------------------------------------------------------------------------------------------------------------------------------------------------------------------------------------------------------------------------------------------------------------------------------------------------------------------------------------------------------------------------------------------------------------------------------------------------------------------------------------------------------------------------------------------------------------------------------------------------------------------------------------------------------------------------------------------------------------------------------------------------------------------------------------------------------------------------------------------------------------------------------------------------------------------------------------------------------------------------------------------------------------------------------------------------------------------------
>P. pannosa ex Rosa sp. DQ139423 Germany
CTG-AGCGC-GAAGCCA-CGCAGGACGCTTGTCCT---GCGCGGCTGACCCTCCA-CCCGTGT-GAACTGAATTTGTTGCTTTGGCGGGCCGGGCT---CGACCTACCGGCTCCGGCTGGGGAGTGCCCGCCAGAGAAGCCCCAACTCGTGCAGTTAGTGCAGTCTGAG-----AAAAACTTAATAAGTAAAACTTTCAACAACGGATCTCTTGGCTCTGGCATCGATGAAGAACGCAGCGAAATGCGATAAGTAATGTGAAT-TGCAGAATTTAGTGAATCATCGAATCTTTGAACGCACATTGCGCCCCCCGGTATTCCGAGGGGCATGCCTGTTCGAGCGTCAGAACATCCTCTCAAGCCTGGCTTGGTCTTGGGGCGCG-CCGGCTCGGCGTCCCCTAAACAGAGTGGCGGTACCGTTGTGCTCTC-CGCGTAGTCACGTATCTCGC-GACAG-AGTGGCGAC--GGGACCTGCCAAAACCCACCTATTTTTTTGG-----------------------------------------------------------------------------------------------------------------------------------------------------------------------------------------------------------------------------------------------------------------------------------------------------------------------------------------------------------------------------------------------------------------------------------------------------------------------------------------------------------------------------------------------------------------------------------------------------------------------------------------------------------------------------------------------------------------------------------------------------------------------------------------------------------------------------------------------------------------------------------------------------------------------------------------------------------------------------------------------------------------------------------------------------------------------------------------------------------------
>P. pannosa ex Rosa sp. DQ139426 Germany
CTG-AGCGC-GAAGCCA-CGCAGGACGCTTGTCCT---GCGCGGCTGACCCTCCA-CCCGTGT-GAACTGAATTTGTTGCTTTGGCGGGCCGGGCT---CGACCTACCGGCTCCGGCTGGGGAGTGCCCGCCAGAGAAGCCCCAACTCGTGCAGTTAGTGCAGTCTGAG-----AAAAACTTAATAAGTAAAACTTTCAACAACGGATCTCTTGGCTCTGGCATCGATGAAGAACGCAGCGAAATGCGATAAGTAATGTGAAT-TGCAGAATTTAGTGAATCATCGAATCTTTGAACGCACATTGCGCCCCCCGGTATTCCGAGGGGCATGCCTGTTCGAGCGTCAGAACATCCTCTCAAGCCTGGCTTGGTCTTGGGGCGCG-CCGGCTCGGCGTCCCCTAAACAGAGTGGCGGTACCGTTGTGCTCTC-CGCGTAGTCACGTATCTCGC-GACAG-AGTGGCGAC--GGGACCTGCCAAAACCCACCTATTTTTTTGG-----------------------------------------------------------------------------------------------------------------------------------------------------------------------------------------------------------------------------------------------------------------------------------------------------------------------------------------------------------------------------------------------------------------------------------------------------------------------------------------------------------------------------------------------------------------------------------------------------------------------------------------------------------------------------------------------------------------------------------------------------------------------------------------------------------------------------------------------------------------------------------------------------------------------------------------------------------------------------------------------------------------------------------------------------------------------------------------------------------------
>P. pannosa ex Prunus laurocerasus PP059583 Germany
------------------------------------------------------------------------------------------------------------------------------------------------------------------------------AAAAACTTAATAAGTAAAACTTTCAACAACGGATCTCTTGGCTCTGGCATCGATGAAGAACGCAGCGAAATGCGATAAGTAATGTGAAT-TGCAGAATTTAGTGAATCATCGAATCTTTGAACGCACATTGCGCCCCCCGGTATTCCGAGGGGCATGCCTGTTCGAGCGTCAGAACATCCTCTCAAGCCTGGCTTGGTCTTGGGGCGCG-CCGGCTCGGCGTCCCCTAAACAGAGTGGCGGTACCGTTGTGCTCTC-CGCGTAGTCACGTATCTCGC-GACAG-AGTGGCGAC--GGGACCTGCCAAAACCCACCTATTTTTTTGG-----------------------------------------------------------------------------------------------------------------------------------------------------------------------------------------------------------------------------------------------------------------------------------------------------------------------------------------------------------------------------------------------------------------------------------------------------------------------------------------------------------------------------------------------------------------------------------------------------------------------------------------------------------------------------------------------------------------------------------------------------------------------------------------------------------------------------------------------------------------------------------------------------------------------------------------------------------------------------------------------------------------------------------------------------------------------------------------------------------------
>P. pannosa ex Forsythia intermedia PP059582 Germany
CTG-AGCGC-GAAGCCA-CGCAGGACGCTTGTCCT---GCGCGGCTGACCCTCCA-CCCGTGT-GAACTGAATTTGTTGCTTTGGCGGGCCGGGCT---CGACCTACCGGCTCCGGCTGGGGAGTGCCCGCCAGAGAAGCCCCAACTCGTGCAGTTAGTGCAGTCTGAG-----AAAAACTTAATAGGTAAAACTTTCAACAACGGATCTCTTGGCTCTGGCATCGATGAAGAACGCAGCGAAATGCGATAAGTAATGTGAAT-TGCAGAATTTAGTGAATCATCGAATCTTTGAACGCACATTGCGCCCCCCGGTATTCCGAGGGGCATGCCTGTTCGAGCGTCAGAACATCCTCTCAAGCCTGGCTTGGTCTTGGGGCGCG-CCGGCTCGGCGTCCCCTAAACAGAGTGGCGGTACCGTTGTGCTCTC-CGCGTAGTCACGTATCTCGC-GACAG-AGTGGCGAC--GGGACCTGCCAAAACCCACCTATTTTTTTGG-----------------------------------------------------------------------------------------------------------------------------------------------------------------------------------------------------------------------------------------------------------------------------------------------------------------------------------------------------------------------------------------------------------------------------------------------------------------------------------------------------------------------------------------------------------------------------------------------------------------------------------------------------------------------------------------------------------------------------------------------------------------------------------------------------------------------------------------------------------------------------------------------------------------------------------------------------------------------------------------------------------------------------------------------------------------------------------------------------------------
>P. pannosa ex Prunus laurocerasus PP059581 Germany
CTG-AGCGC-GAAGCCA-CGCAGGACGCTTGTCCT---GCGCGGCTGACCCTCCA-CCCGTGT-GAACTGAATTTGTTGCTTTGGCGGGCCGGGCT---CGACCTACCGGCTCCGGCTGGGGAGTGCCCGCCAGAGAAGCCCCAACTCGTGCAGTTAGTGCAGTCTGAG-----AAAAACTTAATAAGTAAAACTTTCAACAACGGATCTCTTGGCTCTGGCATCGATGAAGAACGCAGCGAAATGCGATAAGTAATGTGAAT-TGCAGAATTTAGTGAATCATCGAATCTTTGAACGCACATTGCGCCCCCCGGTATTCCGAGGGGCATGCCTGTTCGAGCGTCAGAACATCCTCTCAAGCCTGGCTTGGTCTTGGGGCGCG-CCGGCTCGGCGTCCCCTAAACAGAGTGGCGGTACCGTTGTGCTCTC-CGCGTAGTCACGTATCTCGC-GACAG-AGTGGCGAC--GGGACCTGCCAAAACCCACCTATTTTTTTGG-----------------------------------------------------------------------------------------------------------------------------------------------------------------------------------------------------------------------------------------------------------------------------------------------------------------------------------------------------------------------------------------------------------------------------------------------------------------------------------------------------------------------------------------------------------------------------------------------------------------------------------------------------------------------------------------------------------------------------------------------------------------------------------------------------------------------------------------------------------------------------------------------------------------------------------------------------------------------------------------------------------------------------------------------------------------------------------------------------------------
>P. pannosa ex Rosa sp. DQ139427 Germany
CTG-AGCGC-GAAGCCA-CGCAGGACGCTTGTCCT---GCGCGGCTGACCCTCCA-CCCGTGT-GAACTGAATTTGTTGCTTTGGCGGGCCGGGCT---CGACCTACCGGCTCCGGCTGGGGAGTGCCCGCCAGAGAAGCCCCAACTCGTGCAGTTAGTGCAGTCTGAG-----AAAAACTTAATAAGTAAAACTTTCAACAACGGATCTCTTGGCTCTGGCATCGATGAAGAACGCAGCGAAATGCGATAAGTAATGTGAAT-TGCAGAATTTAGTGAATCATCGAATCTTTGAACGCACATTGCGCCCCCCGGTATTCCGAGGGGCATGCCTGTTCGAGCGTCAGAACATCCTCTCAAGCCTGGCTTGGTCTTGGGGCGCG-CCGGCTCGGCGTCCCCTAAACAGAGTGGCGGTACCGTTGTGCTCTC-CGCGTAGTCACGTATCTCGC-GACAG-AGTGGCGAC--GGGACCTGCCAAAACCCACCTATTTTTTTGG-----------------------------------------------------------------------------------------------------------------------------------------------------------------------------------------------------------------------------------------------------------------------------------------------------------------------------------------------------------------------------------------------------------------------------------------------------------------------------------------------------------------------------------------------------------------------------------------------------------------------------------------------------------------------------------------------------------------------------------------------------------------------------------------------------------------------------------------------------------------------------------------------------------------------------------------------------------------------------------------------------------------------------------------------------------------------------------------------------------------
>P. pannosa ex Prunus persica PX105193 India
CTG-AGCGC-GAAGCCA-CGCAGGACGCTTGTCCT---GCGCGGCTGACCCTCCA-CCCGTGT-GAACTGAATTTGTTGCTTTGGCGGGCCGGGCT---CGACCTACCGGCTCCGGCTGGGGAGTGCCCGCCAGAGAAGCCCCAACTCGTGCAGTTAGTGCAGTCTGAG-----AAAAACTTAATAAGTAAAACTTTCAACAACGGATCTCTTGGCTCTGGCATCGATGAAGAACGCAGCGAAA---GATAAGTAATGTGAATCTGCAGAATTTAGTGAATCATCGAATCTTTGAACGCACATTGCGCCCCCCGGTATTCCGAGGGGCATGCCTGTTCGAGCGTCAGAACATCCTCTCAAGCCTGGCTTGGTCTTGGGGCGCG-CCGGCTCGGCGTCCCCTAAACAGAGTGGCGGTACCGTTGTGCTCTC-CGCGTAGTCACGTATCTCGC-GACAG-AGTGGCGAC--GGGACCTGCCAAAACCCACCTATTTTTTTGG-----------------------------------------------------------------------------------------------------------------------------------------------------------------------------------------------------------------------------------------------------------------------------------------------------------------------------------------------------------------------------------------------------------------------------------------------------------------------------------------------------------------------------------------------------------------------------------------------------------------------------------------------------------------------------------------------------------------------------------------------------------------------------------------------------------------------------------------------------------------------------------------------------------------------------------------------------------------------------------------------------------------------------------------------------------------------------------------------------------------
>P. pannosa ex Punica granatum MZ496440 India
-------------------------------TCCT---GCGCGGCTGACCCTCCA-CCCGTGT-GAACTGAATTTGTTGCTTTGGCGGGCCGGGCT---CGACCTACCGGCTCCGGCTGGGGAGTGCCCGCCAGAGAAGCCCCAACTCGTGCAGTTAGTGCAGTCTGAG-----AAAAACTTAATAAGTAAAACTTTCAACAACGGATCTCTTGGCTCTGGCATCGATGAAGAACGCAGCGAAATGCGATAAGTAATGTGAAT-TGCAGAATTTAGTGAATCATCGAATCTTTGAACGCACATTGCGCCCCCCGGTATTCCGAGGGGCATGCCTGTTCGAGCGTCAGAACATCCTCTCAAGCCTGGCTTGGTCTTGGGGCGCG-CCGGCTCGGCGTCCCCTAAACAGAGTGGCGGTACCGTTGTGCTCTC-CGCGTAGTCACGTATCTCGC-GACAG-AGTGGCGAC--GGGACCTGCCAAAACCCACCTATTTTTTTGG-----------------------------------------------------------------------------------------------------------------------------------------------------------------------------------------------------------------------------------------------------------------------------------------------------------------------------------------------------------------------------------------------------------------------------------------------------------------------------------------------------------------------------------------------------------------------------------------------------------------------------------------------------------------------------------------------------------------------------------------------------------------------------------------------------------------------------------------------------------------------------------------------------------------------------------------------------------------------------------------------------------------------------------------------------------------------------------------------------------------
>P. pannosa ex Punica granatum MZ496439 India
---------------------------CTTGTCCT---GCGCGGCTGACCCTCCA-CCCGTGT-GAACTGAATTTGTTGCTTTGGCGGGCCGGGCT---CGACCTACCGGCTCCGGCTGGGGAGTGCCCGCCAGAGAAGCCCCAACTCGTGCAGTTAGTGCAGTCTGAG-----AAAAACTTAATAAGTAAAACTTTCAACAACGGATCTCTTGGCTCTGGCATCGATGAAGAACGCAGCGAAATGCGATAAGTAATGTGAAT-TGCAGAATTTAGTGAATCATCGAATCTTTGAACGCACATTGCGCCCCCCGGTATTCCGAGGGGCATGCCTGTTCGAGCGTCAGAACATCCTCTCAAGCCTGGCTTGGTCTTGGGGCGCG-CCGGCTCGGCGTCCCCTAAACAGAGTGGCGGTACCGTTGTGCTCTC-CGCGTAGTCACGTATCTCGC-GACAG-AGTGGCGAC--GGGACCTGCCAAAACCCACCTATTTTTTTGG-----------------------------------------------------------------------------------------------------------------------------------------------------------------------------------------------------------------------------------------------------------------------------------------------------------------------------------------------------------------------------------------------------------------------------------------------------------------------------------------------------------------------------------------------------------------------------------------------------------------------------------------------------------------------------------------------------------------------------------------------------------------------------------------------------------------------------------------------------------------------------------------------------------------------------------------------------------------------------------------------------------------------------------------------------------------------------------------------------------------
>P. pannosa ex Prunus sp. OP935705 India
CTG-AGCGC-GAAGCCA-CGCAGGACGCTTGTCCT---GCGCGGCTGACCCTCCA-CCCGTGT-GAACTGAATTTGTTGCTTTGGCGGGCCGGGCT---CGACCTACCGGCTCCGGCTGGGGAGTGCCCGCCAGAGAAGCCCCAACTCGTGCAGTTAGTGCAGTCTGAG-----AAAAACTTAATAAGTAAAACTTTCAACAACGGATCTCTTGGCTCTGGCATCGATGAAGAACGCAGCGAAATGCGATAAGTAATGTGAAT-TGCAGAATTTAGTGAATCATCGAATCTTTGAACGCACATTGCGCCCCCCGGTATTCCGAGGGGCATGCCTGTTCGAGCGTCAGAACATCCTCTCAAGCCTGGCTTGGTCTTGGGGCGCG-CCGGCTCGGCGTCCCCTAAACAGAGTGGCGGTACCGTTGTGCTCTC-CGCGTAGTCACGTATCTCGC-GACAG-AGTGGCGAC--GGGACCTGCCAAAACCCACCTATTTTTTTGG-----------------------------------------------------------------------------------------------------------------------------------------------------------------------------------------------------------------------------------------------------------------------------------------------------------------------------------------------------------------------------------------------------------------------------------------------------------------------------------------------------------------------------------------------------------------------------------------------------------------------------------------------------------------------------------------------------------------------------------------------------------------------------------------------------------------------------------------------------------------------------------------------------------------------------------------------------------------------------------------------------------------------------------------------------------------------------------------------------------------
>P. pannosa ex Rosa sp. OP935704 India
CTG-AGCGC-GAAGCCA-CGCAGGACGCTTGTCCT---GCGCGGCTGACCCTCCA-CCCGTGT-GAACTGAATTTGTTGCTTTGGCGGGCCGGGCT---CGACCTACCGGCTCCGGCTGGGGAGTGCCCGCCAGAGAAGCCCCAACTCGTGCAGTTAGTGCAGTCTGAG-----AAAAACTTAATAAGTAAAACTTTCAACAACGGATCTCTTGGCTCTGGCATCGATGAAGAACGCAGCGAAATGCGATAAGTAATGTGAAT-TGCAGAATTTAGTGAATCATCGAATCTTTGAACGCACATTGCGCCCCCCGGTATTCCGAGGGGCATGCCTGTTCGAGCGTCAGAACATCCTCTCAAGCCTGGCTTGGTCTTGGGGCGCG-CCGGCTCGGCGTCCCCTAAACAGAGTGGCGGTACCGTTGTGCTCTC-CGCGTAGTCACGTATCTCGC-GACAG-AGTGGCGAC--GGGACCTGCCAAAACCCACCTATTTTTTTGG-----------------------------------------------------------------------------------------------------------------------------------------------------------------------------------------------------------------------------------------------------------------------------------------------------------------------------------------------------------------------------------------------------------------------------------------------------------------------------------------------------------------------------------------------------------------------------------------------------------------------------------------------------------------------------------------------------------------------------------------------------------------------------------------------------------------------------------------------------------------------------------------------------------------------------------------------------------------------------------------------------------------------------------------------------------------------------------------------------------------
>P. pannosa ex Prunus persica OM022833 India
CTS-WRCGC-GAAGCCA-CGCAGGACGCTTGTCCT---GCGCGGCTGACCCTCCA-CCCGTGT-GAACTGAATTTGTTGCTTTGGCGGGCCGGGCT---CGACCTACCGGCTCCGGCTGGGGAGTGCCCGCCAGAGAAGCCCCAACTCGTGCAGTTAGTGCAGTCTGAG-----AAAAACTTAATAAGTAAAACTTTCAACAACGGATCTCTTGGCTCTGGCATCGATGAAGAACGCAGCGAAATGCGATAAGTAATGTGAAT-TGCAGAATTTAGTGAATCATCGAATCTTTGAACGCACATTGCGCCCCCCGGTATTCCRAGGGGCATGCCTGTTCGAGCGTCAGAACATCCTCTCAAGCCTGGCTTGGTCTTGGGGCGCG-CCGGCTCGGCGTCCCCTWAACAGWKTGGCGGTACCGTTGTGCTCTC-CGCGTAGTCACGTATCTCGC-GACAG-AGTGGCGAC--GGGACCTGCCAAAACCCACCTATTTTTTTGG-----------------------------------------------------------------------------------------------------------------------------------------------------------------------------------------------------------------------------------------------------------------------------------------------------------------------------------------------------------------------------------------------------------------------------------------------------------------------------------------------------------------------------------------------------------------------------------------------------------------------------------------------------------------------------------------------------------------------------------------------------------------------------------------------------------------------------------------------------------------------------------------------------------------------------------------------------------------------------------------------------------------------------------------------------------------------------------------------------------------
>P. pannosa ex Rosa sp. LC371290 Indonesia
--------------------------GCTTGTCCT---GCGCGGCTGACCCTCCA-CCCGTGT-GAACTGAATTTGTTGCTTTGGCGGGCCGGGCT---CGACCTACCGGCTCCGGCTGGGGAGTGCCCGCCAGAGAAGCCCCAACTCGTGCAGTTAGTGCAGTCTGAG-----AAAAACTTAATAAGTAAAACTTTCAACAACGGATCTCTTGGCTCTGGCATCGATGAAGAACGCAGCGAAATGCGATAAGTAATGTGAAT-TGCAGAATTTAGTGAATCATCGAATCTTTGAACGCACATTGCGCCCCCCGGTATTCCGAGGGGCATGCCTGTTCGAGCGTCAGAACATCCTCTCAAGCCTGGCTTGGTCTTGGGGCGCG-CCGGCTCGGCGTCCCCTAAACAGAGTGGCGGTACCGTTGTGCTCTC-CGCGTAGTCACGTATCTCGC-GACAG-AGTGGCGAC--GGGACCTGCCAAAACCCACCTATTTTTTTGG-----------------------------------------------------------------------------------------------------------------------------------------------------------------------------------------------------------------------------------------------------------------------------------------------------------------------------------------------------------------------------------------------------------------------------------------------------------------------------------------------------------------------------------------------------------------------------------------------------------------------------------------------------------------------------------------------------------------------------------------------------------------------------------------------------------------------------------------------------------------------------------------------------------------------------------------------------------------------------------------------------------------------------------------------------------------------------------------------------------------
>P. pannosa ex Eucalyptus sp. MT396680 Iraq
CTG-AGCGC-GAAGCCA-CGCAGGACGCTTGTCCT---GCGCGGCTGACCCTCCA-CCCGTGT-GAACTGAATTTGTTGCTTTGGCGGGCCGGGCT---CGACCTACCGGCTCCGGCTGGGGAGTGCCCGCCAGAGAAGCCCCAACTCGTGCAGTTAGTGCAGTCTGAG-----AAAAACTTAATAAGTAAAACTTTCAACAACGGATCTCTTGGCTCTGGCATCGATGAAGAACGCAGCGAAATGCGATAAGTAATGTGAAT-TGCAGAATTTAGTGAATCATCGAATCTTTGAACGCACATTGCGCCCCCCGGTATTCCGAGGGGCATGCCTGTTCGAGCGTCAGAACATCCTCTCAAGCCTGGCTTGGTCTTGGGGCGCG-CCGGCTCGGCGTCCCCTAAACAGAGTGGCGGTACCGTTGTGCTCTC-CGCGTAGTCACGTATCTCGC-GACAG-AGTGGCGTC--GGGACCTGCCAAAACCCACCTAT-------------------------------------------------------------------------------------------------------------------------------------------------------------------------------------------------------------------------------------------------------------------------------------------------------------------------------------------------------------------------------------------------------------------------------------------------------------------------------------------------------------------------------------------------------------------------------------------------------------------------------------------------------------------------------------------------------------------------------------------------------------------------------------------------------------------------------------------------------------------------------------------------------------------------------------------------------------------------------------------------------------------------------------------------------------------------------------------------------------------------
>P. pannosa ex Eucalyptus sp. MT396679 Iraq
CTG-AGCGC-GAAGCCA-CGCAGGACGCTTGTCCT---GCGCGGCTGACCCTCCA-CCCGTGT-GAACTGAATTTGTTGCTTTGGCGGGCCGGGCT---CGACCTACCGGCTCCGGCTGGGGAGTGCCCGCCAGAGAAGCCCCAACTCGTGCAGTTAGTGCAGTCTGAG-----AAAAACTTAATAAGTAAAACTTTCAACAACGGATCTCTTGGCTCTGGCATCGATGAAGAACGCAGCGAAATGCGATAAGTAATGTGAAT-TGCAGAATTTAGTGAATCATCGAATCTTTGAACGCACATTGCGCCCCCCGGTATTCCGAGGGGCATGCCTGTTCGAGCGTCAGAACATCCTCTCAAGCCTGGCTTGGTCTTGGGGCGCG-CCGGCTCGGCGTCCCCTAAACAGAGTGGCGGTACCGTTGTGCTCTC-CGCGTAGTCACGTATCTCGC-GACAG-AGTGGCGAC--GGGACCTGCCAAAACCCACCTAT-------------------------------------------------------------------------------------------------------------------------------------------------------------------------------------------------------------------------------------------------------------------------------------------------------------------------------------------------------------------------------------------------------------------------------------------------------------------------------------------------------------------------------------------------------------------------------------------------------------------------------------------------------------------------------------------------------------------------------------------------------------------------------------------------------------------------------------------------------------------------------------------------------------------------------------------------------------------------------------------------------------------------------------------------------------------------------------------------------------------------
>P. pannosa ex Prunus persica MT448917 Iraq
----------------------------------------------------------------GAACTGAATTTGTTGCTTTGGCGGGCCGGGCT---CGACCTACCGGCTCCGGCTGGGGAGTGCCCGCCAGAGAAGCCCCAACTCGTGCAGTTAGTGCAGTCTGAG-----AAAAACTTAATAAGTAAAACTTTCAACAACGGATCTCTTGGCTCTGGCATCGATGAAGAACGCAGCGAAATGCGATAAGTAATGTGAAT-TGCAGAATTTAGTGAATCATCGAATCTTTGAACGCACATTGCGCCCCCCGGTATTCCGAGGGGCATGCCTGTTCGAGCGTCAGAACATCCTCTCAAGCCTGGCTTGGTCTTGGGGCGCG-CCGGCTCGGCGTCCCCTAAACAGAGTGGCGGTACCGTTGTGCTCTC-CGCGTAGTCACGTATCTCGC-GACAG-AGTGGCGAC--GGGACCTGCCAAAACCCACCTATTTTTTTGG-----------------------------------------------------------------------------------------------------------------------------------------------------------------------------------------------------------------------------------------------------------------------------------------------------------------------------------------------------------------------------------------------------------------------------------------------------------------------------------------------------------------------------------------------------------------------------------------------------------------------------------------------------------------------------------------------------------------------------------------------------------------------------------------------------------------------------------------------------------------------------------------------------------------------------------------------------------------------------------------------------------------------------------------------------------------------------------------------------------------
>P. pannosa ex Rosa sp. DQ139424 Israel
CTG-AGCGC-GAAGCCA-CGCAGGACGCTTGTCCT---GCGCGGCTGACCCTCCA-CCCGTGT-GAACTGAATTTGTTGCTTTGGCGGGCCGGGCT---CGACCTACCGGCTCCGGCTGGGGAGTGCCCGCCAGAGAAGCCCCAACTCGTGCAGTTAGTGCAGTCTGAG-----AAAAACTTAATAAGTAAAACTTTCAACAACGGATCTCTTGGCTCTGGCATCGATGAAGAACGCAGCGAAATGCGATAAGTAATGTGAAT-TGCAGAATTTAGTGAATCATCGAATCTTTGAACGCACATTGCGCCCCCCGGTATTCCGAGGGGCATGCCTGTTCGAGCGTCAGAACATCCTCTCAAGCCTGGCTTGGTCTTGGGGCGCG-CCGGCTCGGCGTCCCCTAAACAGAGTGGCGGTACCGTTGTGCTCTC-CGCGTAGTCACGTATCTCGC-GACAG-AGTGGCGAC--GGGACCTGCCAAAACCCACCTATTTTTTTGG-----------------------------------------------------------------------------------------------------------------------------------------------------------------------------------------------------------------------------------------------------------------------------------------------------------------------------------------------------------------------------------------------------------------------------------------------------------------------------------------------------------------------------------------------------------------------------------------------------------------------------------------------------------------------------------------------------------------------------------------------------------------------------------------------------------------------------------------------------------------------------------------------------------------------------------------------------------------------------------------------------------------------------------------------------------------------------------------------------------------
>P. pannosa ex Rosa multiflora AB525939 Japan
CTG-AGCGC-GAAGCCA-CGCAGGACGCTTGTCCT---GCGCGGCTGACCCTCCA-CCCGTGT-GAACTGAATTTGTTGCTTTGGCGGGCCGGGCT---CGACCTACCGGCTCCGGCTGGGGAGTGCCCGCCAGAGAAGCCCCAACTCGTGCAGTTAGTGCAGTCTGAG-----AAAAACTTAATAAGTAAAACTTTCAACAACGGATCTCTTGGCTCTGGCATCGATGAAGAACGCAGCGAAATGCGATAAGTAATGTGAAT-TGCAGAATTTAGTGAATCATCGAATCTTTGAACGCACATTGCGCCCCCCGGTATTCCGAGGGGCATGCCTGTTCGAGCGTCAGAACATCCTCTCAAGCCTGGCTTGGTCTTGGGGCGCG-CCGGCTCGGCGTCCCCTAAACAGAGTGGCGGTACCGTTGTGCTCTC-CGCGTAGTCACGTATCTCGC-GACAG-AGTGGCGAC--GGGACCTGCCAAAACCCACCTATTTTTTTGG-----------------------------------------------------------------------------------------------------------------------------------------------------------------------------------------------------------------------------------------------------------------------------------------------------------------------------------------------------------------------------------------------------------------------------------------------------------------------------------------------------------------------------------------------------------------------------------------------------------------------------------------------------------------------------------------------------------------------------------------------------------------------------------------------------------------------------------------------------------------------------------------------------------------------------------------------------------------------------------------------------------------------------------------------------------------------------------------------------------------
>P. pannosa ex Prunus persica LC530273 Japan
CTG-AGCGC-GAAGCCA-CGCAGGACGCTTGTCCT---GCGCGGCTGACCCTCCA-CCCGTGT-GAACTGAATTTGTTGCTTTGGCGGGCCGGGCT---CGACCTACCGGCTCCGGCTGGGGAGTGCCCGCCAGAGAAGCCCCAACTCGTGCAGTTAGTGCAGTCTGAG-----AAAAACTTAATAAGTAAAACTTTCAACAACGGATCTCTTGGCTCTGGCATCGATGAAGAACGCAGCGAAATGCGATAAGTAATGTGAAT-TGCAGAATTTAGTGAATCATCGAATCTTTGAACGCACATTGCGCCCCCCGGTATTCCGAGGGGCATGCCTGTTCGAGCGTCAGAACATCCTCTCAAGCCTGGCTTGGTCTTGGGGCGCG-CCGGCTCGGCGTCCCCTAAACAGAGTGGCGGTACCGTTGTGCTCTC-CGCGTAGTCACGTATCTCGC-GACAG-AGTGGCGAC--GGGACCTGCCAAAACCCACCTATTTTTTTGG-----------------------------------------------------------------------------------------------------------------------------------------------------------------------------------------------------------------------------------------------------------------------------------------------------------------------------------------------------------------------------------------------------------------------------------------------------------------------------------------------------------------------------------------------------------------------------------------------------------------------------------------------------------------------------------------------------------------------------------------------------------------------------------------------------------------------------------------------------------------------------------------------------------------------------------------------------------------------------------------------------------------------------------------------------------------------------------------------------------------
>P. pannosa ex Prunus persica LC530272 Japan
CTG-AGCGC-GAAGCCA-CGCAGGACGCTTGTCCT---GCGCGGCTGACCCTCCA-CCCGTGT-GAACTGAATTTGTTGCTTTGGCGGGCCGGGCT---CGACCTACCGGCTCCGGCTGGGGAGTGCCCGCCAGAGAAGCCCCAACTCGTGCAGTTAGTGCAGTCTGAG-----AAAAACTTAATAAGTAAAACTTTCAACAACGGATCTCTTGGCTCTGGCATCGATGAAGAACGCAGCGAAATGCGATAAGTAATGTGAAT-TGCAGAATTTAGTGAATCATCGAATCTTTGAACGCACATTGCGCCCCCCGGTATTCCGAGGGGCATGCCTGTTCGAGCGTCAGAACATCCTCTCAAGCCTGGCTTGGTCTTGGGGCGCG-CCGGCTCGGCGTCCCCTAAACAGAGTGGCGGTACCGTTGTGCTCTC-CGCGTAGTCACGTATCTCGC-GACAG-AGTGGCGAC--GGGACCTGCCAAAACCCACCTATTTTTTTGG-----------------------------------------------------------------------------------------------------------------------------------------------------------------------------------------------------------------------------------------------------------------------------------------------------------------------------------------------------------------------------------------------------------------------------------------------------------------------------------------------------------------------------------------------------------------------------------------------------------------------------------------------------------------------------------------------------------------------------------------------------------------------------------------------------------------------------------------------------------------------------------------------------------------------------------------------------------------------------------------------------------------------------------------------------------------------------------------------------------------
>P. pannosa ex Prunus persica MH252369 Korea
CTG-AGCGC-GAAGCCA-CGCAGGACGCTTGTCCT---GCGCGGCTGACCCTCCA-CCCGTGT-GAACTGAATTTGTTGCTTTGGCGGGCCGGGCT---CGACCTACCGGCTCCGGCTGGGGAGTGCCCGCCAGAGAAGCCCCAACTCGTGCAGTTAGTGCAGTCTGAG-----AAAAACTTAATAAGTAAAACTTTCAACAACGGATCTCTTGGCTCTGGCATCGATGAAGAACGCAGCGAAATGCGATAAGTAATGTGAAT-TGCAGAATTTAGTGAATCATCGAATCTTTGAACGCACATTGCGCCCCCCGGTATTCCGAGGGGCATGCCTGTTCGAGCGTCAGAACATCCTCTCAAGCCTGGCTTGGTCTTGGGGCGCG-CCGGCTCGGCGTCCCCTAAACAGAGTGGCGGTACCGTTGTGCTCTC-CGCGTAGTCACGTATCTCGC-GACAG-AGTGGCGAC--GGGACCTGCCAAAACCCACCTATTTTTTTGG-----------------------------------------------------------------------------------------------------------------------------------------------------------------------------------------------------------------------------------------------------------------------------------------------------------------------------------------------------------------------------------------------------------------------------------------------------------------------------------------------------------------------------------------------------------------------------------------------------------------------------------------------------------------------------------------------------------------------------------------------------------------------------------------------------------------------------------------------------------------------------------------------------------------------------------------------------------------------------------------------------------------------------------------------------------------------------------------------------------------
>P. pannosa ex Prunus persica MH252368 Korea
CTG-AGCGC-GAAGCCA-CGCAGGACGCTTGTCCT---GCGCGGCTGACCCTCCA-CCCGTGT-GAACTGAATTTGTTGCTTTGGCGGGCCGGGCT---CGACCTACCGGCTCCGGCTGGGGAGTGCCCGCCAGAGAAGCCCCAACTCGTGCAGTTAGTGCAGTCTGAG-----AAAAACTTAATAAGTAAAACTTTCAACAACGGATCTCTTGGCTCTGGCATCGATGAAGAACGCAGCGAAATGCGATAAGTAATGTGAAT-TGCAGAATTTAGTGAATCATCGAATCTTTGAACGCACATTGCGCCCCCCGGTATTCCGAGGGGCATGCCTGTTCGAGCGTCAGAACATCCTCTCAAGCCTGGCTTGGTCTTGGGGCGCG-CCGGCTCGGCGTCCCCTAAACAGAGTGGCGGTACCGTTGTGCTCTC-CGCGTAGTCACGTATCTCGCGGACAGAAGTGGCGGACGGGGACCTGCCAAAACCCACCTATTTTTTTGG-----------------------------------------------------------------------------------------------------------------------------------------------------------------------------------------------------------------------------------------------------------------------------------------------------------------------------------------------------------------------------------------------------------------------------------------------------------------------------------------------------------------------------------------------------------------------------------------------------------------------------------------------------------------------------------------------------------------------------------------------------------------------------------------------------------------------------------------------------------------------------------------------------------------------------------------------------------------------------------------------------------------------------------------------------------------------------------------------------------------
>P. pannosa ex Corymbia citriodora KU554538 Korea
CTG-AGCGC-GAAGCCA-CGCAGGACGCTTGTCCT---GCGCGGCTGACCCTCCACCCCGTGT-GAACTGAATTTGTTGCTTTGGCGGGCCGGGCT---CGACCTACCGGCTCCGGCTGGGGAGTGCCCGCCAGAGAAGCCCCAACTCGTGCAGTTAGTGCAGTCTGAG-----AAAAACTTAATAAGTAAAACTTTCAACAACGGATCTCTTGGCTCTGGCATCGATGAAGAACGCAGCGAAATGCGATAAGTAATGTGAAT-TGCAGAATTTAGTGAATCATCGAATCTTTGAACGCACATTGCGCCCCCCGGTATTCCGAGGGGCATGCCTGTTCGAGCGTCAGAACATCCTCTCAAGCCTGGCTTGGTCTTGGGGCGCG-CCGGCTCGGCGTCCCCTAAACAGAGTGGCGGTACCGTTGTGCTCTC-CGCGTAGTCACGTATCTCGC-GACAG-AGTGGCGAC--GGGACCTGCCAAAACCCACCTATTTTTTTGG-----------------------------------------------------------------------------------------------------------------------------------------------------------------------------------------------------------------------------------------------------------------------------------------------------------------------------------------------------------------------------------------------------------------------------------------------------------------------------------------------------------------------------------------------------------------------------------------------------------------------------------------------------------------------------------------------------------------------------------------------------------------------------------------------------------------------------------------------------------------------------------------------------------------------------------------------------------------------------------------------------------------------------------------------------------------------------------------------------------------
>P. pannosa ex Rosa rugosa HQ852205 Korea
CTG-AGCGT-GAAGCCA-CGCAGGATGCTCGTCCT---GCGCGGCTGACCCTCCA-CCCGTGT-GAACTGATTTTGTTGCTTTGGCGGGCCGGGCT---CGACCTACCGGCTCCGGCTGGGGAGTGCCCGCCAGAGAAGCCCCAACTCATGCAGTTAGTGCAGTCTGAG-----AAAAATTTAATAAGTAAAACTTTCAACAACGGATCTCTTGGCTCTGGCATCGATGAAGAACGCAGCGAAATGCGATAAGTAATGTGAAT-TGCAGAATTTAGTGAATCATCGAATCTTTGAACGCACATTGCGCCCCCCGGTATTCCGAGGGGCATGCCTGTTCGAGCGTCAGAACATCCTCTCAAGCCTGGCTTGGTCTTGGGGCGCG-CCGGCTCGGCGTCCCCTAAACAGAGTGGCGGTACCGTTGTGCTCTC-CGCGTAGTCACGTATCTCGC-GACAG-AGTGGCGAT--GGGACCTGCCAAAACCCACCTATTTTTTTGG-----------------------------------------------------------------------------------------------------------------------------------------------------------------------------------------------------------------------------------------------------------------------------------------------------------------------------------------------------------------------------------------------------------------------------------------------------------------------------------------------------------------------------------------------------------------------------------------------------------------------------------------------------------------------------------------------------------------------------------------------------------------------------------------------------------------------------------------------------------------------------------------------------------------------------------------------------------------------------------------------------------------------------------------------------------------------------------------------------------------
>P. pannosa ex Rosa sp. KM001669 Mexico
CTG-AGCGC-GAAGCCA-CGCAGGACGCTTGTCCT---GCGCGGCTGACCCTCCA-CCCGTGT-GAACTGAATTTGTTGCTTTGGCGGGCCGGGCT---CGACCTACCGGCTCCGGCTGGGGAGTGCCCGCCAGAGAAGCCCCAACTCGTGCAGTTAGTGCAGTCTGAG-----AAAAACTTAATAAGTAAAACTTTCAACAACGGATCTCTTGGCTCTGGCATCGATGAAGAACGCAGCGAAATGCGATAAGTAATGTGAAT-TGCAGAATTTAGTGAATCATCGAATCTTTGAACGCACATTGCGCCCCCCGGTATTCCGAGGGGCATGCCTGTTCGAGCGTCAGAACATCCTCTCAAGCCTGGCTTGGTCTTGGGGCGCG-CCGGCTCGGCGTCCCCTAAACAGAGTGGCGGTACCGTTGTGCTCTC-CGCGTAGTCACGTATCTCGC-GACAG-AGTGGCGAC--GGGACCTGCCAAAACCCACCTATTTTTTTGG-----------------------------------------------------------------------------------------------------------------------------------------------------------------------------------------------------------------------------------------------------------------------------------------------------------------------------------------------------------------------------------------------------------------------------------------------------------------------------------------------------------------------------------------------------------------------------------------------------------------------------------------------------------------------------------------------------------------------------------------------------------------------------------------------------------------------------------------------------------------------------------------------------------------------------------------------------------------------------------------------------------------------------------------------------------------------------------------------------------------
>P. pannosa ex Rosa sp. KM001668 Mexico
CTG-AGCGC-GAAGCCA-CGCAGGACGCTTGTCCT---GCGCGGCTGACCCTCCA-CCCGTGT-GAACTGAATTTGTTGCTTTGGCGGGCCGGGCT---CGACCTACCGGCTCCGGCTGGGGAGTGCCCGCCAGAGAAGCCCCAACTCGTGCAGTTAGTGCAGTCTGAG-----AAAAACTTAATAAGTAAAACTTTCAACAACGGATCTCTTGGCTCTGGCATCGATGAAGAACGCAGCGAAATGCGATAAGTAATGTGAAT-TGCAGAATTTAGTGAATCATCGAATCTTTGAACGCACATTGCGCCCCCCGGTATTCCGAGGGGCATGCCTGTTCGAGCGTCAGAACATCCTCTCAAGCCTGGCTTGGTCTTGGGGCGCG-CCGGCTCGGCGTCCCCTAAACAGAGTGGCGGTACCGTTGTGCTCTC-CGCGTAGTCACGTATCTCGC-GACAG-AGTGGCGAC--GGGACCTGCCAAAACCCACCTATTTTTTTGG-----------------------------------------------------------------------------------------------------------------------------------------------------------------------------------------------------------------------------------------------------------------------------------------------------------------------------------------------------------------------------------------------------------------------------------------------------------------------------------------------------------------------------------------------------------------------------------------------------------------------------------------------------------------------------------------------------------------------------------------------------------------------------------------------------------------------------------------------------------------------------------------------------------------------------------------------------------------------------------------------------------------------------------------------------------------------------------------------------------------
>P. pannosa ex Rosa sp. KM001666 Mexico
CTG-AGCGC-GAAGCCA-CGCAGGACGCTTGTCCT---GCGCGGCTGACCCTCCA-CCCGTGT-GAACTGAATTTGTTGCTTTGGCGGGCCGGGCT---CGACCTACCGGCTCCGGCTGGGGAGTGCCCGCCAGAGAAGCCCCAACTCGTGCAGTTAGTGCAGTCTGAG-----AAAAACTTAATAAGTAAAACTTTCAACAACGGATCTCTTGGCTCTGGCATCGATGAAGAACGCAGCGAAATGCGATAAGTAATGTGAAT-TGCAGAATTTAGTGAATCATCGAATCTTTGAACGCACATTGCGCCCCCCGGTATTCCGAGGGGCATGCCTGTTCGAGCGTCAGAACATCCTCTCAAGCCTGGCTTGGTCTTGGGGCGCG-CCGGCTCGGCGTCCCCTAAACAGAGTGGCGGTACCGTTGTGCTCTC-CGCGTAGTCACGTATCTCGC-GACAG-AGTGGCGAC--GGGACCTGCCAAAACCCACCTATTTTTTTGG-----------------------------------------------------------------------------------------------------------------------------------------------------------------------------------------------------------------------------------------------------------------------------------------------------------------------------------------------------------------------------------------------------------------------------------------------------------------------------------------------------------------------------------------------------------------------------------------------------------------------------------------------------------------------------------------------------------------------------------------------------------------------------------------------------------------------------------------------------------------------------------------------------------------------------------------------------------------------------------------------------------------------------------------------------------------------------------------------------------------
>P. pannosa ex Rosa sp. KF753690 Mexico
CTG-AGCGC-GAAGCCA-CGCAGGACGCTTGTCCT---GCGCGGCTGACCCTCCA-CCCGTGT-GAACTGAATTTGTTGCTTTGGCGGGCCGGGCT---CGACCTACCGGCTCCGGCTGGGGAGTGCCCGCCAGAGAAGCCCCAACTCGTGCAGTTAGTGCAGTCTGAG-----AAAAACTTAATAAGTAAAACTTTCAACAACGGATCTCTTGGCTCTGGCATCGATGAAGAACGCAGCGAAATGCGATAAGTAATGTGAAT-TGCAGAATTTAGTGAATCATCGAATCTTTGAACGCACATTGCGCCCCCCGGTATTCCGAGGGGCATGCCTGTTCGAGCGTCAGAACATCCTCTCAAGCCTGGCTTGGTCTTGGGGCGCG-CCGGCTCGGCGTCCCCTAAACAGAGTGGCGGTACCGTTGTGCTCTC-CGCGTAGTCACGTATCTCGC-GACAG-AGTGGCGAC--GGGACCTGCCAAAACCCACCTATTTTTTTGG-----------------------------------------------------------------------------------------------------------------------------------------------------------------------------------------------------------------------------------------------------------------------------------------------------------------------------------------------------------------------------------------------------------------------------------------------------------------------------------------------------------------------------------------------------------------------------------------------------------------------------------------------------------------------------------------------------------------------------------------------------------------------------------------------------------------------------------------------------------------------------------------------------------------------------------------------------------------------------------------------------------------------------------------------------------------------------------------------------------------
>P. pannosa ex Rosa sp. KF753689 Mexico
CTG-AGCGC-GAAGCCA-CGCAGGACGCTTGTCCT---GCGCGGCTGACCCTCCA-CCCGTGT-GAACTGAATTTGTTGCTTTGGCGGGCCGGGCT---CGACCTACCGGCTCCGGCTGGGGAGTGCCCGCCAGAGAAGCCCCAACTCGTGCAGTTAGTGCAGTCTGAG-----AAAAACTTAATAAGTAAAACTTTCAACAACGGATCTCTTGGCTCTGGCATCGATGAAGAACGCAGCGAAATGCGATAAGTAATGTGAAT-TGCAGAATTTAGTGAATCATCGAATCTTTGAACGCACATTGCGCCCCCCGGTATTCCGAGGGGCATGCCTGTTCGAGCGTCAGAACATCCTCTCAAGCCTGGCTTGGTCTTGGGGCGCG-CCGGCTCGGCGTCCCCTAAACAGAGTGGCGGTACCGTTGTGCTCTC-CGCGTAGTCACGTATCTCGC-GACAG-AGTGGCGAC--GGGACCTGCCAAAACCCACCTATTTTTTTGG-----------------------------------------------------------------------------------------------------------------------------------------------------------------------------------------------------------------------------------------------------------------------------------------------------------------------------------------------------------------------------------------------------------------------------------------------------------------------------------------------------------------------------------------------------------------------------------------------------------------------------------------------------------------------------------------------------------------------------------------------------------------------------------------------------------------------------------------------------------------------------------------------------------------------------------------------------------------------------------------------------------------------------------------------------------------------------------------------------------------
>P. pannosa ex Rosa sp. KP902716 Mexico
CTG-AGCGC-GAAGCCA-CGCAGGACGCTTGTCCT---GCGCGGCTGACCCTCCA-CCCGTGT-GAACTGAATTTGTTGCTTTGGCGGGCCGGGCT---CGACCTACCGGCTCCGGCTGGGGAGTGCCCGCCAGAGAAGCCCCAACTCGTGCAGTTAGTGCAGTCTGAG-----AAAAACTTAATAAGTAAAACTTTCAACAACGGATCTCTTGGCTCTGGCATCGATGAAGAACGCAGCGAAATGCGATAAGTAATGTGAAT-TGCAGAATTTAGTGAATCATCGAATCTTTGAACGCACATTGCGCCCCCCGGTATTCCGAGGGGCATGCCTGTTCGAGCGTCAGAACATCCTCTCAAGCCTGGCTTGGTCTTGGGGCGCG-CCGGCTCGGCGTCCCCTAAACAGAGTGGCGGTACCGTTGTGCTCTC-CGCGTAGTCACGTATCTCGC-GACAG-AGTGGCGAC--GGGACCTGCCAAAACCCACCTATTTTTTTGG-----------------------------------------------------------------------------------------------------------------------------------------------------------------------------------------------------------------------------------------------------------------------------------------------------------------------------------------------------------------------------------------------------------------------------------------------------------------------------------------------------------------------------------------------------------------------------------------------------------------------------------------------------------------------------------------------------------------------------------------------------------------------------------------------------------------------------------------------------------------------------------------------------------------------------------------------------------------------------------------------------------------------------------------------------------------------------------------------------------------
>P. pannosa ex Prunus sp. PQ182239 Mexico
-------GC-GAAGCCA-CGCAGGACGCTTGTCCT---GCGCGGCTGACCCTCCA-CCCGTGT-GAACTGAATTTGTTGCTTTGGCGGGCCGGGCT---CGACCTACCGGCTCCGGCTGGGGAGTGCCCGCCAGAGAAGCCCCAACTCGTGCAGTTAGTGCAGTCGGAG-----AAAAACTTAATAAGTAAAACTTTCAACAACGGATCTCTTGGCTCTGGCATCGATGAAGAACGCAGCGAAATGCGATAAGTAATGTGAAT-TGCAGAATTTAGTGAATCATCGAATCTTTGAACGCACATTGCGCCCCCCGGTATTCCGAGGGGCATGCCTGTTCGAGCGTCAGAACATCCTCTCAAGCCTGGCTTGGTCTTGGGGCGCG-CCGGCTCGGCGTCCCCTAAACAGAGTGGCGGTACCGTTGTGCTCTC-CGCGTAGTCACGTATCTCGC-GACAG-AGTGGCGAC--GGGACCTGCCAAAACCCACCTATTTTTTTGG-----------------------------------------------------------------------------------------------------------------------------------------------------------------------------------------------------------------------------------------------------------------------------------------------------------------------------------------------------------------------------------------------------------------------------------------------------------------------------------------------------------------------------------------------------------------------------------------------------------------------------------------------------------------------------------------------------------------------------------------------------------------------------------------------------------------------------------------------------------------------------------------------------------------------------------------------------------------------------------------------------------------------------------------------------------------------------------------------------------------
>P. pannosa ex Prunus sp. PQ182238 Mexico
CTG-AGCGC-GAAGCCA-CGCAGGACGCTTGTCCT---GCGCGGCTGACCCTCCA-CCCGTGT-GAACTGAATTTGTTGCTTTGGCGGGCCGGGCT---CGACCTACCGGCTCCGGCTGGGGAGTGCCCGCCAGAGAAGCCCCAACTCGTGCAGTTAGTGCAGTCGGAG-----AAAAACTTAATAAGTAAAACTTTCAACAACGGATCTCTTGGCTCTGGCATCGATGAAGAACGCAGCGAAATGCGATAAGTAATGTGAAT-TGCAGAATTTAGTGAATCATCGAATCTTTGAACGCACATTGCGCCCCCCGGTATTCCGAGGGGCATGCCTGTTCGAGCGTCAGAACATCCTCTCAAGCCTGGCTTGGTCTTGGGGCGCG-CCGGCTCGGCGTCCCCTAAACAGAGTGGCGGTACCGTTGTGCTCTC-CGCGTAGTCACGTATCTCGC-GACAG-AGTGGCGAC--GGGACCTGCCAAAACCCACCTA--------------------------------------------------------------------------------------------------------------------------------------------------------------------------------------------------------------------------------------------------------------------------------------------------------------------------------------------------------------------------------------------------------------------------------------------------------------------------------------------------------------------------------------------------------------------------------------------------------------------------------------------------------------------------------------------------------------------------------------------------------------------------------------------------------------------------------------------------------------------------------------------------------------------------------------------------------------------------------------------------------------------------------------------------------------------------------------------------------------------------
>P. pannosa ex Rosa sp. DQ139431 Netherland
CTG-AGCGC-GAAGCCA-CGCAGGACGCTTGTCCT---GCGCGGCTGACCCTCCA-CCCGTGT-GAACTGAATTTGTTGCTTTGGCGGGCCGGGCT---CGACCTACCGGCTCCGGCTGGGGAGTGCCCGCCAGAGAAGCCCCAACTCGTGCAGTTAGTGCAGTCTGAG-----AAAAACTTAATAGGTAAAACTTTCAACAACGGATCTCTTGGCTCTGGCATCGATGAAGAACGCAGCGAAATGCGATAAGTAATGTGAAT-TGCAGAATTTAGTGAATCATCGAATCTTTGAACGCACATTGCGCCCCCCGGTATTCCGAGGGGCATGCCTGTTCGAGCGTCAGAACATCCTCTCAAGCCTGGCTTGGTCTTGGGGCGCG-CCGGCTCGGCGTCCCCTAAACAGAGTGGCGGTACCGTTGTGCTCTC-CGCGTAGTCACGTATCTCGC-GACAG-AGTGGCGAC--GGGACCTGCCAAAACCCACCTATTTTTTTGG-----------------------------------------------------------------------------------------------------------------------------------------------------------------------------------------------------------------------------------------------------------------------------------------------------------------------------------------------------------------------------------------------------------------------------------------------------------------------------------------------------------------------------------------------------------------------------------------------------------------------------------------------------------------------------------------------------------------------------------------------------------------------------------------------------------------------------------------------------------------------------------------------------------------------------------------------------------------------------------------------------------------------------------------------------------------------------------------------------------------
>P. pannosa ex Rosa sp. MK432756 New Zealand
CTG-AGCGC-GAAGCCA-CGCAGGACGCTTGTCCT---GCGCGGCTGACCCTCCA-CCCGTGT-GAACTGAATTTGTTGCTTTGGCGGGCCGGGCT---CGACCTACCGGCTCCGGCTGGGGAGTGCCCGCCAGAGAAGCCCCAACTCGTGCAGTTAGTGCAGTCTGAG-----AAAAACTTAATAAGTAAAACTTTCAACAACGGATCTCTTGGCTCTGGCATCGATGAAGAACGCAGCGAAATGCGATAAGTAATGTGAAT-TGCAGAATTTAGTGAATCATCGAATCTTTGAACGCACATTGCGCCCCCCGGTATTCCGAGGGGCATGCCTGTTCGAGCGTCAGAACATCCTCTCAAGCCTGGCTTGGTCTTGGGGCGCG-CCGGCTCGGCGTCCCCTAAACAGAGTGGCGGTACCGTTGTGCTCTC-CGCGTAGTCACGTATCTCGC-GACAG-AGTGGCGAC--GGGACCTGCCAAAACCCACCTATTTTTTTGG-----------------------------------------------------------------------------------------------------------------------------------------------------------------------------------------------------------------------------------------------------------------------------------------------------------------------------------------------------------------------------------------------------------------------------------------------------------------------------------------------------------------------------------------------------------------------------------------------------------------------------------------------------------------------------------------------------------------------------------------------------------------------------------------------------------------------------------------------------------------------------------------------------------------------------------------------------------------------------------------------------------------------------------------------------------------------------------------------------------------
>P. pannosa ex Rosa majalis ON920830 Pakistan
CTG-AGCGC-GAAGCCA-CGCAGGACGCTTGTCCT---GCGCGGCTGACCCTCCA-CCCGTGT-GAACTGAATTTGTTGCTTTGGCGGGCCGGGCT---CGACCTACCGGCTCCGGCTGGGGAGTGCCCGCCAGAGAAGCCCCAACTCGTGCAGTTAGTGCAGTCTGAG-----AAAAACTTAATAAGTAAAACTTTCAACAACGGATCTCTTGGCTCTGGCATCGATGAAGAACGCAGCGAAATGCGATAAGTAATGTGAAT-TGCAGAATTTAGTGAATCATCGAATCTTTGAACGCACATTGCGCCCCCCGGTATTCCGAGGGGCATGCCTGTTCGAGCGTCAGAACATCCTCTCAAGCCTGGCTTGGTCTTGGGGCGCG-CCGGCTCGGCGTCCCCTAAACAGAGTGGCGGTACCGTTGTGCTCTC-CGCGTAGTCACGTATCTCGC-GACAG-AGTGGCGAC--GGGACCTGCCAAAACCCACCTATTTTTTTTGG----------------------------------------------------------------------------------------------------------------------------------------------------------------------------------------------------------------------------------------------------------------------------------------------------------------------------------------------------------------------------------------------------------------------------------------------------------------------------------------------------------------------------------------------------------------------------------------------------------------------------------------------------------------------------------------------------------------------------------------------------------------------------------------------------------------------------------------------------------------------------------------------------------------------------------------------------------------------------------------------------------------------------------------------------------------------------------------------------------------
>P. pannosa ex Rosa majalis ON920831 Pakistan
CTG-AGCGC-GAAGCCA-CGCAGGACGCTTGTCCT---GCGCGGCTGACCCTCCA-CCCGTGT-GAACTGAATTTGTTGCTTTGGCGGGCCGGGCT---CGACCTACCGGCTCCGGCTGGGGAGTGCCCGCCAGAGAAGCCCCAACTCGTGCAGTTAGTGCAGTCTGAG-----AAAAACTTAATAAGTAAAACTTTCAACAACGGATCTCTTGGCTCTGGCATCGATGAAGAACGCAGCGAAATGCGATAAGTAATGTGAAT-TGCAGAATTTAGTGAATCATCGAATCTTTGAACGCACATTGCGCCCCCCGGTATTCCGAGGGGCATGCCTGTTCGAGCGTCAGAACATCCTCTCAAGCCTGGCTTGGTCTTGGGGCGCG-CCGGCTCGGCGTCCCCTAAACAGAGTGGCGGTACCGTTGTGCTCTC-CGCGTAGTCACGTATCTCGC-GACAG-AGTGGCGAC--GGGACCTGCCAAAACCCACCTATTTTTTTTGG----------------------------------------------------------------------------------------------------------------------------------------------------------------------------------------------------------------------------------------------------------------------------------------------------------------------------------------------------------------------------------------------------------------------------------------------------------------------------------------------------------------------------------------------------------------------------------------------------------------------------------------------------------------------------------------------------------------------------------------------------------------------------------------------------------------------------------------------------------------------------------------------------------------------------------------------------------------------------------------------------------------------------------------------------------------------------------------------------------------
>P. pannosa ex Prunus persica MW295704 Peru
CTG-AGCGC-GAAGCCA-CGCAGGACGCTTGTCCT---GCGCGGCTGACCCTCCA-CCCGTGT-GAACTGAATTTGTTGCTTTGGCGGGCCGGGCT---CGACCTACCGGCTCCGGCTGGGGAGTGCCCGCCAGAGAAGCCCCAACTCGTGCAGTTAGTGCAGTCTGAG-----AAAAACTTAATAAGTAAAACTTTCAACAACGGATCTCTTGGCTCTGGCATCGATGAAGAACGCAGCGAAATGCGATAAGTAATGTGAAT-TGCAGAATTTAGTGAATCATCGAATCTTTGAACGCACATTGCGCCCCCCGGTATTCCGAGGGGCATGCCTGTTCGAGCGTCAGAACATCCTCTCAAGCCTGGCTTGGTCTTGGGGCGCG-CCGGCTCGGCGTCCCCTAAACAGAGTGGCGGTACCGTTGTGCTCTC-CGCGTAGTCACGTATCTCGC-GACAG-AGTGGCGAC--GGGACCTGCCAAAACCCACCTATTTTTTTGG-----------------------------------------------------------------------------------------------------------------------------------------------------------------------------------------------------------------------------------------------------------------------------------------------------------------------------------------------------------------------------------------------------------------------------------------------------------------------------------------------------------------------------------------------------------------------------------------------------------------------------------------------------------------------------------------------------------------------------------------------------------------------------------------------------------------------------------------------------------------------------------------------------------------------------------------------------------------------------------------------------------------------------------------------------------------------------------------------------------------
>P. pannosa ex Prunus persica MW295703 Peru
--------------CCA-CGCAGGACGCTTGTCCT---GCGCGGCTGACCCTCCA-CCCGTGT-GAACTGAATTTGTTGCTTTGGCGGGCCGGGCT---CGACCTACCGGCTCCGGCTGGGGAGTGCCCGCCAGAGAAGCCCCAACTCGTGCAGTTAGTGCAGTCTGAG-----AAAAACTTAATAAGTAAAACTTTCAACAACGGATCTCTTGGCTCTGGCATCGATGAAGAACGCAGCGAAATGCGATAAGTAATGTGAAT-TGCAGAATTTAGTGAATCATCGAATCTTTGAACGCACATTGCGCCCCCCGGTATTCCGAGGGGCATGCCTGTTCGAGCGTCAGAACATCCTCTCAAGCCTGGCTTGGTCTTGGGGCGCG-CCGGCTCGGCGTCCCCTAAACAGAGTGGCGGTACCGTTGTGCTCTC-CGCGTAGTCACGTATCTCGC-GACAG-AGTGGCGAC--GGGACCTGCCAAAACCCACCTATTTTTTTGG-----------------------------------------------------------------------------------------------------------------------------------------------------------------------------------------------------------------------------------------------------------------------------------------------------------------------------------------------------------------------------------------------------------------------------------------------------------------------------------------------------------------------------------------------------------------------------------------------------------------------------------------------------------------------------------------------------------------------------------------------------------------------------------------------------------------------------------------------------------------------------------------------------------------------------------------------------------------------------------------------------------------------------------------------------------------------------------------------------------------
>P. pannosa ex Prunus persica HM579846 Serbia
CTG-AGCGC-GAAGCCA-CGCAGGACGCTTGTCCT---GCGCGGCTGACCCTCCA-CCCGTGT-GAACTGAATTTGTTGCTTTGGCGGGCCGGGCT---CGACCTACCGGCTCCGGCTGGGGAGTGCCCGCCAGAGAAGCCCCAACTCGTGCAGTTAGTGCAGTCTGAG-----AAAAACTTAATAAGTAAAACTTTCAACAACGGATCTCTTGGCTCTGGCATCGATGAAGAACGCAGCGAAATGCGATAAGTAATGTGAAT-TGCAGAATTTAGTGAATCATCGAATCTTTGAACGCACATTGCGCCCCCCGGTATTCCGAGGGGCATGCCTGTTCGAGCGTCAGAACATCCTCTCAAGCCTGGCTTGGTCTTGGGGCGCG-CCGGCTCGGCGTCCCCTAAACAGAGTGGCGGTACCGTTGTGCTCTC-CGCGTAGTCACGTATCTCGC-GACAG-AGTGGCGAC--GGGACCTGCCAAAACCCACCTATTTTTTTGG-----------------------------------------------------------------------------------------------------------------------------------------------------------------------------------------------------------------------------------------------------------------------------------------------------------------------------------------------------------------------------------------------------------------------------------------------------------------------------------------------------------------------------------------------------------------------------------------------------------------------------------------------------------------------------------------------------------------------------------------------------------------------------------------------------------------------------------------------------------------------------------------------------------------------------------------------------------------------------------------------------------------------------------------------------------------------------------------------------------------
>P. pannosa ex Rosa sp. MN796129 Spain
CTG-AGCGC-GAAGCCA-CGCAGGACGCTTGTCCT---GCGCGGCTGACCCTCCA-CCCGTGT-GAACTGAATTTGTTGCTTTGGCGGGCCGGGCT---CGACCTACCGGCTCCGGCTGGGGAGTGCCCGCCAGAGAAGCCCCAACTCGTGCAGTTAGTGCAGTCTGAG-----AAAAACTTAATAGGTAAAACTTTCAACAACGGATCTCTTGGCTCTGGCATCGATGAAGAACGCAGCGAAATGCGATAAGTAATGTGAAT-TGCAGAATTTAGTGAATCATCGAATCTTTGAACGCACATTGCGCCCCCCGGTATTCCGAGGGGCATGCCTGTTCGAGCGTCAGAACATCCTCTCAAGCCTGGCTTGGTCTTGGGGCGCG-CCGGCTCGGCGTCCCCTAAACAGAGTGGCGGTACCGTTGTGCTCTC-CGCGTAGTCACGTATCTCGC-GACAG-AGTGGCGAC--GGGACCTGCCAAAACCCACCTATTTTTTTGG-----------------------------------------------------------------------------------------------------------------------------------------------------------------------------------------------------------------------------------------------------------------------------------------------------------------------------------------------------------------------------------------------------------------------------------------------------------------------------------------------------------------------------------------------------------------------------------------------------------------------------------------------------------------------------------------------------------------------------------------------------------------------------------------------------------------------------------------------------------------------------------------------------------------------------------------------------------------------------------------------------------------------------------------------------------------------------------------------------------------
>P. pannosa ex Prunus persica MN796128 Spain
CTG-AGCGC-GAAGCCA-CGCAGGACGCTTGTCCT---GCGCGGCTGACCCTCCA-CCCGTGT-GAACTGAATTTGTTGCTTTGGCGGGCCGGGCT---CGACCTACCGGCTCCGGCTGGGGAGTGCCCGCCAGAGAAGCCCCAACTCGTGCAGTTAGTGCAGTCTGAG-----AAAAACTTAATAAGTAAAACTTTCAACAACGGATCTCTTGGCTCTGGCATCGATGAAGAACGCAGCGAAATGCGATAAGTAATGTGAAT-TGCAGAATTTAGTGAATCATCGAATCTTTGAACGCACATTGCGCCCCCCGGTATTCCGAGGGGCATGCCTGTTCGAGCGTCAGAACATCCTCTCAAGCCTGGCTTGGTCNTGGGGCGCG-CCGGCTCGGCGTCCCCTAAACAGAGTGGCGGTACCGTTGTGCTCTC-CGCGTAGTCACGTATCTCGC-GACAG-AGTGGCGAC--GGGACCTGCCAAAACCCAC-----------------------------------------------------------------------------------------------------------------------------------------------------------------------------------------------------------------------------------------------------------------------------------------------------------------------------------------------------------------------------------------------------------------------------------------------------------------------------------------------------------------------------------------------------------------------------------------------------------------------------------------------------------------------------------------------------------------------------------------------------------------------------------------------------------------------------------------------------------------------------------------------------------------------------------------------------------------------------------------------------------------------------------------------------------------------------------------------------------------------------
>P. pannosa ex Rosa hybrida KY661144 UK
-TG-AGCGC-GAAGCCA-CGCAGGACGCTTGTCCT---GCGCGGCTGACCCTCCA-CCCGTGT-GAACTGAATTTGTTGCTTTGGCGGGCCGGGCT---CGACCTACCGGCTCCGGCTGGGGAGTGCCCGCCAGAGAAGCCCCAACTCGTGCAGTTAGTGCAGTCTGAG-----AAAAACTTAATAGGTAAAACTTTCAACAACGGATCTCTTGGCTCTGGCATCGATGAAGAACGCAGCGAAATGCGATAAGTAATGTGAAT-TGCAGAATTTAGTGAATCATCGAATCTTTGAACGCACATTGCGCCCCCCGGTATTCCGAGGGGCATGCCTGTTCGAGCGTCAGAACATCCTCTCAAGCCTGGCTTGGTCTTGGGGCGCG-CCGGCTCGGCGTCCCCTAAACAGAGTGGCGGTACCGTTGTGCTCTC-CGCGTAGTCACGTATCTCGC-GACAG-AGTGGCGAC--GGGACCTGCCAAAACCCACCTATTTTTTTGG-----------------------------------------------------------------------------------------------------------------------------------------------------------------------------------------------------------------------------------------------------------------------------------------------------------------------------------------------------------------------------------------------------------------------------------------------------------------------------------------------------------------------------------------------------------------------------------------------------------------------------------------------------------------------------------------------------------------------------------------------------------------------------------------------------------------------------------------------------------------------------------------------------------------------------------------------------------------------------------------------------------------------------------------------------------------------------------------------------------------
>P. pannosa ex Rosa hybrida KY661143 UK
CTG-AGCGC-GAAGCCA-CGCAGGACGCTTGTCCT---GCGCGGCTGACCCTCCA-CCCGTGT-GAACTGAATTTGTTGCTTTGGCGGGCCGGGCT---CGACCTACCGGCTCCGGCTGGGGAGTGCCCGCCAGAGAAGCCCCAACTCGTGCAGTTAGTGCAGTCTGAG-----AAAAACTTAATAGGTAAAACTTTCAACAACGGATCTCTTGGCTCTGGCATCGATGAAGAACGCAGCGAAATGCGATAAGTAATGTGAAT-TGCAGAATTTAGTGAATCATCGAATCTTTGAACGCACATTGCGCCCCCCGGTATTCCGAGGGGCATGCCTGTTCGAGCGTCAGAACATCCTCTCAAGCCTGGCTTGGTCTTGGGGCGCG-CCGGCTCGGCGTCCCCTAAACAGAGTGGCGGTACCGTTGTGCTCTC-CGCGTAGTCACGTATCTCGC-GACAG-AGTGGCGAC--GGGACCTGCCAAAACCCACCTATTTTTTTGG-----------------------------------------------------------------------------------------------------------------------------------------------------------------------------------------------------------------------------------------------------------------------------------------------------------------------------------------------------------------------------------------------------------------------------------------------------------------------------------------------------------------------------------------------------------------------------------------------------------------------------------------------------------------------------------------------------------------------------------------------------------------------------------------------------------------------------------------------------------------------------------------------------------------------------------------------------------------------------------------------------------------------------------------------------------------------------------------------------------------
>P. pannosa ex Rosa canina KY661141 UK
CTG-AGCGC-GAAGCCA-CGCAGGACGCTTGTCCT---GCGCGGCTGACCCTCCA-CCCGTGT-GAACTGAATTTGTTGCTTTGGCGGGCCGGGCT---CGACCTACCGGCTCCGGCTGGGGAGTGCCCGCCAGAGAAGCCCCAACTCGTGCAGTTAGTGCAGTCTGAG-----AAAAACTTAATAAGTAAAACTTTCAACAACGGATCTCTTGGCTCTGGCATCGATGAAGAACGCAGCGAAATGCGATAAGTAATGTGAAT-TGCAGAATTTAGTGAATCATCGAATCTTTGAACGCACATTGCGCCCCCCGGTATTCCGAGGGGCATGCCTGTTCGAGCGTCAGAACATCCTCTCAAGCCTGGCTTGGTCTTGGGGCGCG-CCGGCTCGGCGTCCCCTAAACAGAGTGGCGGTACCGTTGTGCTCTC-CGCGTAGTCACGTATCTCGC-GACAG-AGTGGCGAC--GGGACCTGCCAAAACCCACCTATTTTTTTGG-----------------------------------------------------------------------------------------------------------------------------------------------------------------------------------------------------------------------------------------------------------------------------------------------------------------------------------------------------------------------------------------------------------------------------------------------------------------------------------------------------------------------------------------------------------------------------------------------------------------------------------------------------------------------------------------------------------------------------------------------------------------------------------------------------------------------------------------------------------------------------------------------------------------------------------------------------------------------------------------------------------------------------------------------------------------------------------------------------------------
>P. pannosa ex Rosa sp. KY661101 UK
CTG-AGCGC-GAAGCCA-CGCAGGACGCTTGTCCT---GCGCGGCTGACCCTCCA-CCCGTGT-GAACTGAATTTGTTGCTTTGGCGGGCCGGGCT---CGACCTACCGGCTCCGGCTGGGGAGTGCCCGCCAGAGAAGCCCCAACTCGTGCAGTTAGTGCAGTCTGAG-----AAAAACTTAATAGGTAAAACTTTCAACAACGGATCTCTTGGCTCTGGCATCGATGAAGAACGCAGCGAAATGCGATAAGTAATGTGAAT-TGCAGAATTTAGTGAATCATCGAATCTTTGAACGCACATTGCGCCCCCCGGTATTCCGAGGGGCATGCCTGTTCGAGCGTCAGAACATCCTCTCAAGCCTGGCTTGGTCTTGGGGCGCG-CCGGCTCGGCGTCCCCTAAACAGAGTGGCGGTACCGTTGTGCTCTC-CGCGTAGTCACGTATCTCGC-GACAG-AGTGGCGAC--GGGACCTGCCAAAACCCACCTATTTTTTTGG-----------------------------------------------------------------------------------------------------------------------------------------------------------------------------------------------------------------------------------------------------------------------------------------------------------------------------------------------------------------------------------------------------------------------------------------------------------------------------------------------------------------------------------------------------------------------------------------------------------------------------------------------------------------------------------------------------------------------------------------------------------------------------------------------------------------------------------------------------------------------------------------------------------------------------------------------------------------------------------------------------------------------------------------------------------------------------------------------------------------
>P. pannosa ex Rosa canina KY661073 UK
CTG-AGCGC-GAAGCCA-CGCAGGACGCTTGTCCT---GCGCGGCTGACCCTCCA-CCCGTGT-GAACTGAATTTGTTGCTTTGGCGGGCCGGGCT---CGACCTACCGGCTCCGGCTGGGGAGTGCCCGCCAGAGAAGCCCCAACTCGTGCAGTTAGTGCAGTCTGAG-----AAAAACTTAATAGGTAAAACTTTCAACAACGGATCTCTTGGCTCTGGCATCGATGAAGAACGCAGCGAAATGCGATAAGTAATGTGAAT-TGCAGAATTTAGTGAATCATCGAATCTTTGAACGCACATTGCGCCCCCCGGTATTCCGAGGGGCATGCCTGTTCGAGCGTCAGAACATCCTCTCAAGCCTGGCTTGGTCTTGGGGCGCG-CCGGCTCGGCGTCCCCTAAACAGAGTGGCGGTACCGTTGTGCTCTC-CGCGTAGTCACGTATCTCGC-GACAG-AGTGGCGAC--GGGACCTGCCAAAACCCACCTATTTTTTTGG-----------------------------------------------------------------------------------------------------------------------------------------------------------------------------------------------------------------------------------------------------------------------------------------------------------------------------------------------------------------------------------------------------------------------------------------------------------------------------------------------------------------------------------------------------------------------------------------------------------------------------------------------------------------------------------------------------------------------------------------------------------------------------------------------------------------------------------------------------------------------------------------------------------------------------------------------------------------------------------------------------------------------------------------------------------------------------------------------------------------
>P. pannosa ex Rosa canina KY661070 UK
CTG-AGCGC-GAAGCCA-CGCAGGACGCTTGTCCT---GCGCGGCTGACCCTCCA-CCCGTGT-GAACTGAATTTGTTGCTTTGGCGGGCCGGGCT---CGACCTACCGGCTCCGGCTGGGGAGTGCCCGCCAGAGAAGCCCCAACTCGTGCAGTTAGTGCAGTCTGAG-----AAAAACTTAATAGGTAAAACTTTCAACAACGGATCTCTTGGCTCTGGCATCGATGAAGAACGCAGCGAAATGCGATAAGTAATGTGAAT-TGCAGAATTTAGTGAATCATCGAATCTTTGAACGCACATTGCGCCCCCCGGTATTCCGAGGGGCATGCCTGTTCGAGCGTCAGAACATCCTCTCAAGCCTGGCTTGGTCTTGGGGCGCG-CCGGCTCGGCGTCCCCTAAACAGAGTGGCGGTACCGTTGTGCTCTC-CGCGTAGTCACGTATCTCGC-GACAG-AGTGGCGAC--GGGACCTGCCAAAACCCACCTATTTTTTTGG-----------------------------------------------------------------------------------------------------------------------------------------------------------------------------------------------------------------------------------------------------------------------------------------------------------------------------------------------------------------------------------------------------------------------------------------------------------------------------------------------------------------------------------------------------------------------------------------------------------------------------------------------------------------------------------------------------------------------------------------------------------------------------------------------------------------------------------------------------------------------------------------------------------------------------------------------------------------------------------------------------------------------------------------------------------------------------------------------------------------
>P. pannosa ex Rosa sp. KY661057 UK
CTG-AGCGC-GAAGCCA-CGCAGGACGCTTGTCCT---GCGCGGCTGACCCTCCA-CCCGTGT-GAACTGAATTTGTTGCTTTGGCGGGCCGGGCT---CGACCTACCGGCTCCGGCTGGGGAGTGCCCGCCAGAGAAGCCCCAACTCGTGCAGTTAGTGCAGTCTGAG-----AAAAACTTAATAAGTAAAACTTTCAACAACGGATCTCTTGGCTCTGGCATCGATGAAGAACGCAGCGAAATGCGATAAGTAATGTGAAT-TGCAGAATTTAGTGAATCATCGAATCTTTGAACGCACATTGCGCCCCCCGGTATTCCGAGGGGCATGCCTGTTCGAGCGTCAGAACATCCTCTCAAGCCTGGCTTGGTCTTGGGGCGCG-CCGGCTCGGCGTCCCCTAAACAGAGTGGCGGTACCGTTGTGCTCTC-CGCGTAGTCACGTATCTCGC-GACAG-AGTGGCGAC--GGGACCTGCCAAAACCCACCTATTTTTTTGG-----------------------------------------------------------------------------------------------------------------------------------------------------------------------------------------------------------------------------------------------------------------------------------------------------------------------------------------------------------------------------------------------------------------------------------------------------------------------------------------------------------------------------------------------------------------------------------------------------------------------------------------------------------------------------------------------------------------------------------------------------------------------------------------------------------------------------------------------------------------------------------------------------------------------------------------------------------------------------------------------------------------------------------------------------------------------------------------------------------------
>P. pannosa ex Rosa hybrid KY661053 UK
CTG-AGCGC-GAAGCCA-CGCAGGACGCTTGTCCT---GCGCGGCTGACCCTCCA-CCCGTGT-GAACTGAATTTGTTGCTTTGGCGGGCCGGGCT---CGACCTACCGGCTCCGGCTGGGGAGTGCCCGCCAGAGAAGCCCCAACTCGTGCAGTTAGTGCAGTCTGAG-----AAAAACTTAATAAGTAAAACTTTCAACAACGGATCTCTTGGCTCTGGCATCGATGAAGAACGCAGCGAAATGCGATAAGTAATGTGAAT-TGCAGAATTTAGTGAATCATCGAATCTTTGAACGCACATTGCGCCCCCCGGTATTCCGAGGGGCATGCCTGTTCGAGCGTCAGAACATCCTCTCAAGCCTGGCTTGGTCTTGGGGCGCG-CCGGCTCGGCGTCCCCTAAACAGAGTGGCGGTACCGTTGTGCTCTC-CGCGTAGTCACGTATCTCGC-GACAG-AGTGGCGAC--GGGACCTGCCAAAACCCACCTATTTTTTTGG-----------------------------------------------------------------------------------------------------------------------------------------------------------------------------------------------------------------------------------------------------------------------------------------------------------------------------------------------------------------------------------------------------------------------------------------------------------------------------------------------------------------------------------------------------------------------------------------------------------------------------------------------------------------------------------------------------------------------------------------------------------------------------------------------------------------------------------------------------------------------------------------------------------------------------------------------------------------------------------------------------------------------------------------------------------------------------------------------------------------
>P. pannosa ex Rosa sp. KY661033 UK
CTG-AGCGC-GAAGCCA-CGCAGGACGCTTGTCCT---GCGCGGCTGACCCTCCA-CCCGTGT-GAACTGAATTTGTTGCTTTGGCGGGCCGGGCT---CGACCTACCGGCTCCGGCTGGGGAGTGCCCGCCAGAGAAGCCCCAACTCGTGCAGTTAGTGCAGTCTGAG-----AAAAACTTAATAGGTAAAACTTTCAACAACGGATCTCTTGGCTCTGGCATCGATGAAGAACGCAGCGAAATGCGATAAGTAATGTGAAT-TGCAGAATTTAGTGAATCATCGAATCTTTGAACGCACATTGCGCCCCCCGGTATTCCGAGGGGCATGCCTGTTCGAGCGTCAGAACATCCTCTCAAGCCTGGCTTGGTCTTGGGGCGCG-CCGGCTCGGCGTCCCCTAAACAGAGTGGCGGTACCGTTGTGCTCTC-CGCGTAGTCACGTATCTCGC-GACAG-AGTGGCGAC--GGGACCTGCCAAAACCCACCTATTTTTTTGG-----------------------------------------------------------------------------------------------------------------------------------------------------------------------------------------------------------------------------------------------------------------------------------------------------------------------------------------------------------------------------------------------------------------------------------------------------------------------------------------------------------------------------------------------------------------------------------------------------------------------------------------------------------------------------------------------------------------------------------------------------------------------------------------------------------------------------------------------------------------------------------------------------------------------------------------------------------------------------------------------------------------------------------------------------------------------------------------------------------------
>P. pannosa ex Rosa hybrid KY661031 UK
CTG-AGCGC-GAAGCCA-CGCAGGACGCTTGTCCT---GCGCGGCTGACCCTCCA-CCCGTGT-GAACTGAATTTGTTGCTTTGGCGGGCCGGGCT---CGACCTACCGGCTCCGGCTGGGGAGTGCCCGCCAGAGAAGCCCCAACTCGTGCAGTTAGTGCAGTCTGAG-----AAAAACTTAATAGGTAAAACTTTCAACAACGGATCTCTTGGCTCTGGCATCGATGAAGAACGCAGCGAAATGCGATAAGTAATGTGAAT-TGCAGAATTTAGTGAATCATCGAATCTTTGAACGCACATTGCGCCCCCCGGTATTCCGAGGGGCATGCCTGTTCGAGCGTCAGAACATCCTCTCAAGCCTGGCTTGGTCTTGGGGCGCG-CCGGCTCGGCGTCCCCTAAACAGAGTGGCGGTACCGTTGTGCTCTC-CGCGTAGTCACGTATCTCGC-GACAG-AGTGGCGAC--GGGACCTGCCAAAACCCACCTATTTTTTTGG-----------------------------------------------------------------------------------------------------------------------------------------------------------------------------------------------------------------------------------------------------------------------------------------------------------------------------------------------------------------------------------------------------------------------------------------------------------------------------------------------------------------------------------------------------------------------------------------------------------------------------------------------------------------------------------------------------------------------------------------------------------------------------------------------------------------------------------------------------------------------------------------------------------------------------------------------------------------------------------------------------------------------------------------------------------------------------------------------------------------
>P. pannosa ex Rosa multiflora KY661029 UK
CTG-AGCGC-GAAGCCA-CGCAGGACGCTTGTCCT---GCGCGGCTGACCCTCCA-CCCGTGT-GAACTGAATTTGTTGCTTTGGCGGGCCGGGCT---CGACCTACCGGCTCCGGCTGGGGAGTGCCCGCCAGAGAAGCCCCAACTCGTGCAGTTAGTGCAGTCTGAG-----AAAAACTTAATAAGTAAAACTTTCAACAACGGATCTCTTGGCTCTGGCATCGATGAAGAACGCAGCGAAATGCGATAAGTAATGTGAAT-TGCAGAATTTAGTGAATCATCGAATCTTTGAACGCACATTGCGCCCCCCGGTATTCCGAGGGGCATGCCTGTTCGAGCGTCAGAACATCCTCTCAAGCCTGGCTTGGTCTTGGGGCGCG-CCGGCTCGGCGTCCCCTAAACAGAGTGGCGGTACCGTTGTGCTCTC-CGCGTAGTCACGTATCTCGC-GACAG-AGTGGCGAC--GGGACCTGCCAAAACCCACCTATTTTTTTGG-----------------------------------------------------------------------------------------------------------------------------------------------------------------------------------------------------------------------------------------------------------------------------------------------------------------------------------------------------------------------------------------------------------------------------------------------------------------------------------------------------------------------------------------------------------------------------------------------------------------------------------------------------------------------------------------------------------------------------------------------------------------------------------------------------------------------------------------------------------------------------------------------------------------------------------------------------------------------------------------------------------------------------------------------------------------------------------------------------------------
>P. pannosa ex Rosa banksiae KY661020 UK
CTG-AGCGC-GAAGCCA-CGCAGGACGCTTGTCCT---GCGCGGCTGACCCTCCA-CCCGTGT-GAACTGAATTTGTTGCTTTGGCGGGCCGGGCT---CGACCTACCGGCTCCGGCTGGGGAGTGCCCGCCAGAGAAGCCCCAACTCGTGCAGTTAGTGCAGTCTGAG-----AAAAACTTAATAGGTAAAACTTTCAACAACGGATCTCTTGGCTCTGGCATCGATGAAGAACGCAGCGAAATGCGATAAGTAATGTGAAT-TGCAGAATTTAGTGAATCATCGAATCTTTGAACGCACATTGCGCCCCCCGGTATTCCGAGGGGCATGCCTGTTCGAGCGTCAGAACATCCTCTCAAGCCTGGCTTGGTCTTGGGGCGCG-CCGGCTCGGCGTCCCCTAAACAGAGTGGCGGTACCGTTGTGCTCTC-CGCGTAGTCACGTATCTCGC-GACAG-AGTGGCGAC--GGGACCTGCCAAAACCCACCTATTTTTTTGG-----------------------------------------------------------------------------------------------------------------------------------------------------------------------------------------------------------------------------------------------------------------------------------------------------------------------------------------------------------------------------------------------------------------------------------------------------------------------------------------------------------------------------------------------------------------------------------------------------------------------------------------------------------------------------------------------------------------------------------------------------------------------------------------------------------------------------------------------------------------------------------------------------------------------------------------------------------------------------------------------------------------------------------------------------------------------------------------------------------------
>P. pannosa ex Rosa canina MN585744 USA
CTG-AGCGC-GAAGCCA-CGCAGGACGCTTGTCCT---GCGCGGCTGACCCTCCA-CCCGTGT-GAACTGAATTTGTTGCTTTGGCGGGCCGGGCT---CGACCTACCGGCTCCGGCTGGGGAGTGCCCGCCAGAGAAGCCCCAACTCGTGCAGTTAGTGCAGTCTGAG-----AAAAACTTAATAGGTAAAACTTTCAACAACGGATCTCTTGGCTCTGGCATCGATGAAGAACGCAGCGAAATGCGATAAGTAATGTGAAT-TGCAGAATTTAGTGAATCATCGAATCTTTGAACGCACATTGCGCCCCCCGGTATTCCGAGGGGCATGCCTGTTCGAGCGTCAGAACATCCTCTCAAGCCTGGCTTGGTCTTGGGGCGCG-CCGGCTCGGCGTCCCCTAAACAGAGTGGCGGTACCGTTGTGCTCTC-CGCGTAGTCACGTATCTCGC-GACAG-AGTGGCGAC--GGGACCTGCCAAAACCCACCTATTTTTTTGG-----------------------------------------------------------------------------------------------------------------------------------------------------------------------------------------------------------------------------------------------------------------------------------------------------------------------------------------------------------------------------------------------------------------------------------------------------------------------------------------------------------------------------------------------------------------------------------------------------------------------------------------------------------------------------------------------------------------------------------------------------------------------------------------------------------------------------------------------------------------------------------------------------------------------------------------------------------------------------------------------------------------------------------------------------------------------------------------------------------------
>P. pannosa ex Catharanthus roseus KF703448 USA
CTG-AGCGC-GAAGCCA-CGCAGGACGCTTGTCCT---GCGCGGCTGACCCTCCA-CCCGTGT-GAACTGAATTTGTTGCTTTGGCGGGCCGGGCT---CGACCTACCGGCTCCGGCTGGGGAGTGCCCGCCAGAGAAGCCCCAACTCGTGCAGTTAGTGCAGTCTGAG-----AAAAACTTAATAAGTAAAACTTTCAACAACGGATCTCTTGGCTCTGGCATCGATGAAGAACGCAGCGAAATGCGATAAGTAATGTGAAT-TGCAGAATTTAGTGAATCATCGAATCTTTGAACGCACATTGCGCCCCCCGGTATTCCGAGGGGCATGCCTGTTCGAGCGTCAGAACATCCTCTCAAGCCTGGCTTGGTCTTGGGGCGCG-CCGGCTCGGCGTCCCCTAAACAGAGTGGCGGTACCGTTGTGCTCTC-CGCGTAGTCACGTATCTCGC-GACAG-AGTGGCGAC--GGGACCTGCCAAAACCCACCTATTTTTTTGG-----------------------------------------------------------------------------------------------------------------------------------------------------------------------------------------------------------------------------------------------------------------------------------------------------------------------------------------------------------------------------------------------------------------------------------------------------------------------------------------------------------------------------------------------------------------------------------------------------------------------------------------------------------------------------------------------------------------------------------------------------------------------------------------------------------------------------------------------------------------------------------------------------------------------------------------------------------------------------------------------------------------------------------------------------------------------------------------------------------------
>P. pannosa ex Prunus laurocerasus PV416644 USA
-------------------------------------------------------------------------------CTTTGGCGGGCCGGGCT---CGACCTACCGGCTCCGGCTGGGGAGTGCCCGCCAGAGAAGCCCCAACTCGTGCAGTTAGTGCAGTCTGAG-----AAAAACTTAATAAGTAAAACTTTCAACAACGGATCTCTTGGCTCTGGCATCGATGAAGAACGCAGCGAAATGCGATAAGTAATGTGAAT-TGCAGAATTTAGTGAATCATCGAATCTTTGAACGCACATTGCGCCCCCCGGTATTCCGAGGGGCATGCCTGTTCGAGCGTCAGAACATCCTCTCAAGCCTGGCTTGGTCTTGGGGCGCG-CCGGCTCGGCGTCCCCTAAACAGAGTGGCGGTACCGTTGTGCTCTC-CGCGTAGTCACGTATCTCGC-GACAG-AGTGGCGAC--GGGACCTGCCAAAACCCACCTATTTTTTTGG-----------------------------------------------------------------------------------------------------------------------------------------------------------------------------------------------------------------------------------------------------------------------------------------------------------------------------------------------------------------------------------------------------------------------------------------------------------------------------------------------------------------------------------------------------------------------------------------------------------------------------------------------------------------------------------------------------------------------------------------------------------------------------------------------------------------------------------------------------------------------------------------------------------------------------------------------------------------------------------------------------------------------------------------------------------------------------------------------------------------
>P. pannosa ex Rosa chinensis KM260714 Vietnam
CTG-AGCGC--GAGCCA-CGCAGGACGCTTGTCCT---GCGCGGCTGACCCTCCA-CCCGTGT-GAACTGAATTTGTTGCTTTGGCGGGCCGGGCT---CGACCTACCGGCTCCGGCTGGGGAGTGCCCGCCAGAGAAGCCCCAACTCGTGCAGTTAGTGCAGTCTGAG-----AAAAACTTAATAAGTAAAACTTTCAACAACGGATCTCTTGGCTCTGGCATCGATGAAGAACGCAGCGAAATGCGATAAGTAATGTGAAT-TGCAGAATTTAGTGAATCATCGAATCTTTGAACGCACATTGCGCCCCCCGGTATTCCGAGGGGCATGCCTGTTCGAGCGTCAGAACATCCTCTCAAGCCTGGCTTGGTCTTGGGGCGCG-CCGGCTCGGCGTCCCCTAAACAGAGTGGCGGTACCGTTGTGCTCTC-CGCGTAGTCACGTATCTCGC-GACAG-AGTGGCGAC--GGGACCTGCCAAAACCCACCTATTTTTTTGG-----------------------------------------------------------------------------------------------------------------------------------------------------------------------------------------------------------------------------------------------------------------------------------------------------------------------------------------------------------------------------------------------------------------------------------------------------------------------------------------------------------------------------------------------------------------------------------------------------------------------------------------------------------------------------------------------------------------------------------------------------------------------------------------------------------------------------------------------------------------------------------------------------------------------------------------------------------------------------------------------------------------------------------------------------------------------------------------------------------------
>P. pannosa ex Rosa chinensis KM260713 Vietnam
CTG-AGCGC-GAAGCCA-CGCAGGACGCTTGTCCT---GCGCGGCTGACCCTCCA-CCCGTGT-GAACTGAATTTGTTGCTTTGGCGGGCCGGGCT---CGACCTACCGGCTCCGGCTGGGGAGTGCCCGCCAGAGAAGCCCCAACTCGTGCAGTTAGTGCAGTCTGAG-----AAAAACTTAATAAGTAAAACTTTCAACAACGGATCTCTTGGCTCTGGCATCGATGAAGAACGCAGCGAAATGCGATAAGTAATGTGAAT-TGCAGAATTTAGTGAATCATCGAATCTTTGAACGCACATTGCGCCCCCCGGTATTCCGAGGGGCATGCCTGTTCGAGCGTCAGAACATCCTCTCAAGCCTGGCTTGGTCTTGGGGCGCG-CCGGCTCGGCGTCCCCTAAACAGAGTGGCGGTACCGTTGTGCTCTC-CGCGTAGTCACGTATCTCGC-GACAG-AGTGGCGAC--GGGACCTGCCAAAACCCACCTATTTTTTTGG-----------------------------------------------------------------------------------------------------------------------------------------------------------------------------------------------------------------------------------------------------------------------------------------------------------------------------------------------------------------------------------------------------------------------------------------------------------------------------------------------------------------------------------------------------------------------------------------------------------------------------------------------------------------------------------------------------------------------------------------------------------------------------------------------------------------------------------------------------------------------------------------------------------------------------------------------------------------------------------------------------------------------------------------------------------------------------------------------------------------
>P. pannosa ex Rosa rubiginosa AB525937 Argentina
CTG-AGCGC-GAAGCCA-CGCAGGACGCTTGTCCT---GCGCGGCTGACCCTCCA-CCCGTGT-GAACTGAATTTGTTGCTTTGGCGGGCCGGGCT---CGACCTACCGGCTCCGGCTGGGGAGTGCCCGCCAGAGAAGCCCCAACTCGTGCAGTTAGTGCAGTCTGAG-----AAAAACTTAATAAGTAAAACTTTCAACAACGGATCTCTTGGCTCTGGCATCGATGAAGAACGCAGCGAAATGCGATAAGTAATGTGAAT-TGCAGAATTTAGTGAATCATCGAATCTTTGAACGCACATTGCGCCCCCCGGTATTCCGAGGGGCATGCCTGTTCGAGCGTCAGAACATCCTCTCAAGCCTGGCTTGGTCTTGGGGCGCG-CCGGCTCGGCGTCCCCTAAACAGAGTGGCGGTACCGTTGTGCTCTC-CGCGTAGTCACGTATCTCGC-GACAG-AGTGGCGAC--GGGACCTGCCAAAACCCACCTATTTTTTTGGACCCGCTGAACTTAAGCATATCAATAAGCGGA---------------------------------GGNGAGTGAAGCGGTAACAGCTCAAATTTGAAATCTGGCTCCTTTGGGGTCCGAGTTGTAATTTGTAGAAGATGCTTTGGGTGTGGGCCTGGCC-TAAGTTCCTTGGAACAGGACGTCGTAGAGGGTGAGAATCCCGTATGCGGCTGGCGCCCGCGCCCATGTAAAGCTCTTTCGACGAGTCGAGTTGTTTGGGAATGCAGCTCTAAATGGGTGGTAAATTTCATCTAAAGCTAAATATTGG-CCAGAGACCGATAGCGCACAAGTAGAGTGATCGAAAGATGAAAAGCACTTTGGAAAGAGAGTTAAACAGTACGTGAAATTGTTGAAAGGGAAGCGCTGGCAACCAGACTTGGGCGCTGTTGATCCGTTAGGGTTCTCCCTGGGGTACTCAGCAGTGCGCAGGCCAGCATCGGTTT-GGGGGGTTGGAGAAAGGCTGGTGGAATGTGGCTGCCTTCGGGCAGTGTTATAGCCACCGGTGGCATGCAGCCTCCCCGGACCGAGGACCGCGCTTCGGCTAGGATGCTGGCGTAATGGTTGTCAGCGACCCGTCTTGAAACACGGACCAAGGAGTCTAACATCTATGCGAGTGTTTGGGTGTCAAACCCATACGCGGAATGAAAGTGAACGT-----------------------------------------------------------------------------------------------------------------------------------------------------------------------------------------------------------------------------------------------------------------------------------------------------------------------------------------------------------------------------------------
>P. pannosa ex Prunus armeniaca MW364486 Australia
CTG-AGCGC-GAAGCCA-CGCAGGACGCTTGTCCT---GCGCGGCTGACCCTCCA-CCCGTGT-GAACTGAATTTGTTGCTTTGGCGGGCCGGGCT---CGACCTACCGGCTCCGGCTGGGGAGTGCCCGCCAGAGAAGCCCCAACTCGTGCAGTTAGTGCAGTCTGAG-----AAAAACTTAATAAGTAAAACTTTCAACAACGGATCTCTTGGCTCTGGCATCGATGAAGAACGCAGCGAAATGCGATAAGTAATGTGAAT-TGCAGAATTTAGTGAATCATCGAATCTTTGAACGCACATTGCGCCCCCCGGTATTCCGAGGGGCATGCCTGTTCGAGCGTCAGAACATCCTCTCAAGCCTGGCTTGGTCTTGGGGCGCG-CCGGCTCGGCGTCCCCTAAACAGAGTGGCGGTACCGTTGTGCTCTC-CGCGTAGTCACGTATCTCGC-GACAG-AGTGGCGAC--GGGACCTGCCAAAACCCACCTATTTTTTTGGACCCGCTGAACTTAAGCATATCAATAAGCGGAGGAAAAGAAACCAACAGGGATTACCTCAGTAACGGCGAGTGAAGCGGTAACAGCTCAAATTTGAAATCTGGCTCCTTTGGGGTCCGAGTTGTAATTTGTAGAAGATGCTTTGGGTGTGGGCCTGGCC-TAAGTTCCTTGGAACAGGACGTCGTAGAGGGTGAGAATCCCGTATGCGGCTGGCGCCCGCGCCCATGTAAAGCTCTTTCGACGAGTCGAGTTGTTTGGGAATGCAGCTCTAAATGGGTGGTAAATTTCATCTAAAGCTAAATATTGG-CCAGAGACCGATAGCGCACAAGTAGAGTGATCGAAAGATGAAAAGCACTTTGGAAAGAGAGTTAAACAGTACGTGAAATTGTTGAAAGGGAAGCGCTGGCAACCAGACTTGGGCGCTGTTGATCCGTTAGGGTTCTCCCTGGGGTACTCAGCAGTGCGCAGGCCAGCATCGGTTT-GGGGGGTTGGAGAAAGGCTGGTGGAATGTGGCTGCCTTCGGGCAGTGTTATAGCCACCGGTGGCATGCAGCCTCCCCGGACCGAGGACCGCGCTTCGGCTAGGATGCTGGCGTAATGGTTGTCAGCGACCCGTCTTGAAACACGGACCAAGGAGTCTAACATCTATGCGAGTGTTTGGGTGTCAAACCCATACGCGGAATGAAAGTGAACGT-----------------------------------------------------------------------------------------------------------------------------------------------------------------------------------------------------------------------------------------------------------------------------------------------------------------------------------------------------------------------------------------
>P. pannosa ex Rosa sp. KX355454 KX355456 Brazil
-----GCGC-GAAGCCA-CGCAGGACGCTTGTCCT---GCGCGGCTGACCCTCCM-YCCGKGT-GAACTGAATTTGTTGCTTTGGCGGGCCGGGCT---CGACCTACCGGCTCCGGCTGGGGAGTGCCCGCCAGAGAAGCCCCAACTCGTGCAGTTAGTGCAGTCTGAG-----AAAAACTTAATAAGTAAAACTTTCAACAACGGATCTCTTGGCTCTGGCATCGATGAAGAACGCAGCGAAATGCGATAAGTAATGTGAAT-TGCAGAATTTAGTGAATCATCGAATCTTTGAACGCACATTGCGCCCCCCGGTATTCCGAGGGGCATGCCTGTTCGAGCGTCAGAACATCCTCTCAAGCCTGGCTTGGTCTTGGGGCGCG-CCGGCTCGGCGTCCCCTAAACAGAGTGGCGGTACCGTTGTGCTCTC-CGCGTAGTC------------------------------------------------------------------------------------------------------------------------------------------------------------NATCTGGCTCCTTTGGGGTCCGAGTTGTAATTTGTAGAAGATGCTTTGGGTGTGGGCCTGGCC-TAAGTTCCTTGGAACAGGACGTCGTAGAGGGTGAGAATCCCGTATGCGGCTGGCGCCCGCGCCCATGTAAAGCTCTTTCGACGAGTCGAGTTGTTTGGGAATGCAGCTCTAAATGGGTGGTAAATTTCATCTAAAGCTAAATATTGG-CCAGAGACCGATAGCGCACAAGTAGAGTGATCGAAAGATGAAAAGCACTTTGGAAAGAGAGTTAAACAGTACGTGAAATTGTTGAAAGGGAAGCGCTGGCAACCAGACTTGGGCGCTGTTGATCCGTTAGGGTTCTCCCTGGGGTACTCAGCAGTGCGCAGGCCAGCATCGGTTT-GGGGGGTTGGAGAAAGGCTGGTGGAATGTGGCTGCCTTCGGGCAGTGTTATAGCCACCGGTGGCATGCAGCCTCCCCGGACCGAGGACCGCGCTTCGGCTAGGATGCTGGCGTAATGGTTGTCAGCGACCCGTCTTGAAACACGGACCAAGGAGTCTAACATCTATGCGAGTGTTTGGGTGTCAAACCCATACGCGGAATGAAAGTGAACGT-----------------------------------------------------------------------------------------------------------------------------------------------------------------------------------------------------------------------------------------------------------------------------------------------------------------------------------------------------------------------------------------
>P. pannosa ex Citrus reticulata x C. sinensis MK260053 MK898821 Chile
CTG-AGCGC-GAAGCCA-CGCAGGACGCTTGTCCT---GCGCGGCTGACCCTCCCACCCGTGT-GAACTGAATTTGTTGCTTTGGCGGGCCGGGCT---CGACCTACCGGCTCCGGCTGGGGAGTGCCCGCCAGAGAAGCCCCAACTCGTGCAGTTAGTGCAGTCTGAG-----AAAAACTTAATAAGTAAAACTTTCAACAACGGATCTCTTGGCTCTGGCATCGATGAAGAACGCAGCGAAATGCGATAAGTAATGTGAAT-TGCAGAATTTAGTGAATCATCGAATCTTTGAACGCACATTGCGCCCCCCGGTATTCCGAGGGGCATGCCTGTTCGAGCGTCAGAACATCCTCTCAAGCCTGGCTTGGTCTTGGGGCGCG-CCGGCTCGGCGTCCCCTAAACAGAGTGGCGGTACCGTTGTGCTCTC-CGCGTAGTCACGTATCTCGC-GACAG-AGTGGCGAC--GGGACCTGCCAAAACCCACCTATTTTTTTGGACCCGCTGAACTTAAGCATATCAATAAGCGGAGGAAAAGAAACCAACAGGGATTACCTCAGTAACGGCGAGTGAAGCGGTAACAGCTCAAATTTGAAATCTGGCTCCTTTGGGGTCCGAGTTGTAATTTGTAGAAGATGCTTTGGGTGTGGGCCTGGCC-TAAGTTCCTTGGAACAGGACGTCGTAGAGGGTGAGAATCCCGTATGCGGCTGGCGCCCGCGCCCATGTAAAGCTCTTTCGACGAGTCGAGTTGTTTGGGAATGCAGCTCTAAATGGGTGGTAAATTTCATCTAAAGCTAAATATTGG-CCAGAGACCGATAGCGCACAAGTAGAGTGATCGAAAGATGAAAAGCACTTTGGAAAGAGAGTTAAACAGTACGTGAAATTGTTGAAAGGGAAGCGCTGGCAACCAGACTTGGGCGCTGTTGATCCGTTAGGGTTCTCCCTGGGGTACTCAGCAGTGCGCAGGCCAGCATCGGTTT-GGGGGGTTGGAGAAAGGCTGGTGGAATGTGGCTGCCTTCGGGCAGTGTTATAGCCACCGGTGGCATGCAGCCTCCCCGGACCGAGGACCGCGCTTCGGCTAGGATGCTGGCGTAATGGTTGTCAGCGACCCGTCTTGAAACACGGACCAAGGAGTCTAACATCTATGCGAGTGTTTGGGTGTCAAACCCATACGCGGAATGAAAGTGAACGT-----------------------------------------------------------------------------------------------------------------------------------------------------------------------------------------------------------------------------------------------------------------------------------------------------------------------------------------------------------------------------------------
>P. pannosa ex Citrus reticulata x C. sinensis MK260052 MK898820 Chile
CTG-AGCGC-GAAGCCA-CGCAGGACGCTTGTCCT---GCGCGGCTGACCCTCCA-CCCGTGT-GAACTGAATTTGTTGCTTTGGCGGGCCGGGCT---CGACCTACCGGCTCCGGCTGGGGAGTGCCCGCCAGAGAAGCCCCAACTCGTGCAGTTAGTGCAGTCTGAG-----AAAAACTTAATAAGTAAAACTTTCAACAACGGATCTCTTGGCTCTGGCATCGATGAAGAACGCAGCGAAATGCGATAAGTAATGTGAAT-TGCAGAATTTAGTGAATCATCGAATCTTTGAACGCACATTGCGCCCCCCGGTATTCCGAGGGGCATGCCTGTTCGAGCGTCAGAACATCCTCTCAAGCCTGGCTTGGTCTTGGGGCGCG-CCGGCTCGGCGTCCCCTAAACAGAGTGGCGGTACCGTTGTGCTCTC-CGCGTAGTCACGTATCTCGC-GACAG-AGTGGCGAC--GGGACCTGCCAAAACCCACCTATTTTTTTGGACCCGCTGAACTTAAGCATATCAATAAGCGGAGGAAAAGAAACCAACAGGGATTACCTCAGTAACGGCGAGTGAAGCGGTAACAGCTCAAATTTGAAATCTGGCTCCTTTGGGGTCCGAGTTGTAATTTGTAGAAGATGCTTTGGGTGTGGGCCTGGCC-TAAGTTCCTTGGAACAGGACGTCGTAGAGGGTGAGAATCCCGTATGCGGCTGGCGCCCGCGCCCATGTAAAGCTCTTTCGACGAGTCGAGTTGTTTGGGAATGCAGCTCTAAATGGGTGGTAAATTTCATCTAAAGCTAAATATTGG-CCAGAGACCGATAGCGCACAAGTAGAGTGATCGAAAGATGAAAAGCACTTTGGAAAGAGAGTTAAACAGTACGTGAAATTGTTGAAAGGGAAGCGCTGGCAACCAGACTTGGGCGCTGTTGATCCGTTAGGGTTCTCCCTGGGGTACTCAGCAGTGCGCAGGCCAGCATCGGTTT-GGGGGGTTGGAGAAAGGCTGGTGGAATGTGGCTGCCTTCGGGCAGTGTTATAGCCACCGGTGGCATGCAGCCTCCCCGGACCGAGGACCGCGCTTCGGCTAGGATGCTGGCGTAATGGTTGTCAGCGACCCGTCTTGAAACACGGACCAAGGAGTCTAACATCTATGCGAGTGTTTGGGTGTCAAACCCATACGCGGAATGAAAGTGAACGT-----------------------------------------------------------------------------------------------------------------------------------------------------------------------------------------------------------------------------------------------------------------------------------------------------------------------------------------------------------------------------------------
>P. pannosa ex Citrus reticulata x C. sinensis MK260048 MK898816 Chile
CTG-AGCGC-GAAGCCA-CGCAGGACGCTTGTCCT---GCGCGGCTGACCCTCCA-CCCGTGT-GAACTGAATTTGTTGCTTTGGCGGGCCGGGCT---CGACCTACCGGCTCCGGCTGGGGAGTGCCCGCCAGAGAAGCCCCAACTCGTGCAGTTAGTGCAGTCTGAG-----AAAAACTTAATAAGTAAAACTTTCAACAACGGATCTCTTGGCTCTGGCATCGATGAAGAACGCAGCGAAATGCGATAAGTAATGTGAAT-TGCAGAATTTAGTGAATCATCGAATCTTTGAACGCACATTGCGCCCCCCGGTATTCCGAGGGGCATGCCTGTTCGAGCGTCAGAACATCCTCTCAAGCCTGGCTTGGTCTTGGGGCGCG-CCGGCTCGGCGTCCCCTAAACAGAGTGGCGGTACCGTTGTGCTCTC-CGCGTAGTCACGTATCTCGC-GACAG-AGTGGCGAC--GGGACCTGCCAAAACCCACCTATTTTTTTGGACCCGCTGAACTTAAGCATATCAATAAGCGGAGGAAAAGAAACCAACAGGGATTACCTCAGTAACGGCGAGTGAAGCGGTAACAGCTCAAATTTGAAATCTGGCTCCTTTGGGGTCCGAGTTGTAATTTGTAGAAGATGCTTTGGGTGTGGGCCTGGCC-TAAGTTCCTTGGAACAGGACGTCGTAGAGGGTGAGAATCCCGTATGCGGCTGGCGCCCGCGCCCATGTAAAGCTCTTTCGACGAGTCGAGTTGTTTGGGAATGCAGCTCTAAATGGGTGGTAAATTTCATCTAAAGCTAAATATTGG-CCAGAGACCGATAGCGCACAAGTAGAGTGATCGAAAGATGAAAAGCACTTTGGAAAGAGAGTTAAACAGTACGTGAAATTGTTGAAAGGGAAGCGCTGGCAACCAGACTTGGGCGCTGTTGATCCGTTAGGGTTCTCCCTGGGGTACTCAGCAGTGCGCAGGCCAGCATCGGTTT-GGGGGGTTGGAGAAAGGCTGGTGGAATGTGGCTGCCTTCGGGCAGTGTTATAGCCACCGGTGGCATGCAGCCTCCCCGGACCGAGGACCGCGCTTCGGCTAGGATGCTGGCGTAATGGTTGTCAGCGACCCGTCTTGAAACACGGACCAAGGAGTCTAACATCTATGCGAGTGTTTGGGTGTCAAACCCATACGCGGAATGAAAGTGAACGT-----------------------------------------------------------------------------------------------------------------------------------------------------------------------------------------------------------------------------------------------------------------------------------------------------------------------------------------------------------------------------------------
>P. pannosa ex Citrus reticulata x C. sinensis MK260050 MK898818 Chile
CTG-AGCGC-GAAGCCA-CGCAGGACGCTTGTCCT---GCGCGGCTGACCCTCCA-CCCGTGT-GAACTGAATTTGTTGCTTTGGCGGGCCGGGCT---CGACCTACCGGCTCCGGCTGGGGAGTGCCCGCCAGAGAAGCCCCAACTCGTGCAGTTAGTGCAGTCTGAG-----AAAAACTTAATAAGTAAAACTTTCAACAACGGATCTCTTGGCTCTGGCATCGATGAAGAACGCAGCGAAATGCGATAAGTAATGTGAAT-TGCAGAATTTAGTGAATCATCGAATCTTTGAACGCACATTGCGCCCCCCGGTATTCCGAGGGGCATGCCTGTTCGAGCGTCAGAACATCCTCTCAAGCCTGGCTTGGTCTTGGGGCGCG-CCGGCTCGGCGTCCCCTAAACAGAGTGGCGGTACCGTTGTGCTCTC-CGCGTAGTCACGTATCTCGC-GACAG-AGTGGCGAC--GGGACCTGCCAAAACCCACCTATTTTTTTGGACCCGCTGAACTTAAGCATATCAATAAGCGGAGGAAAAGAAACCAACAGGGATTACCTCAGTAACGGCGAGTGAAGCGGTAACAGCTCAAATTTGAAATCTGGCTCCTTTGGGGTCCGAGTTGTAATTTGTAGAAGATGCTTTGGGTGTGGGCCTGGCC-TAAGTTCCTTGGAACAGGACGTCGTAGAGGGTGAGAATCCCGTATGCGGCTGGCGCCCGCGCCCATGTAAAGCTCTTTCGACGAGTCGAGTTGTTTGGGAATGCAGCTCTAAATGGGTGGTAAATTTCATCTAAAGCTAAATATTGG-CCAGAGACCGATAGCGCACAAGTAGAGTGATCGAAAGATGAAAAGCACTTTGGAAAGAGAGTTAAACAGTACGTGAAATTGTTGAAAGGGAAGCGCTGGCAACCAGACTTGGGCGCTGTTGATCCGTTAGGGTTCTCCCTGGGGTACTCAGCAGTGCGCAGGCCAGCATCGGTTT-GGGGGGTTGGAGAAAGGCTGGTGGAATGTGGCTGCCTTCGGGCAGTGTTATAGCCACCGGTGGCATGCAGCCTCCCCGGACCGAGGACCGCGCTTCGGCTAGGATGCTGGCGTAATGGTTGTCAGCGACCCGTCTTGAAACACGGACCAAGGAGTCTAACATCTATGCGAGTGTTTGGGTGTCAAACCCATACGCGGAATGAAAGTGAACGT-----------------------------------------------------------------------------------------------------------------------------------------------------------------------------------------------------------------------------------------------------------------------------------------------------------------------------------------------------------------------------------------
>P. pannosa ex Citrus reticulata x C. sinensis MK260049 MK898817 Chile
CTG-AGCGC-GAAGCCA-CGCAGGACGCTTGTCCT---GCGCGGCTGACCCTCCA-CCCGTGT-GAACTGAATTTGTTGCTTTGGCGGGCCGGGCT---CGACCTACCGGCTCCGGCTGGGGAGTGCCCGCCAGAGAAGCCCCAACTCGTGCAGTTAGTGCAGTCTGAG-----AAAAACTTAATAAGTAAAACTTTCAACAACGGATCTCTTGGCTCTGGCATCGATGAAGAACGCAGCGAAATGCGATAAGTAATGTGAAT-TGCAGAATTTAGTGAATCATCGAATCTTTGAACGCACATTGCGCCCCCCGGTATTCCGAGGGGCATGCCTGTTCGAGCGTCAGAACATCCTCTCAAGCCTGGCTTGGTCTTGGGGCGCG-CCGGCTCGGCGTCCCCTAAACAGAGTGGCGGTACCGTTGTGCTCTC-CGCGTAGTCACGTATCTCGC-GACAG-AGTGGCGAC--GGGACCTGCCAAAACCCACCTATTTTTTTGGACCCGCTGAACTTAAGCATATCAATAAGCGGAGGAAAAGAAACCAACAGGGATTACCTCAGTAACGGCGAGTGAAGCGGTAACAGCTCAAATTTGAAATCTGGCTCCTTTGGGGTCCGAGTTGTAATTTGTAGAAGATGCTTTGGGTGTGGGCCTGGCC-TAAGTTCCTTGGAACAGGACGTCGTAGAGGGTGAGAATCCCGTATGCGGCTGGCGCCCGCGCCCATGTAAAGCTCTTTCGACGAGTCGAGTTGTTTGGGAATGCAGCTCTAAATGGGTGGTAAATTTCATCTAAAGCTAAATATTGG-CCAGAGACCGATAGCGCACAAGTAGAGTGATCGAAAGATGAAAAGCACTTTGGAAAGAGAGTTAAACAGTACGTGAAATTGTTGAAAGGGAAGCGCTGGCAACCAGACTTGGGCGCTGTTGATCCGTTAGGGTTCTCCCTGGGGTACTCAGCAGTGCGCAGGCCAGCATCGGTTT-GGGGGGTTGGAGAAAGGCTGGTGGAATGTGGCTGCCTTCGGGCAGTGTTATAGCCACCGGTGGCATGCAGCCTCCCCGGACCGAGGACCGCGCTTCGGCTAGGATGCTGGCGTAATGGTTGTCAGCGACCCGTCTTGAAACACGGACCAAGGAGTCTAACATCTATGCGAGTGTTTGGGTGTCAAACCCATACGCGGAATGAAAGTGAACGT-----------------------------------------------------------------------------------------------------------------------------------------------------------------------------------------------------------------------------------------------------------------------------------------------------------------------------------------------------------------------------------------
>P. pannosa ex Citrus reticulata x C. sinensis MK260051 MK898819 Chile
CTG-AGCGC-GAAGCCA-CGCAGGACGCTTGTCCT---GCGCGGCTGACCCTCCA-CCCGTGT-GAACTGAATTTGTTGCTTTGGCGGGCCGGGCT---CGACCTACCGGCTCCGGCTGGGGAGTGCCCGCCAGAGAAGCCCCAACTCGTGCAGTTAGTGCAGTCTGAG-----AAAAACTTAATAAGTAAAACTTTCAACAACGGATCTCTTGGCTCTGGCATCGATGAAGAACGCAGCGAAATGCGATAAGTAATGTGAAT-TGCAGAATTTAGTGAATCATCGAATCTTTGAACGCACATTGCGCCCCCCGGTATTCCGAGGGGCATGCCTGTTCGAGCGTCAGAACATCCTCTCAAGCCTGGCTTGGTCTTGGGGCGCG-CCGGCTCGGCGTCCCCTAAACAGAGTGGCGGTACCGTTGTGCTCTC-CGCGTAGTCACGTATCTCGC-GACAG-AGTGGCGAC--GGGACCTGCCAAAACCCACCTATTTTTTTGGACCCGCTGAACTTAAGCATATCAATAAGCGGAGGAAAAGAAACCAACAGGGATTACCTCAGTAACGGCGAGTGAAGCGGTAACAGCTCAAATTTGAAATCTGGCTCCTTTGGGGTCCGAGTTGTAATTTGTAGAAGATGCTTTGGGTGTGGGCCTGGCC-TAAGTTCCTTGGAACAGGACGTCGTAGAGGGTGAGAATCCCGTATGCGGCTGGCGCCCGCGCCCATGTAAAGCTCTTTCGACGAGTCGAGTTGTTTGGGAATGCAGCTCTAAATGGGTGGTAAATTTCATCTAAAGCTAAATATTGG-CCAGAGACCGATAGCGCACAAGTAGAGTGATCGAAAGATGAAAAGCACTTTGGAAAGAGAGTTAAACAGTACGTGAAATTGTTGAAAGGGAAGCGCTGGCAACCAGACTTGGGCGCTGTTGATCCGTTAGGGTTCTCCCTGGGGTACTCAGCAGTGCGCAGGCCAGCATCGGTTT-GGGGGGTTGGAGAAAGGCTGGTGGAATGTGGCTGCCTTCGGGCAGTGTTATAGCCACCGGTGGCATGCAGCCTCCCCGGACCGAGGACCGCGCTTCGGCTAGGATGCTGGCGTAATGGTTGTCAGCGACCCGTCTTGAAACACGGACCAAGGAGTCTAACATCTATGCGAGTGTTTGGGTGTCAAACCCATACGCGGAATGAAAGTGAACGT-----------------------------------------------------------------------------------------------------------------------------------------------------------------------------------------------------------------------------------------------------------------------------------------------------------------------------------------------------------------------------------------
>P. pannosa ex Rosa sweginzowii KR048112 KR048181 China
----------------------------------------------------------------------------------------------CT---CGACCTACCGGCTCCGGCTGGGGAGTGCCCGCCAGAGAAGCCCCAACTCATGCAGTTAGTGCAGTCTGAG-----AAAAATTTAATAAGTAAAACTTTCAACAACGGATCTCTTGGCTCTGGCATCGATGAAGAACGCAGCGAAATGCGATAAGTAATGTGAAT-TGCAGAATTTAGTGAATCATCGAATCTTTGAACGCACATTGCGCCCCCCGGTATTCCGAGGGGCATGCCTGTTCGAGCGTCAGAACATCCTCTCAAGCCTGGCTTGGTCTTGGGGCGCG-CCGGCTCGGCGTCCCCTAAACAGAGTGGCGGTACCGTTGTGCTCTC-CGCGTAGTCACGTATCTCGC-GACAG-AGTGGCGAT--GGGACCTGCCAAAACCCACCTATTTTTTTGGACCCGCTGAACTTAAN-------------------------------------------------------------------------------------------------------------------------TGCTTTGGGTGTGGGCCTGGCC-TAAGTTCCTTGGAACAGGACGTCGTAGAGGGTGAGAATCCCGTATGCGGCTGGCGCCCGCGCCCATGTAAAGCTCTTTCGACGAGTCGAGTTGTTTGGGAATGCAGCTCTAAATGGGTGGTAAATTTCATCTAAAGCTAAATATTGG-CCAGAGACCGATAGCGCACAAGTAGAGTGATCGAAAGATGAAAAGCACTTTGGAAAGAGAGTTAAACAGTACGTGAAATTGTTGAAAGGGAAGCGCTGGCAACCAGACTTGGGCGCTGTTGATCCGTTAGGGTTCTCCCTGGGGTACTCAGCAGTGCGCAGGCCAGCATCGGTTT-GGGGGGTTGGAGAAAGGCTGGTGGAATGTGGCTGCCTTCGGGCAGTGCTATAGCCACCGGTGGCATGCAGCCTCCCCGGACCGAGGACCGCGCTTCGGCTAGGATGCTGGCGTAATGGTTGTCAGCGACCCG-------------------------------------------------------------------------------------------------------------------------------------------------------------------------------------------------------------------------------------------------------------------------------------------------------------------------------------------------------------------------------------------------------------------------------------------------------------------------
>P. pannosa ex Rosa chinensis LC777863 Mexico
CTG-AGCGC-GAAGCCA-CGCAGGACGCTTGTCCT---GCGCGGCTGACCCTCCA-CCCGTGT-GAACTGAATTTGTTGCTTTGGCGGGCCGGGCT---CGACCTACCGGCTCCGGCTGGGGAGTGCCCGCCAGAGAAGCCCCAACTCGTGCAGTTAGTGCAGTCTGAG-----AAAAACTTAATAAGTAAAACTTTCAACAACGGATCTCTTGGCTCTGGCATCGATGAAGAACGCAGCGAAATGCGATAAGTAATGTGAAT-TGCAGAATTTAGTGAATCATCGAATCTTTGAACGCACATTGCGCCCCCCGGTATTCCGAGGGGCATGCCTGTTCGAGCGTCAGAACATCCTCTCAAGCCTGGCTTGGTCTTGGGGCGCG-CCGGCTCGGCGTCCCCTAAACAGAGTGGCGGTACCGTTGTGCTCTC-CGCGTAGTCACGTATCTCGC-GACAG-AGTGGCGAC--GGGACCTGCCAAAACCCACCTATTTTTTTGGACCCGCTGAACTTAAGCATATCAATAAGCGGAGGAAAAGAAACCAACAGGGATTACCTCAGTAACGGCGAGTGAAGCGGTAACAGCTCAAATTTGAAATCTGGCTCCTTTGGGGTCCGAGTTGTAATTTGTAGAAGATGCTTTGGGTGTGGGCCTGGCC-TAAGTTCCTTGGAACAGGACGTCGTAGAGGGTGAGAATCCCGTATGCGGCTGGCGCCCGCGCCCATGTAAAGCTCTTTCGACGAGTCGAGTTGTTTGGGAATGCAGCTCTAAATGGGTGGTAAATTTCATCTAAAGCTAAATATTGG-CCAGAGACCGATAGCGCACAAGTAGAGTGATCGAAAGATGAAAAGCACTTTGGAAAGAGAGTTAAACAGTACGTGAAATTGTTGAAAGGGAAGCGCTGGCAACCAGACTTGGGCGCTGTTGATCCGTTAGGGTTCTCCCTGGGGTACTCAGCAGTGCGCAGGCCAGCATCGGTTT-GGGGGGTTGGAGAAAGGCTGGTGGAATGTGGCTGCCTTCGGGCAGTGTTATAGCCACCGGTGGCATGCAGCCTCCCCGGACCGAGGACCGCGCTTCGGCTAGGATGCTGGCGTAATGGTTGTCAGCGACCCGTCTTGAAACACGGACCAAGGAGTCTAACATCTATGCGAGTGTTTGGGTGTCAAACCCATACGCGGAATGAAAGTGAACGT-----------------------------------------------------------------------------------------------------------------------------------------------------------------------------------------------------------------------------------------------------------------------------------------------------------------------------------------------------------------------------------------
>P. pannosa ex Rosa sp. PQ012681 PQ013112 Pakistan
CTG-AGCGC-GAAGCCA-CGCAGGACGCTTGTCCT---GCGCGGCTGACCCTCCA-CCCGTGT-GAACTGAATTTGTTGCTTTGGCGGGCCGGGCT---CGACCTACCGGCTCCGGCTGGGGAGTGCCCGCCAGAGAAGCCCCAACTCGTGCAGTTAGTGCAGTCTGAG-----AAAAACTTAATAAGTAAAACTTTCAACAACGGATCTCTTGGCTCTGGCATCGATGAAGAACGCAGCGAAATGCGATAAGTAATGTGAAT-TGCAGAATTTAGTGAATCATCGAATCTTTGAACGCACATTGCGCCCCCCGGTATTCCGAGGGGCATGCCTGTTCGAGCGTCAGAACATCCTCTCAAGCCTGGCTTGGTCTTGGGGCGCG-CCGGCTCGGCGTCCCCTAAACAGAGTGGCGGTACCGTTGTGCTCTC-CGCGTAGTCACGTATCTCGC-GACAG-AGTGGCG-------------------------------------------------------------------------------------------------------------------------------------------------------------------------------------------------------TTCCTTGGAACAGGACGTCGTAGAGGGTGAGAATCCCGTATGCGGCTGGCGCCCGCGCCCATGTAAAGCTCTTTCGACGAGTCGAGTTGTTTGGGAATGCAGCTCTAAATGGGTGGTAAATTTCATCTAAAGCTAAATATTGG-CCAGAGACCGATAGCGCACAAGTAGAGTGATCGAAAGATGAAAAGCACTTTGGAAAGAGAGTTAAACAGTACGTGAAATTGTTGAAAGGGAAGCGCTGGCAACCAGACTTGGGCGCTGTTGATCCGTTAGGGTTCTCCCTGGGGTACTCAGCAGTGCGCAGGCCAGCATCGGTTT-GGGGGGTTGGAGAAAGGCTGGTGGAATGTGGCTGCCTTCGGGCAGT---------------------------------------------------------------------------------------------------------------------------------------------------------------------------------------------------------------------------------------------------------------------------------------------------------------------------------------------------------------------------------------------------------------------------------------------------------------------------------------------------------------------------------------------------------------
>P. pannosa ex Eucalyptus grandis PP453691 PP453736 Uruguay
CTG-AGCGC-GAAGCCA-CGCAGGACGCTTGTCCT---GCGCGGCTGACCCTCCA-CCCGTGT-GAACTGAATTTGTTGCTTTGGCGGGCCGGGCT---CGACCTACCGGCTCCGGCTGGGGAGTGCCCGCCAGAGAAGCCCCAACTCGTGCAGTTAGTGCAGTCTGAG-----AAAAACTTAATAAGTAAAACTTTCAACAACGGATCTCTTGGCTCTGGCATCGATGAAGAACGCAGCGAAATGCGATAAGTAATGTGAAT-TGCAGAATTTAGTGAATCATCGAATCTTTGAACGCACATTGCGCCCCCCGGTATTCCGAGGGGCATGCCTGTTCGAGCGTCAGAACATCCTCTCAAGCCTGGCTTGGTCTTGGGGCGCG-CCGGCTCGGCGTCCCCTAAACAGAGTGGCGGTACCGTTGTGCTCTC-CGCGTAGTCACGTATCTCGC-GACAG-AGTGGCGAC--GGGACCTGCCAAAACCCACCTATTTTTTTGGACCCGCTGAACTTAAGCATATCAATAAGCGGAGGAAAAGAAACCAACAGGGATTACCTCAGTAACGGCGAGTGAAGCGGTAACAGCTCAAATTTGAAATCTGGCTCCTTTGGGGTCCGAGTTGTAATTTGTAGAAGATGCTTTGGGTGTGGGCCTGGCC-TAAGTTCCTTGGAACAGGACGTCGTAGAGGGTGAGAATCCCGTATGCGGCTGGCGCCCGCGCCCATGTAAAGCTCTTTCGACGAGTCGAGTTGTTTGGGAATGCAGCTCTAAATGGGTGGTAAATTTCATCTAAAGCTAAATATTGG-CCAGAGACCGATAGCGCACAAGTAGAGTGATCGAAAGATGAAAAGCACTTTGGAAAGAGAGTTAAACAGTACGTGAAATTGTTGAAAGGGAAGCGCTGGCAACCAGACTTGGGCGCTGTTGATCCGTTAGGGTTCTCCCTGGGGTACTCAGCAGTGCGCAGGCCAGCATCGGTTT-GGGGGGTTGGAGAAAGGCTGGTGGAATGTGGCTGCCTTCGGGCAGTGTTATAGCCACCGGTGGCATGCAGCCTCCCCGGACCGAGGACCGCGCTTCGGCTAGGATGCTGGCGTAATGGTTGTCAGCGACCCGTCTTGAAACACGGACCAAGGAGTCTAACATCTATGCGAGTGTTTGGGTGTCAAACCCATACGCGGAATGAAAGTGAACGT-----------------------------------------------------------------------------------------------------------------------------------------------------------------------------------------------------------------------------------------------------------------------------------------------------------------------------------------------------------------------------------------
>P. pannosa ex Rosa gallica MG062863 USA
CTG-AGCGC-GAAGCCA-CGCG--ACGCTTGTCCT---GCG-GGCTGACCCTCCA-CCCGTGT-GAACTGAATTTGTTGC-TTGGCGGGCCGGGCT---CGACCTAC-----TCCGCTGGGGAGTGCCCGCCAGAG-AGCCCCAACTCGTGCAGTT-GTGCAGTCTGAG------AAAACTTAATAA--AAAACTTTCAACAACGGATCTCTTGGCTCTGGCATCGATGAAGAACGCAGCGAAATGCGATAAGTAATGTGAAT-TGCAGAATTTAGTGAATCATCGAATCTTTGAACGCACATTGCGCCCCCCGGTATTCCGAGGGGCATGCCTGTTCGAGCGTCAGAACA-CCTCTCAAGCCTGGCTTGGTCTTGGGGCGCG-CCG-CTCGGCGTCCCCTAAACAGAGTGGCGG-ACCGTTGTGCTCTC-CGCGTAGTC---TATCTCGC-GACAG-AGTGGCGAC--GGGACCTGCCAAAACCCACCTA----TTTGGACCCGCTGAACTTAAGCATATCAATAAG-GGAGGAAAAGAAACCAACAGGGATTACCTCAGTAACGGCGAGTGAAGCGGTAACAGCTCAAATTTGAAATCTGGCTCC----GGGTCCGAGTTGTAATTTGTA-AAGATGCTTTGGGT-TGGGCCTG----TAAGTTCCTTGGA-CAGGACGTCGTAGAGGGTGAGAATCCCGTATGCGGCTGGCGCC-GCG-CCATGTAAAGCTCTTTCGACGAGTCGAGTTGTTTGGGAATGCAGCT-TAAATGGGTGGTAAATTTCATCTAAAGCTAAATATTGG-CCAGAG-CCGATAGCGCACAAGTAGAGTG-TCGAAAGATGAAAAGCACTTTGGAAAGAGAGTTAAACAGTACGTGAAATTGTTGAAAGGGAAGCGCTGGCAACCAGACTTGGGCGCTGTTGATCCGTTAGGGTTC-CCCTGGGGTACTCAGCAGTGCGCAGGCCAGCATCGGTTT-GGGGGGTTGGAGAAAGGCTGGTGGAATGTGGCTGCCTTCGGGCAGTGTTATAGCCACCGGTGGCATGCAGCCTCCCCGGACCGAGGACCGCGCTTCGGCTAGGATGCTGGCGTAATGGTTGTCAGCGACCCGTCTTGAAACACGGACCAAGGAGTCTAACATCTATGCGAGTGTTTGGGTGTCAAACCCATACGCGGAATGAAAGTGAACGT-----------------------------------------------------------------------------------------------------------------------------------------------------------------------------------------------------------------------------------------------------------------------------------------------------------------------------------------------------------------------------------------
>P. pannosa ex Rosa sp. KX842352 USA
CTG-AGCGC-GAAGCCA-CGCAGGACGCTTGTCCT---GCGCGGCTGACCCTCCA-CCCGTGT-GAACTGAATTTGTTGCTTTGGCGGGCCGGGCT---CGACCTACCGGCTCCGGCTGGGGAGTGCCCGCCAGAGAAGCCCCAACTCGTGCAGTTAGTGCAGTCTGAG-----AAAAACTTAATAAGTAAAACTTTCAACAACGGATCTCTTGGCTCTGGCATCGATGAAGAACGCAGCGAAATGCGATAAGTAATGTGAAT-TGCAGAATTTAGTGAATCATCGAATCTTTGAACGCACATTGCGCCCCCCGGTATTCCGAGGGGCATGCCTGTTCGAGCGTCAGAACATCCTCTCAAGCCTGGCTTGGTCTTGGGGCGCG-CCGGCTCGGCGTCCCCTAAACAGAGTGGCGGTACCGTTGTGCTCTC-CGCGTAGTCACGTATCTCGC-GACAG-AGTGGCGAC--GGGACCTGCCAAAACCCACCTATTTTTTTGGACCCGCTGAACTTAAGCATATCAATAAGCGGAGGAAAAGAAACCAACAGGGATTACCTCAGTAACGGCGAGTGAAGCGGTAACAGCTCAAATTTGAAATCTGGCTCCTTTGGGGTCCGAGTTGTAATTTGTANAAGATGCTTTGGGTGTGGGCCTGGCCTTAAGTTCCTTGGAACAGGACGTCGTAGAGGGTGAGAATCCCGTATGCGGCTGGCGCCCGCGCCCATGTAAAGCTCTTTCGACGAGTCGAGTTGTTTGGGAATGCAGCTCTAAATGGGTGGTAAATTTCATCTAAAGCTAAATATTGG-CCAGAGACCGATAGCGCACAAGTAGAGTGNTCGAAAGATGAAAAGCACTTTGGAAAGAGAGTTAAACAGTACGTGAAATTGTTGAAAGGGAAGCGCTGGCAACCAGACTTGGGCGCTGTTGATCCGTTAGGGTTCTCCCTGGGGTACTCAGCAGTGCGCAGGCCAGCATCGGTTT-GGGGGGTTGGAGAAAGGCTGGTGGAATGTGGCTGCCTTCGGGCAGTGTTATAGCCACCGGTGGCATGCAGCCTCCCCGGACCGAGGACCGCGCTTCGGCTAGGATGCTGGCGTAATGGTTGTCAGCGACCCGTCTTGAAACACGGACCAAGGAGTCTAACATCTATGCGAGTGTTTGGGTGTCAAACCCATACGCGGAATGAAAGTGAACGT-----------------------------------------------------------------------------------------------------------------------------------------------------------------------------------------------------------------------------------------------------------------------------------------------------------------------------------------------------------------------------------------
>P. pannosa ex Prunus persica KX842349 USA
CTG-AGCGC-GAAGCCA-CGCAGGACGCTTGTCCT---GCGCGGCTGACCCTCCA-CCCGTGT-GAACTGAATTTGTTGCTTTGGCGGGCCGGGCT---CGACCTACCGGCTCCGGCTGGGGAGTGCCCGCCAGAGAAGCCCCAACTCGTGCAGTTAGTGCAGTCTGAG-----AAAAACTTAATAAGTAAAACTTTCAACAACGGATCTCTTGGCTCTGGCATCGATGAAGAACGCAGCGAAATGCGATAAGTAATGTGAAT-TGCAGAATTTAGTGAATCATCGAATCTTTGAACGCACATTGCGCCCCCCGGTATTCCGAGGGGCATGCCTGTTCGAGCGTCAGAACATCCTCTCAAGCCTGGCTTGGTCCTGGGGCGCG-CCGGCTCGGCGTCCCCTAAACAGAGTGGCGGTACCGTTGTGCTCTC-CGCGTAGTCACGTATCTCGC-GACAG-AGTGGCGAC--GGGACCTGCCAAAACCCACCTATTTTTTTGGACCCGCTGAACTTAAGCATATCAATAAGCGGAGGAAAAGAAACCAACAGGGATTACCTCAGTAACGGCGAGTGAAGCGGTAACAGCTCAAATTTGAAATCTGGCTCCTTTGGGGTCCGAGTTGTAATTTGTAGAAGATGCTTTGGGTGTGGGCCTGGCC-TAAGTTCCTTGGAACAGGACGTCGTAGAGGGTGAGAATCCCGTATGCGGCTGGCGCCCGCGCCCATGTAAAGCTCTTTCGACGAGTCGAGTTGTTTGGGAATGCAGCTCTAAATGGGTGGTAAATTTCATCTAAAGCTAAATATTGGGCCAGAGACCGATAGCGCACAAGTAGAGTGATCGAAAGATGAAAAGCACTTTGGAAAGAGAGTTAAACAGTACGTGAAATTGTTGAAAGGGAAGCGCTGGCAACCAGACTTGGGCGCTGTTGATCCGTTAGGGTTCTCCCTGGGGTACTCAGCAGTGCGCAGGCCAGCATCGGTTT-GGGGGGTTGGAGAAAGGCTGGTGGAATGTGGCTGCCTTCGGGCAGTGTTATAGCCACCGGTGGCATGCAGCCTCCCCGGACCGAGGACCGCGCTTCGGCTAGGATGCTGGCGTAATGGTTGTCAGCGACCCGTCTTGAAACACGGACCAAGGAGTCTAACATCTATGCGAGTGTTTGGGTGTCAAACCCATACGCGGAATGAAAGTGAACGT-----------------------------------------------------------------------------------------------------------------------------------------------------------------------------------------------------------------------------------------------------------------------------------------------------------------------------------------------------------------------------------------
>P. pannosa on Rosa sp. Germany HAL159 NT
-------------------------------------------------------------------------------------------------------------------------------------------------------------------------------------------------CTTTCAACAACGGATCTCTTGGCTCTGGCATCGATGAAGAACGCAGCGAAATGCGATAAGTAATGTGAAT-TGCAGAATTTAGTGAATCATCGAATCTTTGAACGCACATTGCGCCCCCCGGTATTCCGAGGGGCATGCCTGTTCGAGCGTCAGAACATCCTCTCAAGCCTGGCTTGGTCTTGGGGCGCG-CCGGCTCGGCGTCCCCTAAACAGAGTGGCGGTACCGTTGTGCTCTC-CGCGTAGTCACGTATCTCGC-GACAG-AGTGGCGAC--GGGACCTGCCAAAACCCACCTATTTTTTTGGACCCGCTGAACTTAAGCATATCAATAAGCGGAGGAAAAGAAACCAACAGGGATTACCTCAGTAACGGCGAGTGAAGCGGTAACAGCTCAAATTTGAAATCTGGCTCCTTTGGGGTCCGAGTTGTAATTTGTAGAAGATGCTTTGGGTGTGGGCCTGGCC-TAAGTTCCTTGGAACAGGACGTCGTAGAGGGTGAGAATCCCGTATGCGGCTGGCGCCCGCGCCCATGTAAAGCTCTTTCGACGAGTCGAGTTGTTTGGGAATGCAGCTCTAAATGGGTGGTAAATTTCATCTAAAGCTAAATATTGG-CCAGAGACCGATAGCGCACAAGTAGAGTGATCGAAAGATGAAAAGCACTTTGGAAAGAGAGTTAAACAGTACGTGAAATTGTTGAAAGGGAAGCGCTGGCAACCAGACTTGGGCGCTGTTGATCCGTTAGGGTTCTCCCTGGGGTACTCAGCAGTGCGCAGGCCAGCATCGGTTT-GGGGGGTTGGAGAAAGGCTGGTGGAATGTGGCTGCCTTCGGGCAGTGTTATAGCCACCGGTGGCATGCAGCCTCCCCGGACCGAGGACCGCGCTTCGGCTAGGAT-------------------------------------------------------------------------------------------------------------------------TGGCCGATGGCTACCCTGACCCTAAGACACTCGGGGGAAAGCTGATGTTGGTAACCGTCTCTGGACGTGACGCGACAGAGGTCTCCTCCTCTTGCCGGGCGCATGGTGCACCTGAGAATGGCTTGTCAGCCGGCCTCAGTGTGTAGCGGACCGCTCGGTGGGAAACTCAGTGGGGGCACATGGATGGTTGGTAGGGAGCGACGAGCCTAGCTCTCGCG-CCCGCTGACCGCGCACGTTGGGGCAACCTAACGCTGCGCCTCTCAGTGAACTACTCGGCCCTGCGTGCAGGGCGCTCAGGGGAGCTTGCTCTCCTGGAACGATAGTTACCTGGTTGATTCT-----------------------
>P. pannosa ex Rosa chinensis PM2019102211 Anhui
CTG-AGCGC-GAAGCCA-CGCAGGACGCTTGTCCT---GCGCGGCTGACCCTCCA-CCCGTGT-GAACTGAATTTGTTGCTTTGGCGGGCCGGGCT---CGACCTACCGGCTCCGGCTGGGGAGTGCCCGCCAGAGAAGCCCCAACTCGTGCAGTTAGTGCAGTCTGAG-----AAAAACTTAATAAGTAAAACTTTCAACAACGGATCTCTTGGCTCTGGCATCGATGAAGAACGCAGCGAAATGCGATAAGTAATGTGAAT-TGCAGAATTTAGTGAATCATCGAATCTTTGAACGCACATTGCGCCCCCCGGTATTCCGAGGGGCATGCCTGTTCGAGCGTCAGAACATCCTCTCAAGCCTGGCTTGGTCTTGGGGCGCG-CCGGCTCGGCGTCCCCTAAACAGAGTGGCGGTACCGTTGTGCTCTC-CGCGTAGTCACGTATCTCGC-GACAG-AGTGGCGAC--GGGACCTGCCAAAACCCACCTATTTTTTTGGACCCGCTGAACTTAAGCATATCAATAAGCGGAGGAAAAGAAACCAACAGGGATTACCTCAGTAACGGCGAGTGAAGCGGTAACAGCTCAAATTTGAAATCTGGCTCCTTTGGGGTCCGAGTTGTAATTTGTAGAAGATGCTTTGGGTGTGGGCCTGGCC-TAAGTTCCTTGGAACAGGACGTCGTAGAGGGTGAGAATCCCGTATGCGGCTGGCGCCCGCGCCCATGTAAAGCTCTTTCGACGAGTCGAGTTGTTTGGGAATGCAGCTCTAAATGGGTGGTAAATTTCATCTAAAGCTAAATATTGG-CCAGAGACCGATAGCGCACAAGTAGAGTGATCGAAAGATGAAAAGCACTTTGGAAAGAGAGTTAAACAGTACGTGAAATTGTTGAAAGGGAAGCGCTGGCAACCAGACTTGGGCGCTGTTGATCCGTTAGGGTTCTCCCTGGGGTACTCAGCAGTGCGCAGGCCAGCATCGGTTT-GGGGGGTTGGAGAAAGGCTGGTGGAATGTGGCTGCCTTCGGGCAGTGTTATAGCCACCGGTGGCATGCAGCCTCCCCGGACCGAGGACCGCGCTTCGGCTAGGATGCTGGCGTAATGGTTGTCAGCGACCCGTCTTGAAACACGGACCAAGGAGTCTAACATCTATGCGAGTGTTTGGGTGTCAAACCCATACGCGGAATGAAAGTGAACGTAGTCTGTGGATTAGTGGCCGATGGCTACCCTGACCCTAAGACACTCGGGGGAAAGCTGATGTTGGTAACCGTCTCTGGACGTGACGCGACAGAGGTCTCCTCCTCTTGCCGGGCGCATGGTGCACCTGAGAATGGCTTGTCAGCCGGCCTCAGTGTGTAGCGGACCGCTCGGTGGGAAACTCAGTGGGGGCACATGGATGGTTGGTAGGGAGCGACGAGCCTAGCTCTCGCG-CCCGCTGACCGCGCACGTTGGGGCAACCTAACGCTGCGCCTCTCAGTGAACTACTCGGCCCTGCGTGCAGGGCGCTCAGGGGAGCTTGCTCTCCTGGAACGATAGTTACCTGGTTGATTCTGCCAGTAGTCATATGCTTGTCTC
>P. pannosa ex Rosa chinensis PM2018101953 Beijing
CTG-AGCGC-GAAGCCA-CGCAGGACGCTTGTCCT---GCGCGGCTGACCCTCCA-CCCGTGT-GAACTGAATTTGTTGCTTTGGCGGGCCGGGCT---CGACCTACCGGCTCCGGCTGGGGAGTGCCCGCCAGAGAAGCCCCAACTCGTGCAGTTAGTGCAGTCTGAG-----AAAAACTTAATAAGTAAAACTTTCAACAACGGATCTCTTGGCTCTGGCATCGATGAAGAACGCAGCGAAATGCGATAAGTAATGTGAAT-TGCAGAATTTAGTGAATCATCGAATCTTTGAACGCACATTGCGCCCCCCGGTATTCCGAGGGGCATGCCTGTTCGAGCGTCAGAACATCCTCTCAAGCCTGGCTTGGTCTTGGGGCGCG-CCGGCTCGGCGTCCCCTAAACAGAGTGGCGGTACCGTTGTGCTCTC-CGCGTAGTCACGTATCTCGC-GACAG-AGTGGCGAC--GGGACCTGCCAAAACCCACCTATTTTTTTGGACCCGCTGAACTTAAGCATATCAATAAGCGGAGGAAAAGAAACCAACAGGGATTACCTCAGTAACGGCGAGTGAAGCGGTAACAGCTCAAATTTGAAATCTGGCTCCTTTGGGGTCCGAGTTGTAATTTGTAGAAGATGCTTTGGGTGTGGGCCTGGCC-TAAGTTCCTTGGAACAGGACGTCGTAGAGGGTGAGAATCCCGTATGCGGCTGGCGCCCGCGCCCATGTAAAGCTCTTTCGACGAGTCGAGTTGTTTGGGAATGCAGCTCTAAATGGGTGGTAAATTTCATCTAAAGCTAAATATTGG-CCAGAGACCGATAGCGCACAAGTAGAGTGATCGAAAGATGAAAAGCACTTTGGAAAGAGAGTTAAACAGTACGTGAAATTGTTGAAAGGGAAGCGCTGGCAACCAGACTTGGGCGCTGTTGATCCGTTAGGGTTCTCCCTGGGGTACTCAGCAGTGCGCAGGCCAGCATCGGTTT-GGGGGGTTGGAGAAAGGCTGGTGGAATGTGGCTGCCTTCGGGCAGTGTTATAGCCACCGGTGGCATGCAGCCTCCCCGGACCGAGGACCGCGCTTCGGCTAGGATGCTGGCGTAATGGTTGTCAGCGACCCGTCTTGAAACACGGACCAAGGAGTCTAACATCTATGCGAGTGTTTGGGTGTCAAACCCATACGCGGAATGAAAGTGAACGTAGTCTGTGGATTAGTGGCCGATGGCTACCCTGACCCTAAGACACTCGGGGGAAAGCTGATGTTGGTAACCGTCTCTGGACGTGACGCGACAGAGGTCTCCTCCTCTTGCCGGGCGCATGGTGCACCTGAGAATGGCTTGTCAGCCGGCCTCAGTGTGTAGCGGACCGCTCGGTGGGAAACTCAGTGGGGGCACATGGATGGTTGGTAGGGAGCGACGAGCCTAGCTCTCGCG-CCCGCTGACCGCGCACGTTGGGGCAACCTAACGCTGCGCCTCTCAGTGAACTACTCGGCCCTGCGTGCAGGGCGCTCAGGGGAGCTTGCTCTCCTGGAACGATAGTTACCTGGTTGATTCTGCCAGTAGTCATATGCTTGTCTC
>P. pannosa ex Rosa chinensis PM2018052814 Beijing
CTG-AGCGC-GAAGCCA-CGCAGGACGCTTGTCCT---GCGCGGCTGACCCTCCA-CCCGTGT-GAACTGAATTTGTTGCTTTGGCGGGCCGGGCT---CGACCTACCGGCTCCGGCTGGGGAGTGCCCGCCAGAGAAGCCCCAACTCGTGCAGTTAGTGCAGTCTGAG-----AAAAACTTAATAAGTAAAACTTTCAACAACGGATCTCTTGGCTCTGGCATCGATGAAGAACGCAGCGAAATGCGATAAGTAATGTGAAT-TGCAGAATTTAGTGAATCATCGAATCTTTGAACGCACATTGCGCCCCCCGGTATTCCGAGGGGCATGCCTGTTCGAGCGTCAGAACATCCTCTCAAGCCTGGCTTGGTCTTGGGGCGCG-CCGGCTCGGCGTCCCCTAAACAGAGTGGCGGTACCGTTGTGCTCTC-CGCGTAGTCACGTATCTCGC-GACAG-AGTGGCGAC--GGGACCTGCCAAAACCCACCTATTTTTTTGGACCCGCTGAACTTAAGCATATCAATAAGCGGAGGAAAAGAAACCAACAGGGATTACCTCAGTAACGGCGAGTGAAGCGGTAACAGCTCAAATTTGAAATCTGGCTCCTTTGGGGTCCGAGTTGTAATTTGTAGAAGATGCTTTGGGTGTGGGCCTGGCC-TAAGTTCCTTGGAACAGGACGTCGTAGAGGGTGAGAATCCCGTATGCGGCTGGCGCCCGCGCCCATGTAAAGCTCTTTCGACGAGTCGAGTTGTTTGGGAATGCAGCTCTAAATGGGTGGTAAATTTCATCTAAAGCTAAATATTGG-CCAGAGACCGATAGCGCACAAGTAGAGTGATCGAAAGATGAAAAGCACTTTGGAAAGAGAGTTAAACAGTACGTGAAATTGTTGAAAGGGAAGCGCTGGCAACCAGACTTGGGCGCTGTTGATCCGTTAGGGTTCTCCCTGGGGTACTCAGCAGTGCGCAGGCCAGCATCGGTTT-GGGGGGTTGGAGAAAGGCTGGTGGAATGTGGCTGCCTTCGGGCAGTGTTATAGCCACCGGTGGCATGCAGCCTCCCCGGACCGAGGACCGCGCTTCGGCTAGGATGCTGGCGTAATGGTTGTCAGCGACCCGTCTTGAAACACGGACCAAGGAGTCTAACATCTATGCGAGTGTTTGGGTGTCAAACCCATACGCGGAATGAAAGTGAACGTAGTCTGTGGATTAGTGGCCGATGGCTACCCTGACCCTAAGACACTCGGGGGAAAGCTGATGTTGGTAACCGTCTCTGGACGTGACGCGACAGAGGTCTCCTCCTCTTGCCGGGCGCATGGTGCACCTGAGAATGGCTTGTCAGCCGGCCTCAGTGTGTAGCGGACCGCTCGGTGGGAAACTCAGTGGGGGCACATGGATGGTTGGTAGGGAGCGACGAGCCTAGCTCTCGCG-CCCGCTGACCGCGCACGTTGGGGCAACCTAACGCTGCGCCTCTCAGTGAACTACTCGGCCCTGCGTGCAGGGCGCTCAGGGGAGCTTGCTCTCCTGGAACGATAGTTACCTGGTTGATTCTGCCAGTAGTCATATGCTTGTCTC
>P. pannosa ex Rosa chinensis PM2018092016 Gansu
CTG-AGCGC-GAAGCCA-CGCAGGACGCTTGTCCT---GCGCGGCTGACCCTCCA-CCCGTGT-GAACTGAATTTGTTGCTTTGGCGGGCCGGGCT---CGACCTACCGGCTCCGGCTGGGGAGTGCCCGCCAGAGAAGCCCCAACTCGTGCAGTTAGTGCAGTCTGAG-----AAAAACTTAATAAGTAAAACTTTCAACAACGGATCTCTTGGCTCTGGCATCGATGAAGAACGCAGCGAAATGCGATAAGTAATGTGAAT-TGCAGAATTTAGTGAATCATCGAATCTTTGAACGCACATTGCGCCCCCCGGTATTCCGAGGGGCATGCCTGTTCGAGCGTCAGAACATCCTCTCAAGCCTGGCTTGGTCTTGGGGCGCG-CCGGCTCGGCGTCCCCTAAACAGAGTGGCGGTACCGTTGTGCTCTC-CGCGTAGTCACGTATCTCGC-GACAG-AGTGGCGAC--GGGACCTGCCAAAACCCACCTATTTTTTTGGACCCGCTGAACTTAAGCATATCAATAAGCGGAGGAAAAGAAACCAACAGGGATTACCTCAGTAACGGCGAGTGAAGCGGTAACAGCTCAAATTTGAAATCTGGCTCCTTTGGGGTCCGAGTTGTAATTTGTAGAAGATGCTTTGGGTGTGGGCCTGGCC-TAAGTTCCTTGGAACAGGACGTCGTAGAGGGTGAGAATCCCGTATGCGGCTGGCGCCCGCGCCCATGTAAAGCTCTTTCGACGAGTCGAGTTGTTTGGGAATGCAGCTCTAAATGGGTGGTAAATTTCATCTAAAGCTAAATATTGG-CCAGAGACCGATAGCGCACAAGTAGAGTGATCGAAAGATGAAAAGCACTTTGGAAAGAGAGTTAAACAGTACGTGAAATTGTTGAAAGGGAAGCGCTGGCAACCAGACTTGGGCGCTGTTGATCCGTTAGGGTTCTCCCTGGGGTACTCAGCAGTGCGCAGGCCAGCATCGGTTT-GGGGGGTTGGAGAAAGGCTGGTGGAATGTGGCTGCCTTCGGGCAGTGTTATAGCCACCGGTGGCATGCAGCCTCCCCGGACCGAGGACCGCGCTTCGGCTAGGATGCTGGCGTAATGGTTGTCAGCGACCCGTCTTGAAACACGGACCAAGGAGTCTAACATCTATGCGAGTGTTTGGGTGTCAAACCCATACGCGGAATGAAAGTGAACGTAGTCTGTGGATTAGTGGCCGATGGCTACCCTGACCCTAAGACACTCGGGGGAAAGCTGATGTTGGTAACCGTCTCTGGACGTGACGCGACAGAGGTCTCCTCCTCTTGCCGGGCGCATGGTGCACCTGAGAATGGCTTGTCAGCCGGCCTCAGTGTGTAGCGGACCGCTCGGTGGGAAACTCAGTGGGGGCACATGGATGGTTGGTAGGGAGCGACGAGCCTAGCTCTCGCG-CCCGCTGACCGCGCACGTTGGGGCAACCTAACGCTGCGCCTCTCAGTGAACTACTCGGCCCTGCGTGCAGGGCGCTCAGGGGAGCTTGCTCTCCTGGAACGATAGTTACCTGGTTGATTCTGCCAGTAGTCATATGCTTGTCTC
>P. pannosa ex Rosa chinensis PM2023101611 Gansu
CTG-AGCGC-GAAGCCA-CGCAGGACGCTTGTCCT---GCGCGGCTGACCCTCCA-CCCGTGT-GAACTGAATTTGTTGCTTTGGCGGGCCGGGCT---CGACCTACCGGCTCCGGCTGGGGAGTGCCCGCCAGAGAAGCCCCAACTCGTGCAGTTAGTGCAGTCTGAG-----AAAAACTTAATAAGTAAAACTTTCAACAACGGATCTCTTGGCTCTGGCATCGATGAAGAACGCAGCGAAATGCGATAAGTAATGTGAAT-TGCAGAATTTAGTGAATCATCGAATCTTTGAACGCACATTGCGCCCCCCGGTATTCCGAGGGGCATGCCTGTTCGAGCGTCAGAACATCCTCTCAAGCCTGGCTTGGTCTTGGGGCGCG-CCGGCTCGGCGTCCCCTAAACAGAGTGGCGGTACCGTTGTGCTCTC-CGCGTAGTCACGTATCTCGC-GACAG-AGTGGCGAC--GGGACCTGCCAAAACCCACCTATTTTTTTGGACCCGCTGAACTTAAGCATATCAATAAGCGGAGGAAAAGAAACCAACAGGGATTACCTCAGTAACGGCGAGTGAAGCGGTAACAGCTCAAATTTGAAATCTGGCTCCTTTGGGGTCCGAGTTGTAATTTGTAGAAGATGCTTTGGGTGTGGGCCTGGCC-TAAGTTCCTTGGAACAGGACGTCGTAGAGGGTGAGAATCCCGTATGCGGCTGGCGCCCGCGCCCATGTAAAGCTCTTTCGACGAGTCGAGTTGTTTGGGAATGCAGCTCTAAATGGGTGGTAAATTTCATCTAAAGCTAAATATTGG-CCAGAGACCGATAGCGCACAAGTAGAGTGATCGAAAGATGAAAAGCACTTTGGAAAGAGAGTTAAACAGTACGTGAAATTGTTGAAAGGGAAGCGCTGGCAACCAGACTTGGGCGCTGTTGATCCGTTAGGGTTCTCCCTGGGGTACTCAGCAGTGCGCAGGCCAGCATCGGTTT-GGGGGGTTGGAGAAAGGCTGGTGGAATGTGGCTGCCTTCGGGCAGTGTTATAGCCACCGGTGGCATGCAGCCTCCCCGGACCGAGGACCGCGCTTCGGCTAGGATGCTGGCGTAATGGTTGTCAGCGACCCGTCTTGAAACACGGACCAAGGAGTCTAACATCTATGCGAGTGTTTGGGTGTCAAACCCATACGCGGAATGAAAGTGAACGTAGTCTGTGGATTAGTGGCCGATGGCTACCCTGACCCTAAGACACTCGGGGGAAAGCTGATGTTGGTAACCGTCTCTGGACGTGACGCGACAGAGGTCTCCTCCTCTTGCCGGGCGCATGGTGCACCTGAGAATGGCTTGTCAGCCGGCCTCAGTGTGTAGCGGACCGCTCGGTGGGAAACTCAGTGGGGGCACATGGATGGTTGGTAGGGAGCGACGAGCCTAGCTCTCGCG-CCCGCTGACCGCGCACGTTGGGGCAACCTAACGCTGCGCCTCTCAGTGAACTACTCGGCCCTGCGTGCAGGGCGCTCAGGGGAGCTTGCTCTCCTGGAACGATAGTTACCTGGTTGATTCTGCCAGTAGTCATATGCTTGTCTC
>P. pannosa ex Rosa chinensis PM2018092045 Gansu
CTG-AGCGC-GAAGCCA-CGCAGGACGCTTGTCCT---GCGCGGCTGACCCTCCA-CCCGTGT-GAACTGAATTTGTTGCTTTGGCGGGCCGGGCT---CGACCTACCGGCTCCGGCTGGGGAGTGCCCGCCAGAGAAGCCCCAACTCGTGCAGTTAGTGCAGTCTGAG-----AAAAACTTAATAAGTAAAACTTTCAACAACGGATCTCTTGGCTCTGGCATCGATGAAGAACGCAGCGAAATGCGATAAGTAATGTGAAT-TGCAGAATTTAGTGAATCATCGAATCTTTGAACGCACATTGCGCCCCCCGGTATTCCGAGGGGCATGCCTGTTCGAGCGTCAGAACATCCTCTCAAGCCTGGCTTGGTCTTGGGGCGCG-CCGGCTCGGCGTCCCCTAAACAGAGTGGCGGTACCGTTGTGCTCTC-CGCGTAGTCACGTATCTCGC-GACAG-AGTGGCGAC--GGGACCTGCCAAAACCCACCTATTTTTTTGGACCCGCTGAACTTAAGCATATCAATAAGCGGAGGAAAAGAAACCAACAGGGATTACCTCAGTAACGGCGAGTGAAGCGGTAACAGCTCAAATTTGAAATCTGGCTCCTTTGGGGTCCGAGTTGTAATTTGTAGAAGATGCTTTGGGTGTGGGCCTGGCC-TAAGTTCCTTGGAACAGGACGTCGTAGAGGGTGAGAATCCCGTATGCGGCTGGCGCCCGCGCCCATGTAAAGCTCTTTCGACGAGTCGAGTTGTTTGGGAATGCAGCTCTAAATGGGTGGTAAATTTCATCTAAAGCTAAATATTGG-CCAGAGACCGATAGCGCACAAGTAGAGTGATCGAAAGATGAAAAGCACTTTGGAAAGAGAGTTAAACAGTACGTGAAATTGTTGAAAGGGAAGCGCTGGCAACCAGACTTGGGCGCTGTTGATCCGTTAGGGTTCTCCCTGGGGTACTCAGCAGTGCGCAGGCCAGCATCGGTTT-GGGGGGTTGGAGAAAGGCTGGTGGAATGTGGCTGCCTTCGGGCAGTGTTATAGCCACCGGTGGCATGCAGCCTCCCCGGACCGAGGACCGCGCTTCGGCTAGGATGCTGGCGTAATGGTTGTCAGCGACCCGTCTTGAAACACGGACCAAGGAGTCTAACATCTATGCGAGTGTTTGGGTGTCAAACCCATACGCGGAATGAAAGTGAACGTAGTCTGTGGATTAGTGGCCGATGGCTACCCTGACCCTAAGACACTCGGGGGAAAGCTGATGTTGGTAACCGTCTCTGGACGTGACGCGACAGAGGTCTCCTCCTCTTGCCGGGCGCATGGTGCACCTGAGAATGGCTTGTCAGCCGGCCTCAGTGTGTAGCGGACCGCTCGGTGGGAAACTCAGTGGGGGCACATGGATGGTTGGTAGGGAGCGACGAGCCTAGCTCTCGCG-CCCGCTGACCGCGCACGTTGGGGCAACCTAACGCTGCGCCTCTCAGTGAACTACTCGGCCCTGCGTGCAGGGCGCTCAGGGGAGCTTGCTCTCCTGGAACGATAGTTACCTGGTTGATTCTGCCAGTAGTCATATGCTTGTCTC
>P. pannosa ex Rosa chinensis PM2021033108 Guangdong
CTG-AGCGC-GAAGCCA-CGCAGGACGCTTGTCCT---GCGCGGCTGACCCTCCA-CCCGTGT-GAACTGAATTTGTTGCTTTGGCGGGCCGGGCT---CGACCTACCGGCTCCGGCTGGGGAGTGCCCGCCAGAGAAGCCCCAACTCGTGCAGTTAGTGCAGTCTGAG-----AAAAACTTAATAAGTAAAACTTTCAACAACGGATCTCTTGGCTCTGGCATCGATGAAGAACGCAGCGAAATGCGATAAGTAATGTGAAT-TGCAGAATTTAGTGAATCATCGAATCTTTGAACGCACATTGCGCCCCCCGGTATTCCGAGGGGCATGCCTGTTCGAGCGTCAGAACATCCTCTCAAGCCTGGCTTGGTCTTGGGGCGCG-CCGGCTCGGCGTCCCCTAAACAGAGTGGCGGTACCGTTGTGCTCTC-CGCGTAGTCACGTATCTCGC-GACAG-AGTGGCGAC--GGGACCTGCCAAAACCCACCTATTTTTTTGGACCCGCTGAACTTAAGCATATCAATAAGCGGAGGAAAAGAAACCAACAGGGATTACCTCAGTAACGGCGAGTGAAGCGGTAACAGCTCAAATTTGAAATCTGGCTCCTTTGGGGTCCGAGTTGTAATTTGTAGAAGATGCTTTGGGTGTGGGCCTGGCC-TAAGTTCCTTGGAACAGGACGTCGTAGAGGGTGAGAATCCCGTATGCGGCTGGCGCCCGCGCCCATGTAAAGCTCTTTCGACGAGTCGAGTTGTTTGGGAATGCAGCTCTAAATGGGTGGTAAATTTCATCTAAAGCTAAATATTGG-CCAGAGACCGATAGCGCACAAGTAGAGTGATCGAAAGATGAAAAGCACTTTGGAAAGAGAGTTAAACAGTACGTGAAATTGTTGAAAGGGAAGCGCTGGCAACCAGACTTGGGCGCTGTTGATCCGTTAGGGTTCTCCCTGGGGTACTCAGCAGTGCGCAGGCCAGCATCGGTTT-GGGGGGTTGGAGAAAGGCTGGTGGAATGTGGCTGCCTTCGGGCAGTGTTATAGCCACCGGTGGCATGCAGCCTCCCCGGACCGAGGACCGCGCTTCGGCTAGGATGCTGGCGTAATGGTTGTCAGCGACCCGTCTTGAAACACGGACCAAGGAGTCTAACATCTATGCGAGTGTTTGGGTGTCAAACCCATACGCGGAATGAAAGTGAACGTAGTCTGTGGATTAGTGGCCGATGGCTACCCTGACCCTAAGACACTCGGGGGAAAGCTGATGTTGGTAACCGTCTCTGGACGTGACGCGACAGAGGTCTCCTCCTCTTGCCGGGCGCATGGTGCACCTGAGAATGGCTTGTCAGCCGGCCTCAGTGTGTAGCGGACCGCTCGGTGGGAAACTCAGTGGGGGCACATGGATGGTTGGTAGGGAGCGACGAGCCTAGCTCTCGCG-CCCGCTGACCGCGCACGTTGGGGCAACCTAACGCTGCGCCTCTCAGTGAACTACTCGGCCCTGCGTGCAGGGCGCTCAGGGGAGCTTGCTCTCCTGGAACGATAGTTACCTGGTTGATTCTGCCAGTAGTCATATGCTTGTCTC
>P. pannosa ex Rosa chinensis PM2021040122 Guangdong
CTG-AGCGC-GAAGCCA-CGCAGGACGCTTGTCCT---GCGCGGCTGACCCTCCA-CCCGTGT-GAACTGAATTTGTTGCTTTGGCGGGCCGGGCT---CGACCTACCGGCTCCGGCTGGGGAGTGCCCGCCAGAGAAGCCCCAACTCGTGCAGTTAGTGCAGTCTGAG-----AAAAACTTAATAAGTAAAACTTTCAACAACGGATCTCTTGGCTCTGGCATCGATGAAGAACGCAGCGAAATGCGATAAGTAATGTGAAT-TGCAGAATTTAGTGAATCATCGAATCTTTGAACGCACATTGCGCCCCCCGGTATTCCGAGGGGCATGCCTGTTCGAGCGTCAGAACATCCTCTCAAGCCTGGCTTGGTCTTGGGGCGCG-CCGGCTCGGCGTCCCCTAAACAGAGTGGCGGTACCGTTGTGCTCTC-CGCGTAGTCACGTATCTCGC-GACAG-AGTGGCGAC--GGGACCTGCCAAAACCCACCTATTTTTTTGGACCCGCTGAACTTAAGCATATCAATAAGCGGAGGAAAAGAAACCAACAGGGATTACCTCAGTAACGGCGAGTGAAGCGGTAACAGCTCAAATTTGAAATCTGGCTCCTTTGGGGTCCGAGTTGTAATTTGTAGAAGATGCTTTGGGTGTGGGCCTGGCC-TAAGTTCCTTGGAACAGGACGTCGTAGAGGGTGAGAATCCCGTATGCGGCTGGCGCCCGCGCCCATGTAAAGCTCTTTCGACGAGTCGAGTTGTTTGGGAATGCAGCTCTAAATGGGTGGTAAATTTCATCTAAAGCTAAATATTGG-CCAGAGACCGATAGCGCACAAGTAGAGTGATCGAAAGATGAAAAGCACTTTGGAAAGAGAGTTAAACAGTACGTGAAATTGTTGAAAGGGAAGCGCTGGCAACCAGACTTGGGCGCTGTTGATCCGTTAGGGTTCTCCCTGGGGTACTCAGCAGTGCGCAGGCCAGCATCGGTTT-GGGGGGTTGGAGAAAGGCTGGTGGAATGTGGCTGCCTTCGGGCAGTGTTATAGCCACCGGTGGCATGCAGCCTCCCCGGACCGAGGACCGCGCTTCGGCTAGGATGCTGGCGTAATGGTTGTCAGCGACCCGTCTTGAAACACGGACCAAGGAGTCTAACATCTATGCGAGTGTTTGGGTGTCAAACCCATACGCGGAATGAAAGTGAACGTAGTCTGTGGATTAGTGGCCGATGGCTACCCTGACCCTAAGACACTCGGGGGAAAGCTGATGTTGGTAACCGTCTCTGGACGTGACGCGACAGAGGTCTCCTCCTCTTGCCGGGCGCATGGTGCACCTGAGAATGGCTTGTCAGCCGGCCTCAGTGTGTAGCGGACCGCTCGGTGGGAAACTCAGTGGGGGCACATGGATGGTTGGTAGGGAGCGACGAGCCTAGCTCTCGCG-CCCGCTGACCGCGCACGTTGGGGCAACCTAACGCTGCGCCTCTCAGTGAACTACTCGGCCCTGCGTGCAGGGCGCTCAGGGGAGCTTGCTCTCCTGGAACGATAGTTACCTGGTTGATTCTGCCAGTAGTCATATGCTTGTCTC
>P. pannosa ex Rosa chinensis PM2018102137 Hebei
CTG-AGCGC-GAAGCCA-CGCAGGACGCTTGTCCT---GCGCGGCTGACCCTCCA-CCCGTGT-GAACTGAATTTGTTGCTTTGGCGGGCCGGGCT---CGACCTACCGGCTCCGGCTGGGGAGTGCCCGCCAGAGAAGCCCCAACTCGTGCAGTTAGTGCAGTCTGAG-----AAAAACTTAATAAGTAAAACTTTCAACAACGGATCTCTTGGCTCTGGCATCGATGAAGAACGCAGCGAAATGCGATAAGTAATGTGAAT-TGCAGAATTTAGTGAATCATCGAATCTTTGAACGCACATTGCGCCCCCCGGTATTCCGAGGGGCATGCCTGTTCGAGCGTCAGAACATCCTCTCAAGCCTGGCTTGGTCTTGGGGCGCG-CCGGCTCGGCGTCCCCTAAACAGAGTGGCGGTACCGTTGTGCTCTC-CGCGTAGTCACGTATCTCGC-GACAG-AGTGGCGAC--GGGACCTGCCAAAACCCACCTATTTTTTTGGACCCGCTGAACTTAAGCATATCAATAAGCGGAGGAAAAGAAACCAACAGGGATTACCTCAGTAACGGCGAGTGAAGCGGTAACAGCTCAAATTTGAAATCTGGCTCCTTTGGGGTCCGAGTTGTAATTTGTAGAAGATGCTTTGGGTGTGGGCCTGGCC-TAAGTTCCTTGGAACAGGACGTCGTAGAGGGTGAGAATCCCGTATGCGGCTGGCGCCCGCGCCCATGTAAAGCTCTTTCGACGAGTCGAGTTGTTTGGGAATGCAGCTCTAAATGGGTGGTAAATTTCATCTAAAGCTAAATATTGG-CCAGAGACCGATAGCGCACAAGTAGAGTGATCGAAAGATGAAAAGCACTTTGGAAAGAGAGTTAAACAGTACGTGAAATTGTTGAAAGGGAAGCGCTGGCAACCAGACTTGGGCGCTGTTGATCCGTTAGGGTTCTCCCTGGGGTACTCAGCAGTGCGCAGGCCAGCATCGGTTT-GGGGGGTTGGAGAAAGGCTGGTGGAATGTGGCTGCCTTCGGGCAGTGTTATAGCCACCGGTGGCATGCAGCCTCCCCGGACCGAGGACCGCGCTTCGGCTAGGATGCTGGCGTAATGGTTGTCAGCGACCCGTCTTGAAACACGGACCAAGGAGTCTAACATCTATGCGAGTGTTTGGGTGTCAAACCCATACGCGGAATGAAAGTGAACGTAGTCTGTGGATTAGTGGCCGATGGCTACCCTGACCCTAAGACACTCGGGGGAAAGCTGATGTTGGTAACCGTCTCTGGACGTGACGCGACAGAGGTCTCCTCCTCTTGCCGGGCGCATGGTGCACCTGAGAATGGCTTGTCAGCCGGCCTCAGTGTGTAGCGGACCGCTCGGTGGGAAACTCAGTGGGGGCACATGGATGGTTGGTAGGGAGCGACGAGCCTAGCTCTCGCG-CCCGCTGACCGCGCACGTTGGGGCAACCTAACGCTGCGCCTCTCAGTGAACTACTCGGCCCTGCGTGCAGGGCGCTCAGGGGAGCTTGCTCTCCTGGAACGATAGTTACCTGGTTGATTCTGCCAGTAGTCATATGCTTGTCTC
>P. pannosa ex Rosa chinensis PM2023103001 Jilin
CTG-AGCGC-GAAGCCA-CGCAGGACGCTTGTCCT---GCGCGGCTGACCCTCCA-CCCGTGT-GAACTGAATTTGTTGCTTTGGCGGGCCGGGCT---CGACCTACCGGCTCCGGCTGGGGAGTGCCCGCCAGAGAAGCCCCAACTCGTGCAGTTAGTGCAGTCTGAG-----AAAAACTTAATAAGTAAAACTTTCAACAACGGATCTCTTGGCTCTGGCATCGATGAAGAACGCAGCGAAATGCGATAAGTAATGTGAAT-TGCAGAATTTAGTGAATCATCGAATCTTTGAACGCACATTGCGCCCCCCGGTATTCCGAGGGGCATGCCTGTTCGAGCGTCAGAACATCCTCTCAAGCCTGGCTTGGTCTTGGGGCGCG-CCGGCTCGGCGTCCCCTAAACAGAGTGGCGGTACCGTTGTGCTCTC-CGCGTAGTCACGTATCTCGC-GACAG-AGTGGCGAC--GGGACCTGCCAAAACCCACCTATTTTTTTGGACCCGCTGAACTTAAGCATATCAATAAGCGGAGGAAAAGAAACCAACAGGGATTACCTCAGTAACGGCGAGTGAAGCGGTAACAGCTCAAATTTGAAATCTGGCTCCTTTGGGGTCCGAGTTGTAATTTGTAGAAGATGCTTTGGGTGTGGGCCTGGCC-TAAGTTCCTTGGAACAGGACGTCGTAGAGGGTGAGAATCCCGTATGCGGCTGGCGCCCGCGCCCATGTAAAGCTCTTTCGACGAGTCGAGTTGTTTGGGAATGCAGCTCTAAATGGGTGGTAAATTTCATCTAAAGCTAAATATTGG-CCAGAGACCGATAGCGCACAAGTAGAGTGATCGAAAGATGAAAAGCACTTTGGAAAGAGAGTTAAACAGTACGTGAAATTGTTGAAAGGGAAGCGCTGGCAACCAGACTTGGGCGCTGTTGATCCGTTAGGGTTCTCCCTGGGGTACTCAGCAGTGCGCAGGCCAGCATCGGTTT-GGGGGGTTGGAGAAAGGCTGGTGGAATGTGGCTGCCTTCGGGCAGTGTTATAGCCACCGGTGGCATGCAGCCTCCCCGGACCGAGGACCGCGCTTCGGCTAGGATGCTGGCGTAATGGTTGTCAGCGACCCGTCTTGAAACACGGACCAAGGAGTCTAACATCTATGCGAGTGTTTGGGTGTCAAACCCATACGCGGAATGAAAGTGAACGTAGTCTGTGGATTAGTGGCCGATGGCTACCCTGACCCTAAGACACTCGGGGGAAAGCTGATGTTGGTAACCGTCTCTGGACGTGACGCGACAGAGGTCTCCTCCTCTTGCCGGGCGCATGGTGCACCTGAGAATGGCTTGTCAGCCGGCCTCAGTGTGTAGCGGACCGCTCGGTGGGAAACTCAGTGGGGGCACATGGATGGTTGGTAGGGAGCGACGAGCCTAGCTCTCGCG-CCCGCTGACCGCGCACGTTGGGGCAACCTAACGCTGCGCCTCTCAGTGAACTACTCGGCCCTGCGTGCAGGGCGCTCAGGGGAGCTTGCTCTCCTGGAACGATAGTTACCTGGTTGATTCTGCCAGTAGTCATATGCTTGTCTC
>P. pannosa ex Rosa chinensis PM2021082804 Inner Mongolia
CTG-AGCGC-GAAGCCA-CGCAGGACGCTTGTCCT---GCGCGGCTGACCCTCCA-CCCGTGT-GAACTGAATTTGTTGCTTTGGCGGGCCGGGCT---CGACCTACCGGCTCCGGCTGGGGAGTGCCCGCCAGAGAAGCCCCAACTCGTGCAGTTAGTGCAGTCTGAG-----AAAAACTTAATAAGTAAAACTTTCAACAACGGATCTCTTGGCTCTGGCATCGATGAAGAACGCAGCGAAATGCGATAAGTAATGTGAAT-TGCAGAATTTAGTGAATCATCGAATCTTTGAACGCACATTGCGCCCCCCGGTATTCCGAGGGGCATGCCTGTTCGAGCGTCAGAACATCCTCTCAAGCCTGGCTTGGTCTTGGGGCGCG-CCGGCTCGGCGTCCCCTAAACAGAGTGGCGGTACCGTTGTGCTCTC-CGCGTAGTCACGTATCTCGC-GACAG-AGTGGCGAC--GGGACCTGCCAAAACCCACCTATTTTTTTGGACCCGCTGAACTTAAGCATATCAATAAGCGGAGGAAAAGAAACCAACAGGGATTACCTCAGTAACGGCGAGTGAAGCGGTAACAGCTCAAATTTGAAATCTGGCTCCTTTGGGGTCCGAGTTGTAATTTGTAGAAGATGCTTTGGGTGTGGGCCTGGCC-TAAGTTCCTTGGAACAGGACGTCGTAGAGGGTGAGAATCCCGTATGCGGCTGGCGCCCGCGCCCATGTAAAGCTCTTTCGACGAGTCGAGTTGTTTGGGAATGCAGCTCTAAATGGGTGGTAAATTTCATCTAAAGCTAAATATTGG-CCAGAGACCGATAGCGCACAAGTAGAGTGATCGAAAGATGAAAAGCACTTTGGAAAGAGAGTTAAACAGTACGTGAAATTGTTGAAAGGGAAGCGCTGGCAACCAGACTTGGGCGCTGTTGATCCGTTAGGGTTCTCCCTGGGGTACTCAGCAGTGCGCAGGCCAGCATCGGTTT-GGGGGGTTGGAGAAAGGCTGGTGGAATGTGGCTGCCTTCGGGCAGTGTTATAGCCACCGGTGGCATGCAGCCTCCCCGGACCGAGGACCGCGCTTCGGCTAGGATGCTGGCGTAATGGTTGTCAGCGACCCGTCTTGAAACACGGACCAAGGAGTCTAACATCTATGCGAGTGTTTGGGTGTCAAACCCATACGCGGAATGAAAGTGAACGTAGTCTGTGGATTAGTGGCCGATGGCTACCCTGACCCTAAGACACTCGGGGGAAAGCTGATGTTGGTAACCGTCTCTGGACGTGACGCGACAGAGGTCTCCTCCTCTTGCCGGGCGCATGGTGCACCTGAGAATGGCTTGTCAGCCGGCCTCAGTGTGTAGCGGACCGCTCGGTGGGAAACTCAGTGGGGGCACATGGATGGTTGGTAGGGAGCGACGAGCCTAGCTCTCGCG-CCCGCTGACCGCGCACGTTGGGGCAACCTAACGCTGCGCCTCTCAGTGAACTACTCGGCCCTGCGTGCAGGGCGCTCAGGGGAGCTTGCTCTCCTGGAACGATAGTTACCTGGTTGATTCTGCCAGTAGTCATATGCTTGTCTC
>P. pannosa ex Rosa chinensis PM2023102612 Ningxia
CTG-AGCGC-GAAGCCA-CGCAGGACGCTTGTCCT---GCGCGGCTGACCCTCCA-CCCGTGT-GAACTGAATTTGTTGCTTTGGCGGGCCGGGCT---CGACCTACCGGCTCCGGCTGGGGAGTGCCCGCCAGAGAAGCCCCAACTCGTGCAGTTAGTGCAGTCTGAG-----AAAAACTTAATAAGTAAAACTTTCAACAACGGATCTCTTGGCTCTGGCATCGATGAAGAACGCAGCGAAATGCGATAAGTAATGTGAAT-TGCAGAATTTAGTGAATCATCGAATCTTTGAACGCACATTGCGCCCCCCGGTATTCCGAGGGGCATGCCTGTTCGAGCGTCAGAACATCCTCTCAAGCCTGGCTTGGTCTTGGGGCGCG-CCGGCTCGGCGTCCCCTAAACAGAGTGGCGGTACCGTTGTGCTCTC-CGCGTAGTCACGTATCTCGC-GACAG-AGTGGCGAC--GGGACCTGCCAAAACCCACCTATTTTTTTGGACCCGCTGAACTTAAGCATATCAATAAGCGGAGGAAAAGAAACCAACAGGGATTACCTCAGTAACGGCGAGTGAAGCGGTAACAGCTCAAATTTGAAATCTGGCTCCTTTGGGGTCCGAGTTGTAATTTGTAGAAGATGCTTTGGGTGTGGGCCTGGCC-TAAGTTCCTTGGAACAGGACGTCGTAGAGGGTGAGAATCCCGTATGCGGCTGGCGCCCGCGCCCATGTAAAGCTCTTTCGACGAGTCGAGTTGTTTGGGAATGCAGCTCTAAATGGGTGGTAAATTTCATCTAAAGCTAAATATTGG-CCAGAGACCGATAGCGCACAAGTAGAGTGATCGAAAGATGAAAAGCACTTTGGAAAGAGAGTTAAACAGTACGTGAAATTGTTGAAAGGGAAGCGCTGGCAACCAGACTTGGGCGCTGTTGATCCGTTAGGGTTCTCCCTGGGGTACTCAGCAGTGCGCAGGCCAGCATCGGTTT-GGGGGGTTGGAGAAAGGCTGGTGGAATGTGGCTGCCTTCGGGCAGTGTTATAGCCACCGGTGGCATGCAGCCTCCCCGGACCGAGGACCGCGCTTCGGCTAGGATGCTGGCGTAATGGTTGTCAGCGACCCGTCTTGAAACACGGACCAAGGAGTCTAACATCTATGCGAGTGTTTGGGTGTCAAACCCATACGCGGAATGAAAGTGAACGTAGTCTGTGGATTAGTGGCCGATGGCTACCCTGACCCTAAGACACTCGGGGGAAAGCTGATGTTGGTAACCGTCTCTGGACGTGACGCGACAGAGGTCTCCTCCTCTTGCCGGGCGCATGGTGCACCTGAGAATGGCTTGTCAGCCGGCCTCAGTGTGTAGCGGACCGCTCGGTGGGAAACTCAGTGGGGGCACATGGATGGTTGGTAGGGAGCGACGAGCCTAGCTCTCGCG-CCCGCTGACCGCGCACGTTGGGGCAACCTAACGCTGCGCCTCTCAGTGAACTACTCGGCCCTGCGTGCAGGGCGCTCAGGGGAGCTTGCTCTCCTGGAACGATAGTTACCTGGTTGATTCTGCCAGTAGTCATATGCTTGTCTC
>P. pannosa ex Rosa chinensis PM2018092727 Shaanxi
CTG-AGCGC-GAAGCCA-CGCAGGACGCTTGTCCT---GCGCGGCTGACCCTCCA-CCCGTGT-GAACTGAATTTGTTGCTTTGGCGGGCCGGGCT---CGACCTACCGGCTCCGGCTGGGGAGTGCCCGCCAGAGAAGCCCCAACTCGTGCAGTTAGTGCAGTCTGAG-----AAAAACTTAATAAGTAAAACTTTCAACAACGGATCTCTTGGCTCTGGCATCGATGAAGAACGCAGCGAAATGCGATAAGTAATGTGAAT-TGCAGAATTTAGTGAATCATCGAATCTTTGAACGCACATTGCGCCCCCCGGTATTCCGAGGGGCATGCCTGTTCGAGCGTCAGAACATCCTCTCAAGCCTGGCTTGGTCTTGGGGCGCG-CCGGCTCGGCGTCCCCTAAACAGAGTGGCGGTACCGTTGTGCTCTC-CGCGTAGTCACGTATCTCGC-GACAG-AGTGGCGAC--GGGACCTGCCAAAACCCACCTATTTTTTTGGACCCGCTGAACTTAAGCATATCAATAAGCGGAGGAAAAGAAACCAACAGGGATTACCTCAGTAACGGCGAGTGAAGCGGTAACAGCTCAAATTTGAAATCTGGCTCCTTTGGGGTCCGAGTTGTAATTTGTAGAAGATGCTTTGGGTGTGGGCCTGGCC-TAAGTTCCTTGGAACAGGACGTCGTAGAGGGTGAGAATCCCGTATGCGGCTGGCGCCCGCGCCCATGTAAAGCTCTTTCGACGAGTCGAGTTGTTTGGGAATGCAGCTCTAAATGGGTGGTAAATTTCATCTAAAGCTAAATATTGG-CCAGAGACCGATAGCGCACAAGTAGAGTGATCGAAAGATGAAAAGCACTTTGGAAAGAGAGTTAAACAGTACGTGAAATTGTTGAAAGGGAAGCGCTGGCAACCAGACTTGGGCGCTGTTGATCCGTTAGGGTTCTCCCTGGGGTACTCAGCAGTGCGCAGGCCAGCATCGGTTT-GGGGGGTTGGAGAAAGGCTGGTGGAATGTGGCTGCCTTCGGGCAGTGTTATAGCCACCGGTGGCATGCAGCCTCCCCGGACCGAGGACCGCGCTTCGGCTAGGATGCTGGCGTAATGGTTGTCAGCGACCCGTCTTGAAACACGGACCAAGGAGTCTAACATCTATGCGAGTGTTTGGGTGTCAAACCCATACGCGGAATGAAAGTGAACGTAGTCTGTGGATTAGTGGCCGATGGCTACCCTGACCCTAAGACACTCGGGGGAAAGCTGATGTTGGTAACCGTCTCTGGACGTGACGCGACAGAGGTCTCCTCCTCTTGCCGGGCGCATGGTGCACCTGAGAATGGCTTGTCAGCCGGCCTCAGTGTGTAGCGGACCGCTCGGTGGGAAACTCAGTGGGGGCACATGGATGGTTGGTAGGGAGCGACGAGCCTAGCTCTCGCG-CCCGCTGACCGCGCACGTTGGGGCAACCTAACGCTGCGCCTCTCAGTGAACTACTCGGCCCTGCGTGCAGGGCGCTCAGGGGAGCTTGCTCTCCTGGAACGATAGTTACCTGGTTGATTCTGCCAGTAGTCATATGCTTGTCTC
>P. pannosa ex Rosa chinensis PM2023101903 Shaanxi
CTG-AGCGC-GAAGCCA-CGCAGGACGCTTGTCCT---GCGCGGCTGACCCTCCA-CCCGTGT-GAACTGAATTTGTTGCTTTGGCGGGCCGGGCT---CGACCTACCGGCTCCGGCTGGGGAGTGCCCGCCAGAGAAGCCCCAACTCGTGCAGTTAGTGCAGTCTGAG-----AAAAACTTAATAAGTAAAACTTTCAACAACGGATCTCTTGGCTCTGGCATCGATGAAGAACGCAGCGAAATGCGATAAGTAATGTGAAT-TGCAGAATTTAGTGAATCATCGAATCTTTGAACGCACATTGCGCCCCCCGGTATTCCGAGGGGCATGCCTGTTCGAGCGTCAGAACATCCTCTCAAGCCTGGCTTGGTCTTGGGGCGCG-CCGGCTCGGCGTCCCCTAAACAGAGTGGCGGTACCGTTGTGCTCTC-CGCGTAGTCACGTATCTCGC-GACAG-AGTGGCGAC--GGGACCTGCCAAAACCCACCTATTTTTTTGGACCCGCTGAACTTAAGCATATCAATAAGCGGAGGAAAAGAAACCAACAGGGATTACCTCAGTAACGGCGAGTGAAGCGGTAACAGCTCAAATTTGAAATCTGGCTCCTTTGGGGTCCGAGTTGTAATTTGTAGAAGATGCTTTGGGTGTGGGCCTGGCC-TAAGTTCCTTGGAACAGGACGTCGTAGAGGGTGAGAATCCCGTATGCGGCTGGCGCCCGCGCCCATGTAAAGCTCTTTCGACGAGTCGAGTTGTTTGGGAATGCAGCTCTAAATGGGTGGTAAATTTCATCTAAAGCTAAATATTGG-CCAGAGACCGATAGCGCACAAGTAGAGTGATCGAAAGATGAAAAGCACTTTGGAAAGAGAGTTAAACAGTACGTGAAATTGTTGAAAGGGAAGCGCTGGCAACCAGACTTGGGCGCTGTTGATCCGTTAGGGTTCTCCCTGGGGTACTCAGCAGTGCGCAGGCCAGCATCGGTTT-GGGGGGTTGGAGAAAGGCTGGTGGAATGTGGCTGCCTTCGGGCAGTGTTATAGCCACCGGTGGCATGCAGCCTCCCCGGACCGAGGACCGCGCTTCGGCTAGGATGCTGGCGTAATGGTTGTCAGCGACCCGTCTTGAAACACGGACCAAGGAGTCTAACATCTATGCGAGTGTTTGGGTGTCAAACCCATACGCGGAATGAAAGTGAACGTAGTCTGTGGATTAGTGGCCGATGGCTACCCTGACCCTAAGACACTCGGGGGAAAGCTGATGTTGGTAACCGTCTCTGGACGTGACGCGACAGAGGTCTCCTCCTCTTGCCGGGCGCATGGTGCACCTGAGAATGGCTTGTCAGCCGGCCTCAGTGTGTAGCGGACCGCTCGGTGGGAAACTCAGTGGGGGCACATGGATGGTTGGTAGGGAGCGACGAGCCTAGCTCTCGCG-CCCGCTGACCGCGCACGTTGGGGCAACCTAACGCTGCGCCTCTCAGTGAACTACTCGGCCCTGCGTGCAGGGCGCTCAGGGGAGCTTGCTCTCCTGGAACGATAGTTACCTGGTTGATTCTGCCAGTAGTCATATGCTTGTCTC
>P. pannosa ex Rosa chinensis PM2024092025 Xizang
CTG-AGCGC-GAAGCCA-CGCAGGACGCTTGTCCT---GCGCGGCTGACCCTCCA-CCCGTGT-GAACTGAATTTGTTGCTTTGGCGGGCCGGGCT---CGACCTACCGGCTCCGGCTGGGGAGTGCCCGCCAGAGAAGCCCCAACTCGTGCAGTTAGTGCAGTCTGAG-----AAAAACTTAATAAGTAAAACTTTCAACAACGGATCTCTTGGCTCTGGCATCGATGAAGAACGCAGCGAAATGCGATAAGTAATGTGAAT-TGCAGAATTTAGTGAATCATCGAATCTTTGAACGCACATTGCGCCCCCCGGTATTCCGAGGGGCATGCCTGTTCGAGCGTCAGAACATCCTCTCAAGCCTGGCTTGGTCTTGGGGCGCG-CCGGCTCGGCGTCCCCTAAACAGAGTGGCGGTACCGTTGTGCTCTC-CGCGTAGTCACGTATCTCGC-GACAG-AGTGGCGAC--GGGACCTGCCAAAACCCACCTATTTTTTTGGACCCGCTGAACTTAAGCATATCAATAAGCGGAGGAAAAGAAACCAACAGGGATTACCTCAGTAACGGCGAGTGAAGCGGTAACAGCTCAAATTTGAAATCTGGCTCCTTTGGGGTCCGAGTTGTAATTTGTAGAAGATGCTTTGGGTGTGGGCCTGGCC-TAAGTTCCTTGGAACAGGACGTCGTAGAGGGTGAGAATCCCGTATGCGGCTGGCGCCCGCGCCCATGTAAAGCTCTTTCGACGAGTCGAGTTGTTTGGGAATGCAGCTCTAAATGGGTGGTAAATTTCATCTAAAGCTAAATATTGG-CCAGAGACCGATAGCGCACAAGTAGAGTGATCGAAAGATGAAAAGCACTTTGGAAAGAGAGTTAAACAGTACGTGAAATTGTTGAAAGGGAAGCGCTGGCAACCAGACTTGGGCGCTGTTGATCCGTTAGGGTTCTCCCTGGGGTACTCAGCAGTGCGCAGGCCAGCATCGGTTT-GGGGGGTTGGAGAAAGGCTGGTGGAATGTGGCTGCCTTCGGGCAGTGTTATAGCCACCGGTGGCATGCAGCCTCCCCGGACCGAGGACCGCGCTTCGGCTAGGATGCTGGCGTAATGGTTGTCAGCGACCCGTCTTGAAACACGGACCAAGGAGTCTAACATCTATGCGAGTGTTTGGGTGTCAAACCCATACGCGGAATGAAAGTGAACGTAGTCTGTGGATTAGTGGCCGATGGCTACCCTGACCCTAAGACACTCGGGGGAAAGCTGATGTTGGTAACCGTCTCTGGACGTGACGCGACAGAGGTCTCCTCCTCTTGCCGGGCGCATGGTGCACCTGAGAATGGCTTGTCAGCCGGCCTCAGTGTGTAGCGGACCGCTCGGTGGGAAACTCAGTGGGGGCACATGGATGGTTGGTAGGGAGCGACGAGCCTAGCTCTCGCG-CCCGCTGACCGCGCACGTTGGGGCAACCTAACGCCGCGCCTCTCAGTGAACTACTCGGCCCTGCGTGCAGGGCGCTCAGGGGAGCTTGCTCTCCTGGAACGATAGTTACCTGGTTGATTCTGCCAGTAGTCATATGCTTGTCTC
>P. pannosa ex Rosa chinensis PM2023101616 Xinjiang
CTG-AGCGC-GAAGCCA-CGCAGGACGCTTGTCCT---GCGCGGCTGACCCTCCA-CCCGTGT-GAACTGAATTTGTTGCTTTGGCGGGCCGGGCT---CGACCTACCGGCTCCGGCTGGGGAGTGCCCGCCAGAGAAGCCCCAACTCGTGCAGTTAGTGCAGTCTGAG-----AAAAACTTAATAAGTAAAACTTTCAACAACGGATCTCTTGGCTCTGGCATCGATGAAGAACGCAGCGAAATGCGATAAGTAATGTGAAT-TGCAGAATTTAGTGAATCATCGAATCTTTGAACGCACATTGCGCCCCCCGGTATTCCGAGGGGCATGCCTGTTCGAGCGTCAGAACATCCTCTCAAGCCTGGCTTGGTCTTGGGGCGCG-CCGGCTCGGCGTCCCCTAAACAGAGTGGCGGTACCGTTGTGCTCTC-CGCGTAGTCACGTATCTCGC-GACAG-AGTGGCGAC--GGGACCTGCCAAAACCCACCTATTTTTTTGGACCCGCTGAACTTAAGCATATCAATAAGCGGAGGAAAAGAAACCAACAGGGATTACCTCAGTAACGGCGAGTGAAGCGGTAACAGCTCAAATTTGAAATCTGGCTCCTTTGGGGTCCGAGTTGTAATTTGTAGAAGATGCTTTGGGTGTGGGCCTGGCC-TAAGTTCCTTGGAACAGGACGTCGTAGAGGGTGAGAATCCCGTATGCGGCTGGCGCCCGCGCCCATGTAAAGCTCTTTCGACGAGTCGAGTTGTTTGGGAATGCAGCTCTAAATGGGTGGTAAATTTCATCTAAAGCTAAATATTGG-CCAGAGACCGATAGCGCACAAGTAGAGTGATCGAAAGATGAAAAGCACTTTGGAAAGAGAGTTAAACAGTACGTGAAATTGTTGAAAGGGAAGCGCTGGCAACCAGACTTGGGCGCTGTTGATCCGTTAGGGTTCTCCCTGGGGTACTCAGCAGTGCGCAGGCCAGCATCGGTTT-GGGGGGTTGGAGAAAGGCTGGTGGAATGTGGCTGCCTTCGGGCAGTGTTATAGCCACCGGTGGCATGCAGCCTCCCCGGACCGAGGACCGCGCTTCGGCTAGGATGCTGGCGTAATGGTTGTCAGCGACCCGTCTTGAAACACGGACCAAGGAGTCTAACATCTATGCGAGTGTTTGGGTGTCAAACCCATACGCGGAATGAAAGTGAACGTAGTCTGTGGATTAGTGGCCGATGGCTACCCTGACCCTAAGACACTCGGGGGAAAGCTGATGTTGGTAACCGTCTCTGGACGTGACGCGACAGAGGTCTCCTCCTCTTGCCGGGCGCATGGTGCACCTGAGAATGGCTTGTCAGCCGGCCTCAGTGTGTAGCGGACCGCTCGGTGGGAAACTCAGTGGGGGCACATGGATGGTTGGTAGGGAGCGACGAGCCTAGCTCTCGCG-CCCGCTGACCGCGCACGTTGGGGCAACCTAACGCCGCGCCTCTCAGTGAACTACTCGGCCCTGCGTGCAGGGCGCTCAGGGGAGCTTGCTCTCCTGGAACGATAGTTACCTGGTTGATTCTGCCAGTAGTCATATGCTTGTCTC
>P. pannosa ex Rosa chinensis PM2014092205 Xinjiang
CTG-AGCGC-GAAGCCA-CGCAGGACGCTTGTCCT---GCGCGGCTGACCCTCCA-CCCGTGT-GAACTGAATTTGTTGCTTTGGCGGGCCGGGCT---CGACCTACCGGCTCCGGCTGGGGAGTGCCCGCCAGAGAAGCCCCAACTCGTGCAGTTAGTGCAGTCTGAG-----AAAAACTTAATAAGTAAAACTTTCAACAACGGATCTCTTGGCTCTGGCATCGATGAAGAACGCAGCGAAATGCGATAAGTAATGTGAAT-TGCAGAATTTAGTGAATCATCGAATCTTTGAACGCACATTGCGCCCCCCGGTATTCCGAGGGGCATGCCTGTTCGAGCGTCAGAACATCCTCTCAAGCCTGGCTTGGTCTTGGGGCGCG-CCGGCTCGGCGTCCCCTAAACAGAGTGGCGGTACCGTTGTGCTCTC-CGCGTAGTCACGTATCTCGC-GACAG-AGTGGCGAC--GGGACCTGCCAAAACCCACCTATTTTTTTGGACCCGCTGAACTTAAGCATATCAATAAGCGGAGGAAAAGAAACCAACAGGGATTACCTCAGTAACGGCGAGTGAAGCGGTAACAGCTCAAATTTGAAATCTGGCTCCTTTGGGGTCCGAGTTGTAATTTGTAGAAGATGCTTTGGGTGTGGGCCTGGCC-TAAGTTCCTTGGAACAGGACGTCGTAGAGGGTGAGAATCCCGTATGCGGCTGGCGCCCGCGCCCATGTAAAGCTCTTTCGACGAGTCGAGTTGTTTGGGAATGCAGCTCTAAATGGGTGGTAAATTTCATCTAAAGCTAAATATTGG-CCAGAGACCGATAGCGCACAAGTAGAGTGATCGAAAGATGAAAAGCACTTTGGAAAGAGAGTTAAACAGTACGTGAAATTGTTGAAAGGGAAGCGCTGGCAACCAGACTTGGGCGCTGTTGATCCGTTAGGGTTCTCCCTGGGGTACTCAGCAGTGCGCAGGCCAGCATCGGTTT-GGGGGGTTGGAGAAAGGCTGGTGGAATGTGGCTGCCTTCGGGCAGTGTTATAGCCACCGGTGGCATGCAGCCTCCCCGGACCGAGGACCGCGCTTCGGCTAGGATGCTGGCGTAATGGTTGTCAGCGACCCGTCTTGAAACACGGACCAAGGAGTCTAACATCTATGCGAGTGTTTGGGTGTCAAACCCATACGCGGAATGAAAGTGAACGTAGTCTGTGGATTAGTGGCCGATGGCTACCCTGACCCTAAGACACTCGGGGGAAAGCTGATGTTGGTAACCGTCTCTGGACGTGACGCGACAGAGGTCTCCTCCTCTTGCCGGGCGCATGGTGCACCTGAGAATGGCTTGTCAGCCGGCCTCAGTGTGTAGCGGACCGCTCGGTGGGAAACTCAGTGGGGGCACATGGATGGTTGGTAGGGAGCGACGAGCCTAGCTCTCGCG-CCCGCTGACCGCGCACGTTGGGGCAACCTAACGCTGCGCCTCTCAGTGAACTACTCGGCCCTGCGTGCAGGGCGCTCAGGGGAGCTTGCTCTCCTGGAACGATAGTTACCTGGTTGATTCTGCCAGTAGTCATATGCTTGTCTC
>P. pannosa ex Rosa chinensis PM2019062834 Yunnan
CTG-AGCGC-GAAGCCA-CGCAGGACGCTTGTCCT---GCGCGGCTGACCCTCCA-CCCGTGT-GAACTGAATTTGTTGCTTTGGCGGGCCGGGCT---CGACCTACCGGCTCCGGCTGGGGAGTGCCCGCCAGAGAAGCCCCAACTCGTGCAGTTAGTGCAGTCTGAG-----AAAAACTTAATAAGTAAAACTTTCAACAACGGATCTCTTGGCTCTGGCATCGATGAAGAACGCAGCGAAATGCGATAAGTAATGTGAAT-TGCAGAATTTAGTGAATCATCGAATCTTTGAACGCACATTGCGCCCCCCGGTATTCCGAGGGGCATGCCTGTTCGAGCGTCAGAACATCCTCTCAAGCCTGGCTTGGTCTTGGGGCGCG-CCGGCTCGGCGTCCCCTAAACAGAGTGGCGGTACCGTTGTGCTCTC-CGCGTAGTCACGTATCTCGC-GACAG-AGTGGCGAC--GGGACCTGCCAAAACCCACCTATTTTTTTGGACCCGCTGAACTTAAGCATATCAATAAGCGGAGGAAAAGAAACCAACAGGGATTACCTCAGTAACGGCGAGTGAAGCGGTAACAGCTCAAATTTGAAATCTGGCTCCTTTGGGGTCCGAGTTGTAATTTGTAGAAGATGCTTTGGGTGTGGGCCTGGCC-TAAGTTCCTTGGAACAGGACGTCGTAGAGGGTGAGAATCCCGTATGCGGCTGGCGCCCGCGCCCATGTAAAGCTCTTTCGACGAGTCGAGTTGTTTGGGAATGCAGCTCTAAATGGGTGGTAAATTTCATCTAAAGCTAAATATTGG-CCAGAGACCGATAGCGCACAAGTAGAGTGATCGAAAGATGAAAAGCACTTTGGAAAGAGAGTTAAACAGTACGTGAAATTGTTGAAAGGGAAGCGCTGGCAACCAGACTTGGGCGCTGTTGATCCGTTAGGGTTCTCCCTGGGGTACTCAGCAGTGCGCAGGCCAGCATCGGTTT-GGGGGGTTGGAGAAAGGCTGGTGGAATGTGGCTGCCTTCGGGCAGTGTTATAGCCACCGGTGGCATGCAGCCTCCCCGGACCGAGGACCGCGCTTCGGCTAGGATGCTGGCGTAATGGTTGTCAGCGACCCGTCTTGAAACACGGACCAAGGAGTCTAACATCTATGCGAGTGTTTGGGTGTCAAACCCATACGCGGAATGAAAGTGAACGTAGTCTGTGGATTAGTGGCCGATGGCTACCCTGACCCTAAGACACTCGGGGGAAAGCTGATGTTGGTAACCGTCTCTGGACGTGACGCGACAGAGGTCTCCTCCTCTTGCCGGGCGCATGGTGCACCTGAGAATGGCTTGTCAGCCGGCCTCAGTGTGTAGCGGACCGCTCGGTGGGAAACTCAGTGGGGGCACATGGATGGTTGGTAGGGAGCGACGAGCCTAGCTCTCGCG-CCCGCTGACCGCGCACGTTGGGGCAACCTAACGCTGCGCCTCTCAGTGAACTACTCGGCCCTGCGTGCAGGGCGCTCAGGGGAGCTTGCTCTCCTGGAACGATAGTTACCTGGTTGATTCTGCCAGTAGTCATATGCTTGTCTC
>P. pannosa ex Rosa chinensis PM2019111214 Yunnan
CTG-AGCGC-GAAGCCA-CGCAGGACGCTTGTCCT---GCGCGGCTGACCCTCCA-CCCGTGT-GAACTGAATTTGTTGCTTTGGCGGGCCGGGCT---CGACCTACCGGCTCCGGCTGGGGAGTGCCCGCCAGAGAAGCCCCAACTCGTGCAGTTAGTGCAGTCTGAG-----AAAAACTTAATAAGTAAAACTTTCAACAACGGATCTCTTGGCTCTGGCATCGATGAAGAACGCAGCGAAATGCGATAAGTAATGTGAAT-TGCAGAATTTAGTGAATCATCGAATCTTTGAACGCACATTGCGCCCCCCGGTATTCCGAGGGGCATGCCTGTTCGAGCGTCAGAACATCCTCTCAAGCCTGGCTTGGTCTTGGGGCGCG-CCGGCTCGGCGTCCCCTAAACAGAGTGGCGGTACCGTTGTGCTCTC-CGCGTAGTCACGTATCTCGC-GACAG-AGTGGCGAC--GGGACCTGCCAAAACCCACCTATTTTTTTGGACCCGCTGAACTTAAGCATATCAATAAGCGGAGGAAAAGAAACCAACAGGGATTACCTCAGTAACGGCGAGTGAAGCGGTAACAGCTCAAATTTGAAATCTGGCTCCTTTGGGGTCCGAGTTGTAATTTGTAGAAGATGCTTTGGGTGTGGGCCTGGCC-TAAGTTCCTTGGAACAGGACGTCGTAGAGGGTGAGAATCCCGTATGCGGCTGGCGCCCGCGCCCATGTAAAGCTCTTTCGACGAGTCGAGTTGTTTGGGAATGCAGCTCTAAATGGGTGGTAAATTTCATCTAAAGCTAAATATTGG-CCAGAGACCGATAGCGCACAAGTAGAGTGATCGAAAGATGAAAAGCACTTTGGAAAGAGAGTTAAACAGTACGTGAAATTGTTGAAAGGGAAGCGCTGGCAACCAGACTTGGGCGCTGTTGATCCGTTAGGGTTCTCCCTGGGGTACTCAGCAGTGCGCAGGCCAGCATCGGTTT-GGGGGGTTGGAGAAAGGCTGGTGGAATGTGGCTGCCTTCGGGCAGTGTTATAGCCACCGGTGGCATGCAGCCTCCCCGGACCGAGGACCGCGCTTCGGCTAGGATGCTGGCGTAATGGTTGTCAGCGACCCGTCTTGAAACACGGACCAAGGAGTCTAACATCTATGCGAGTGTTTGGGTGTCAAACCCATACGCGGAATGAAAGTGAACGTAGTCTGTGGATTAGTGGCCGATGGCTACCCTGACCCTAAGACACTCGGGGGAAAGCTGATGTTGGTAACCGTCTCTGGACGTGACGCGACAGAGGTCTCCTCCTCTTGCCGGGCGCATGGTGCACCTGAGAATGGCTTGTCAGCCGGCCTCAGTGTGTAGCGGACCGCTCGGTGGGAAACTCAGTGGGGGCACATGGATGGTTGGTAGGGAGCGACGAGCCTAGCTCTCGCG-CCCGCTGACCGCGCACGTTGGGGCAACCTAACGCTGCGCCTCTCAGTGAACTACTCGGCCCTGCGTGCAGGGCGCTCAGGGGAGCTTGCTCTCCTGGAACGATAGTTACCTGGTTGATTCTGCCAGTAGTCATATGCTTGTCTC
>P. pannosa ex Rosa chinensis PM2019062638 Yunnan
CTG-AGCGC-GAAGCCA-CGCAGGACGCTTGTCCT---GCGCGGCTGACCCTCCA-CCCGTGT-GAACTGAATTTGTTGCTTTGGCGGGCCGGGCT---CGACCTACCGGCTCCGGCTGGGGAGTGCCCGCCAGAGAAGCCCCAACTCGTGCAGTTAGTGCAGTCTGAG-----AAAAACTTAATAAGTAAAACTTTCAACAACGGATCTCTTGGCTCTGGCATCGATGAAGAACGCAGCGAAATGCGATAAGTAATGTGAAT-TGCAGAATTTAGTGAATCATCGAATCTTTGAACGCACATTGCGCCCCCCGGTATTCCGAGGGGCATGCCTGTTCGAGCGTCAGAACATCCTCTCAAGCCTGGCTTGGTCTTGGGGCGCG-CCGGCTCGGCGTCCCCTAAACAGAGTGGCGGTACCGTTGTGCTCTC-CGCGTAGTCACGTATCTCGC-GACAG-AGTGGCGAC--GGGACCTGCCAAAACCCACCTATTTTTTTGGACCCGCTGAACTTAAGCATATCAATAAGCGGAGGAAAAGAAACCAACAGGGATTACCTCAGTAACGGCGAGTGAAGCGGTAACAGCTCAAATTTGAAATCTGGCTCCTTTGGGGTCCGAGTTGTAATTTGTAGAAGATGCTTTGGGTGTGGGCCTGGCC-TAAGTTCCTTGGAACAGGACGTCGTAGAGGGTGAGAATCCCGTATGCGGCTGGCGCCCGCGCCCATGTAAAGCTCTTTCGACGAGTCGAGTTGTTTGGGAATGCAGCTCTAAATGGGTGGTAAATTTCATCTAAAGCTAAATATTGG-CCAGAGACCGATAGCGCACAAGTAGAGTGATCGAAAGATGAAAAGCACTTTGGAAAGAGAGTTAAACAGTACGTGAAATTGTTGAAAGGGAAGCGCTGGCAACCAGACTTGGGCGCTGTTGATCCGTTAGGGTTCTCCCTGGGGTACTCAGCAGTGCGCAGGCCAGCATCGGTTT-GGGGGGTTGGAGAAAGGCTGGTGGAATGTGGCTGCCTTCGGGCAGTGTTATAGCCACCGGTGGCATGCAGCCTCCCCGGACCGAGGACCGCGCTTCGGCTAGGATGCTGGCGTAATGGTTGTCAGCGACCCGTCTTGAAACACGGACCAAGGAGTCTAACATCTATGCGAGTGTTTGGGTGTCAAACCCATACGCGGAATGAAAGTGAACGTAGTCTGTGGATTAGTGGCCGATGGCTACCCTGACCCTAAGACACTCGGGGGAAAGCTGATGTTGGTAACCGTCTCTGGACGTGACGCGACAGAGGTCTCCTCCTCTTGCCGGGCGCATGGTGCACCTGAGAATGGCTTGTCAGCCGGCCTCAGTGTGTAGCGGACCGCTCGGTGGGAAACTCAGTGGGGGCACATGGATGGTTGGTAGGGAGCGACGAGCCTAGCTCTCGCG-CCCGCTGACCGCGCACGTTGGGGCAACCTAACGCTGCGCCTCTCAGTGAACTACTCGGCCCTGCGTGCAGGGCGCTCAGGGGAGCTTGCTCTCCTGGAACGATAGTTACCTGGTTGATTCTGCCAGTAGTCATATGCTTGTCTC
>P. pannosa ex Rosa damascena PM2018081701 Shanxi
CTG-AGCGC-GAAGCCA-CGCAGGACGCTTGTCCT---GCGCGGCTGACCCTCCA-CCCGTGT-GAACTGAATTTGTTGCTTTGGCGGGCCGGGCT---CGACCTACCGGCTCCGGCTGGGGAGTGCCCGCCAGAGAAGCCCCAACTCGTGCAGTTAGTGCAGTCTGAG-----AAAAACTTAATAAGTAAAACTTTCAACAACGGATCTCTTGGCTCTGGCATCGATGAAGAACGCAGCGAAATGCGATAAGTAATGTGAAT-TGCAGAATTTAGTGAATCATCGAATCTTTGAACGCACATTGCGCCCCCCGGTATTCCGAGGGGCATGCCTGTTCGAGCGTCAGAACATCCTCTCAAGCCTGGCTTGGTCTTGGGGCGCG-CCGGCTCGGCGTCCCCTAAACAGAGTGGCGGTACCGTTGTGCTCTC-CGCGTAGTCACGTATCTCGC-GACAG-AGTGGCGAC--GGGACCTGCCAAAACCCACCTATTTTTTTGGACCCGCTGAACTTAAGCATATCAATAAGCGGAGGAAAAGAAACCAACAGGGATTACCTCAGTAACGGCGAGTGAAGCGGTAACAGCTCAAATTTGAAATCTGGCTCCTTTGGGGTCCGAGTTGTAATTTGTAGAAGATGCTTTGGGTGTGGGCCTGGCC-TAAGTTCCTTGGAACAGGACGTCGTAGAGGGTGAGAATCCCGTATGCGGCTGGCGCCCGCGCCCATGTAAAGCTCTTTCGACGAGTCGAGTTGTTTGGGAATGCAGCTCTAAATGGGTGGTAAATTTCATCTAAAGCTAAATATTGG-CCAGAGACCGATAGCGCACAAGTAGAGTGATCGAAAGATGAAAAGCACTTTGGAAAGAGAGTTAAACAGTACGTGAAATTGTTGAAAGGGAAGCGCTGGCAACCAGACTTGGGCGCTGTTGATCCGTTAGGGTTCTCCCTGGGGTACTCAGCAGTGCGCAGGCCAGCATCGGTTT-GGGGGGTTGGAGAAAGGCTGGTGGAATGTGGCTGCCTTCGGGCAGTGTTATAGCCACCGGTGGCATGCAGCCTCCCCGGACCGAGGACCGCGCTTCGGCTAGGATGCTGGCGTAATGGTTGTCAGCGACCCGTCTTGAAACACGGACCAAGGAGTCTAACATCTATGCGAGTGTTTGGGTGTCAAACCCATACGCGGAATGAAAGTGAACGTAGTCTGTGGATTAGTGGCCGATGGCTACCCTGACCCTAAGACACTCGGGGGAAAGCTGATGTTGGTAACCGTCTCTGGACGTGACGCGACAGAGGTCTCCTCCTCTTGCCGGGCGCATGGTGCACCTGAGAATGGCTTGTCAGCCGGCCTCAGTGTGTAGCGGACCGCTCGGTGGGAAACTCAGTGGGGGCACATGGATGGTTGGTAGGGAGCGACGAGCCTAGCTCTCGCG-CCCGCTGACCGCGCACGTTGGGGCAACCTAACGCTGCGCCTCTCAGTGAACTACTCGGCCCTGCGTGCAGGGCGCTCAGGGGAGCTTGCTCTCCTGGAACGATAGTTACCTGGTTGATTCTGCCAGTAGTCATATGCTTGTCTC
>P. pannosa ex Rosa foetida PM2023101410 Xinjiang
CTG-AGCGC-GAAGCCA-CGCAGGACGCTTGTCCT---GCGCGGCTGACCCTCCA-CCCGTGT-GAACTGAATTTGTTGCTTTGGCGGGCCGGGCT---CGACCTACCGGCTCCGGCTGGGGAGTGCCCGCCAGAGAAGCCCCAACTCGTGCAGTTAGTGCAGTCTGAG-----AAAAACTTAATAAGTAAAACTTTCAACAACGGATCTCTTGGCTCTGGCATCGATGAAGAACGCAGCGAAATGCGATAAGTAATGTGAAT-TGCAGAATTTAGTGAATCATCGAATCTTTGAACGCACATTGCGCCCCCCGGTATTCCGAGGGGCATGCCTGTTCGAGCGTCAGAACATCCTCTCAAGCCTGGCTTGGTCTTGGGGCGCG-CCGGCTCGGCGTCCCCTAAACAGAGTGGCGGTACCGTTGTGCTCTC-CGCGTAGTCACGTATCTCGC-GACAG-AGTGGCGAC--GGGACCTGCCAAAACCCACCTATTTTTTTGGACCCGCTGAACTTAAGCATATCAATAAGCGGAGGAAAAGAAACCAACAGGGATTACCTCAGTAACGGCGAGTGAAGCGGTAACAGCTCAAATTTGAAATCTGGCTCCTTTGGGGTCCGAGTTGTAATTTGTAGAAGATGCTTTGGGTGTGGGCCTGGCC-TAAGTTCCTTGGAACAGGACGTCGTAGAGGGTGAGAATCCCGTATGCGGCTGGCGCCCGCGCCCATGTAAAGCTCTTTCGACGAGTCGAGTTGTTTGGGAATGCAGCTCTAAATGGGTGGTAAATTTCATCTAAAGCTAAATATTGG-CCAGAGACCGATAGCGCACAAGTAGAGTGATCGAAAGATGAAAAGCACTTTGGAAAGAGAGTTAAACAGTACGTGAAATTGTTGAAAGGGAAGCGCTGGCAACCAGACTTGGGCGCTGTTGATCCGTTAGGGTTCTCCCTGGGGTACTCAGCAGTGCGCAGGCCAGCATCGGTTT-GGGGGGTTGGAGAAAGGCTGGTGGAATGTGGCTGCCTTCGGGCAGTGTTATAGCCACCGGTGGCATGCAGCCTCCCCGGACCGAGGACCGCGCTTCGGCTAGGATGCTGGCGTAATGGTTGTCAGCGACCCGTCTTGAAACACGGACCAAGGAGTCTAACATCTATGCGAGTGTTTGGGTGTCAAACCCATACGCGGAATGAAAGTGAACGTAGTCTGTGGATTAGTGGCCGATGGCTACCCTGACCCTAAGACACTCGGGGGAAAGCTGATGTTGGTAACCGTCTCTGGACGTGACGCGACAGAGGTCTCCTCCTCTTGCCGGGCGCATGGTGCACCTGAGAATGGCTTGTCAGCCGGCCTCAGTGTGTAGCGGACCGCTCGGTGGGAAACTCAGTGGGGGCACATGGATGGTTGGTAGGGAGCGACGAGCCTAGCTCTCGCG-CCCGCTGACCGCGCACGTTGGGGCAACCTAACGCTGCGCCTCTCAGTGAACTACTCGGCCCTGCGTGCAGGGCGCTCAGGGGAGCTTGCTCTCCTGGAACGATAGTTACCTGGTTGATTCTGCCAGTAGTCATATGCTTGTCTC
>P. pannosa ex Rosa multiflora PM2019120526 Fujian
CTG-AGCGC-GAAGCCA-CGCAGGACGCTTGTCCT---GCGCGGCTGACCCTCCA-CCCGTGT-GAACTGAATTTGTTGCTTTGGCGGGCCGGGCT---CGACCTACCGGCTCCGGCTGGGGAGTGCCCGCCAGAGAAGCCCCAACTCGTGCAGTTAGTGCAGTCTGAG-----AAAAACTTAATAAGTAAAACTTTCAACAACGGATCTCTTGGCTCTGGCATCGATGAAGAACGCAGCGAAATGCGATAAGTAATGTGAAT-TGCAGAATTTAGTGAATCATCGAATCTTTGAACGCACATTGCGCCCCCCGGTATTCCGAGGGGCATGCCTGTTCGAGCGTCAGAACATCCTCTCAAGCCTGGCTTGGTCTTGGGGCGCG-CCGGCTCGGCGTCCCCTAAACAGAGTGGCGGTACCGTTGTGCTCTC-CGCGTAGTCACGTATCTCGC-GACAG-AGTGGCGAC--GGGACCTGCCAAAACCCACCTATTTTTTTGGACCCGCTGAACTTAAGCATATCAATAAGCGGAGGAAAAGAAACCAACAGGGATTACCTCAGTAACGGCGAGTGAAGCGGTAACAGCTCAAATTTGAAATCTGGCTCCTTTGGGGTCCGAGTTGTAATTTGTAGAAGATGCTTTGGGTGTGGGCCTGGCC-TAAGTTCCTTGGAACAGGACGTCGTAGAGGGTGAGAATCCCGTATGCGGCTGGCGCCCGCGCCCATGTAAAGCTCTTTCGACGAGTCGAGTTGTTTGGGAATGCAGCTCTAAATGGGTGGTAAATTTCATCTAAAGCTAAATATTGG-CCAGAGACCGATAGCGCACAAGTAGAGTGATCGAAAGATGAAAAGCACTTTGGAAAGAGAGTTAAACAGTACGTGAAATTGTTGAAAGGGAAGCGCTGGCAACCAGACTTGGGCGCTGTTGATCCGTTAGGGTTCTCCCTGGGGTACTCAGCAGTGCGCAGGCCAGCATCGGTTT-GGGGGGTTGGAGAAAGGCTGGTGGAATGTGGCTGCCTTCGGGCAGTGTTATAGCCACCGGTGGCATGCAGCCTCCCCGGACCGAGGACCGCGCTTCGGCTAGGATGCTGGCGTAATGGTTGTCAGCGACCCGTCTTGAAACACGGACCAAGGAGTCTAACATCTATGCGAGTGTTTGGGTGTCAAACCCATACGCGGAATGAAAGTGAACGTAGTCTGTGGATTAGTGGCCGATGGCTACCCTGACCCTAAGACACTCGGGGGAAAGCTGATGTTGGTAACCGTCTCTGGACGTGACGCGACAGAGGTCTCCTCCTCTTGCCGGGCGCATGGTGCACCTGAGAATGGCTTGTCAGCCGGCCTCAGTGTGTAGCGGACCGCTCGGTGGGAAACTCAGTGGGGGCACATGGATGGTTGGTAGGGAGCGACGAGCCTAGCTCTCGCG-CCCGCTGACCGCGCACGTTGGGGCAACCTAACGCTGCGCCTCTCAGTGAACTACTCGGCCCTGCGTGCAGGGCGCTCAGGGGAGCTTGCTCTCCTGGAACGATAGTTACCTGGTTGATTCTGCCAGTAGTCATATGCTTGTCTC
>P. pannosa ex Rosa multiflora PM2021032607 Fujian
CTG-AGCGC-GAAGCCA-CGCAGGACGCTTGTCCT---GCGCGGCTGACCCTCCA-CCCGTGT-GAACTGAATTTGTTGCTTTGGCGGGCCGGGCT---CGACCTACCGGCTCCGGCTGGGGAGTGCCCGCCAGAGAAGCCCCAACTCGTGCAGTTAGTGCAGTCTGAG-----AAAAACTTAATAAGTAAAACTTTCAACAACGGATCTCTTGGCTCTGGCATCGATGAAGAACGCAGCGAAATGCGATAAGTAATGTGAAT-TGCAGAATTTAGTGAATCATCGAATCTTTGAACGCACATTGCGCCCCCCGGTATTCCGAGGGGCATGCCTGTTCGAGCGTCAGAACATCCTCTCAAGCCTGGCTTGGTCTTGGGGCGCG-CCGGCTCGGCGTCCCCTAAACAGAGTGGCGGTACCGTTGTGCTCTC-CGCGTAGTCACGTATCTCGC-GACAG-AGTGGCGAC--GGGACCTGCCAAAACCCACCTATTTTTTTGGACCCGCTGAACTTAAGCATATCAATAAGCGGAGGAAAAGAAACCAACAGGGATTACCTCAGTAACGGCGAGTGAAGCGGTAACAGCTCAAATTTGAAATCTGGCTCCTTTGGGGTCCGAGTTGTAATTTGTAGAAGATGCTTTGGGTGTGGGCCTGGCC-TAAGTTCCTTGGAACAGGACGTCGTAGAGGGTGAGAATCCCGTATGCGGCTGGCGCCCGCGCCCATGTAAAGCTCTTTCGACGAGTCGAGTTGTTTGGGAATGCAGCTCTAAATGGGTGGTAAATTTCATCTAAAGCTAAATATTGG-CCAGAGACCGATAGCGCACAAGTAGAGTGATCGAAAGATGAAAAGCACTTTGGAAAGAGAGTTAAACAGTACGTGAAATTGTTGAAAGGGAAGCGCTGGCAACCAGACTTGGGCGCTGTTGATCCGTTAGGGTTCTCCCTGGGGTACTCAGCAGTGCGCAGGCCAGCATCGGTTT-GGGGGGTTGGAGAAAGGCTGGTGGAATGTGGCTGCCTTCGGGCAGTGTTATAGCCACCGGTGGCATGCAGCCTCCCCGGACCGAGGACCGCGCTTCGGCTAGGATGCTGGCGTAATGGTTGTCAGCGACCCGTCTTGAAACACGGACCAAGGAGTCTAACATCTATGCGAGTGTTTGGGTGTCAAACCCATACGCGGAATGAAAGTGAACGTAGTCTGTGGATTAGTGGCCGATGGCTACCCTGACCCTAAGACACTCGGGGGAAAGCTGATGTTGGTAACCGTCTCTGGACGTGACGCGACAGAGGTCTCCTCCTCTTGCCGGGCGCATGGTGCACCTGAGAATGGCTTGTCAGCCGGCCTCAGTGTGTAGCGGACCGCTCGGTGGGAAACTCAGTGGGGGCACATGGATGGTTGGTAGGGAGCGACGAGCCTAGCTCTCGCG-CCCGCTGACCGCGCACGTTGGGGCAACCTAACGCTGCGCCTCTCAGTGAACTACTCGGCCCTGCGTGCAGGGCGCTCAGGGGAGCTTGCTCTCCTGGAACGATAGTTACCTGGTTGATTCTGCCAGTAGTCATATGCTTGTCTC
>P. pannosa ex Rosa multiflora PM2022081527 Guizhou
CTG-AGCGC-GAAGCCA-CGCAGGACGCTTGTCCT---GCGCGGCTGACCCTCCA-CCCGTGT-GAACTGAATTTGTTGCTTTGGCGGGCCGGGCT---CGACCTACCGGCTCCGGCTGGGGAGTGCCCGCCAGAGAAGCCCCAACTCGTGCAGTTAGTGCAGTCTGAG-----AAAAACTTAATAAGTAAAACTTTCAACAACGGATCTCTTGGCTCTGGCATCGATGAAGAACGCAGCGAAATGCGATAAGTAATGTGAAT-TGCAGAATTTAGTGAATCATCGAATCTTTGAACGCACATTGCGCCCCCCGGTATTCCGAGGGGCATGCCTGTTCGAGCGTCAGAACATCCTCTCAAGCCTGGCTTGGTCTTGGGGCGCG-CCGGCTCGGCGTCCCCTAAACAGAGTGGCGGTACCGTTGTGCTCTC-CGCGTAGTCACGTATCTCGC-GACAG-AGTGGCGAC--GGGACCTGCCAAAACCCACCTATTTTTTTGGACCCGCTGAACTTAAGCATATCAATAAGCGGAGGAAAAGAAACCAACAGGGATTACCTCAGTAACGGCGAGTGAAGCGGTAACAGCTCAAATTTGAAATCTGGCTCCTTTGGGGTCCGAGTTGTAATTTGTAGAAGATGCTTTGGGTGTGGGCCTGGCC-TAAGTTCCTTGGAACAGGACGTCGTAGAGGGTGAGAATCCCGTATGCGGCTGGCGCCCGCGCCCATGTAAAGCTCTTTCGACGAGTCGAGTTGTTTGGGAATGCAGCTCTAAATGGGTGGTAAATTTCATCTAAAGCTAAATATTGG-CCAGAGACCGATAGCGCACAAGTAGAGTGATCGAAAGATGAAAAGCACTTTGGAAAGAGAGTTAAACAGTACGTGAAATTGTTGAAAGGGAAGCGCTGGCAACCAGACTTGGGCGCTGTTGATCCGTTAGGGTTCTCCCTGGGGTACTCAGCAGTGCGCAGGCCAGCATCGGTTT-GGGGGGTTGGAGAAAGGCTGGTGGAATGTGGCTGCCTTCGGGCAGTGTTATAGCCACCGGTGGCATGCAGCCTCCCCGGACCGAGGACCGCGCTTCGGCTAGGATGCTGGCGTAATGGTTGTCAGCGACCCGTCTTGAAACACGGACCAAGGAGTCTAACATCTATGCGAGTGTTTGGGTGTCAAACCCATACGCGGAATGAAAGTGAACGTAGTCTGTGGATTAGTGGCCGATGGCTACCCTGACCCTAAGACACTCGGGGGAAAGCTGATGTTGGTAACCGTCTCTGGACGTGACGCGACAGAGGTCTCCTCCTCTTGCCGGGCGCATGGTGCACCTGAGAATGGCTTGTCAGCCGGCCTCAGTGTGTAGCGGACCGCTCGGTGGGAAACTCAGTGGGGGCACATGGATGGTTGGTAGGGAGCGACGAGCCTAGCTCTCGCG-CCCGCTGACCGCGCACGTTGGGGCAACCTAACGCCGCGCCTCTCAGTGAACTACTCGGCCCTGCGTGCAGGGCGCTCAGGGGAGCTTGCTCTCCTGGAACGATAGTTACCTGGTTGATTCTGCCAGTAGTCATATGCTTGTCTC
>P. pannosa ex Rosa multiflora PM2018102228 Hebei
CTG-AGCGC-GAAGCCA-CGCAGGACGCTTGTCCT---GCGCGGCTGACCCTCCA-CCCGTGT-GAACTGAATTTGTTGCTTTGGCGGGCCGGGCT---CGACCTACCGGCTCCGGCTGGGGAGTGCCCGCCAGAGAAGCCCCAACTCGTGCAGTTAGTGCAGTCTGAG-----AAAAACTTAATAAGTAAAACTTTCAACAACGGATCTCTTGGCTCTGGCATCGATGAAGAACGCAGCGAAATGCGATAAGTAATGTGAAT-TGCAGAATTTAGTGAATCATCGAATCTTTGAACGCACATTGCGCCCCCCGGTATTCCGAGGGGCATGCCTGTTCGAGCGTCAGAACATCCTCTCAAGCCTGGCTTGGTCTTGGGGCGCG-CCGGCTCGGCGTCCCCTAAACAGAGTGGCGGTACCGTTGTGCTCTC-CGCGTAGTCACGTATCTCGC-GACAG-AGTGGCGAC--GGGACCTGCCAAAACCCACCTATTTTTTTGGACCCGCTGAACTTAAGCATATCAATAAGCGGAGGAAAAGAAACCAACAGGGATTACCTCAGTAACGGCGAGTGAAGCGGTAACAGCTCAAATTTGAAATCTGGCTCCTTTGGGGTCCGAGTTGTAATTTGTAGAAGATGCTTTGGGTGTGGGCCTGGCC-TAAGTTCCTTGGAACAGGACGTCGTAGAGGGTGAGAATCCCGTATGCGGCTGGCGCCCGCGCCCATGTAAAGCTCTTTCGACGAGTCGAGTTGTTTGGGAATGCAGCTCTAAATGGGTGGTAAATTTCATCTAAAGCTAAATATTGG-CCAGAGACCGATAGCGCACAAGTAGAGTGATCGAAAGATGAAAAGCACTTTGGAAAGAGAGTTAAACAGTACGTGAAATTGTTGAAAGGGAAGCGCTGGCAACCAGACTTGGGCGCTGTTGATCCGTTAGGGTTCTCCCTGGGGTACTCAGCAGTGCGCAGGCCAGCATCGGTTT-GGGGGGTTGGAGAAAGGCTGGTGGAATGTGGCTGCCTTCGGGCAGTGTTATAGCCACCGGTGGCATGCAGCCTCCCCGGACCGAGGACCGCGCTTCGGCTAGGATGCTGGCGTAATGGTTGTCAGCGACCCGTCTTGAAACACGGACCAAGGAGTCTAACATCTATGCGAGTGTTTGGGTGTCAAACCCATACGCGGAATGAAAGTGAACGTAGTCTGTGGATTAGTGGCCGATGGCTACCCTGACCCTAAGACACTCGGGGGAAAGCTGATGTTGGTAACCGTCTCTGGACGTGACGCGACAGAGGTCTCCTCCTCTTGCCGGGCGCATGGTGCACCTGAGAATGGCTTGTCAGCCGGCCTCAGTGTGTAGCGGACCGCTCGGTGGGAAACTCAGTGGGGGCACATGGATGGTTGGTAGGGAGCGACGAGCCTAGCTCTCGCG-CCCGCTGACCGCGCACGTTGGGGCAACCTAACGCTGCGCCTCTCAGTGAACTACTCGGCCCTGCGTGCAGGGCGCTCAGGGGAGCTTGCTCTCCTGGAACGATAGTTACCTGGTTGATTCTGCCAGTAGTCATATGCTTGTCTC
>P. pannosa ex Rosa multiflora PM2020050203 Jiangxi
CTG-AGCGC-GAAGCCA-CGCAGGACGCTTGTCCT---GCGCGGCTGACCCTCCA-CCCGTGT-GAACTGAATTTGTTGCTTTGGCGGGCCGGGCT---CGACCTACCGGCTCCGGCTGGGGAGTGCCCGCCAGAGAAGCCCCAACTCGTGCAGTTAGTGCAGTCTGAG-----AAAAACTTAATAAGTAAAACTTTCAACAACGGATCTCTTGGCTCTGGCATCGATGAAGAACGCAGCGAAATGCGATAAGTAATGTGAAT-TGCAGAATTTAGTGAATCATCGAATCTTTGAACGCACATTGCGCCCCCCGGTATTCCGAGGGGCATGCCTGTTCGAGCGTCAGAACATCCTCTCAAGCCTGGCTTGGTCTTGGGGCGCG-CCGGCTCGGCGTCCCCTAAACAGAGTGGCGGTACCGTTGTGCTCTC-CGCGTAGTCACGTATCTCGC-GACAG-AGTGGCGAC--GGGACCTGCCAAAACCCACCTATTTTTTTGGACCCGCTGAACTTAAGCATATCAATAAGCGGAGGAAAAGAAACCAACAGGGATTACCTCAGTAACGGCGAGTGAAGCGGTAACAGCTCAAATTTGAAATCTGGCTCCTTTGGGGTCCGAGTTGTAATTTGTAGAAGATGCTTTGGGTGTGGGCCTGGCC-TAAGTTCCTTGGAACAGGACGTCGTAGAGGGTGAGAATCCCGTATGCGGCTGGCGCCCGCGCCCATGTAAAGCTCTTTCGACGAGTCGAGTTGTTTGGGAATGCAGCTCTAAATGGGTGGTAAATTTCATCTAAAGCTAAATATTGG-CCAGAGACCGATAGCGCACAAGTAGAGTGATCGAAAGATGAAAAGCACTTTGGAAAGAGAGTTAAACAGTACGTGAAATTGTTGAAAGGGAAGCGCTGGCAACCAGACTTGGGCGCTGTTGATCCGTTAGGGTTCTCCCTGGGGTACTCAGCAGTGCGCAGGCCAGCATCGGTTT-GGGGGGTTGGAGAAAGGCTGGTGGAATGTGGCTGCCTTCGGGCAGTGTTATAGCCACCGGTGGCATGCAGCCTCCCCGGACCGAGGACCGCGCTTCGGCTAGGATGCTGGCGTAATGGTTGTCAGCGACCCGTCTTGAAACACGGACCAAGGAGTCTAACATCTATGCGAGTGTTTGGGTGTCAAACCCATACGCGGAATGAAAGTGAACGTAGTCTGTGGATTAGTGGCCGATGGCTACCCTGACCCTAAGACACTCGGGGGAAAGCTGATGTTGGTAACCGTCTCTGGACGTGACGCGACAGAGGTCTCCTCCTCTTGCCGGGCGCATGGTGCACCTGAGAATGGCTTGTCAGCCGGCCTCAGTGTGTAGCGGACCGCTCGGTGGGAAACTCAGTGGGGGCACATGGATGGTTGGTAGGGAGCGACGAGCCTAGCTCTCGCG-CCCGCTGACCGCGCACGTTGGGGCAACCTAACGCTGCGCCTCTCAGTGAACTACTCGGCCCTGCGTGCAGGGCGCTCAGGGGAGCTTGCTCTCCTGGAACGATAGTTACCTGGTTGATTCTGCCAGTAGTCATATGCTTGTCTC
>P. pannosa ex Rosa multiflora PM2020052006 Jiangxi
CTG-AGCGC-GAAGCCA-CGCAGGACGCTTGTCCT---GCGCGGCTGACCCTCCA-CCCGTGT-GAACTGAATTTGTTGCTTTGGCGGGCCGGGCT---CGACCTACCGGCTCCGGCTGGGGAGTGCCCGCCAGAGAAGCCCCAACTCGTGCAGTTAGTGCAGTCTGAG-----AAAAACTTAATAAGTAAAACTTTCAACAACGGATCTCTTGGCTCTGGCATCGATGAAGAACGCAGCGAAATGCGATAAGTAATGTGAAT-TGCAGAATTTAGTGAATCATCGAATCTTTGAACGCACATTGCGCCCCCCGGTATTCCGAGGGGCATGCCTGTTCGAGCGTCAGAACATCCTCTCAAGCCTGGCTTGGTCTTGGGGCGCG-CCGGCTCGGCGTCCCCTAAACAGAGTGGCGGTACCGTTGTGCTCTC-CGCGTAGTCACGTATCTCGC-GACAG-AGTGGCGAC--GGGACCTGCCAAAACCCACCTATTTTTTTGGACCCGCTGAACTTAAGCATATCAATAAGCGGAGGAAAAGAAACCAACAGGGATTACCTCAGTAACGGCGAGTGAAGCGGTAACAGCTCAAATTTGAAATCTGGCTCCTTTGGGGTCCGAGTTGTAATTTGTAGAAGATGCTTTGGGTGTGGGCCTGGCC-TAAGTTCCTTGGAACAGGACGTCGTAGAGGGTGAGAATCCCGTATGCGGCTGGCGCCCGCGCCCATGTAAAGCTCTTTCGACGAGTCGAGTTGTTTGGGAATGCAGCTCTAAATGGGTGGTAAATTTCATCTAAAGCTAAATATTGG-CCAGAGACCGATAGCGCACAAGTAGAGTGATCGAAAGATGAAAAGCACTTTGGAAAGAGAGTTAAACAGTACGTGAAATTGTTGAAAGGGAAGCGCTGGCAACCAGACTTGGGCGCTGTTGATCCGTTAGGGTTCTCCCTGGGGTACTCAGCAGTGCGCAGGCCAGCATCGGTTT-GGGGGGTTGGAGAAAGGCTGGTGGAATGTGGCTGCCTTCGGGCAGTGTTATAGCCACCGGTGGCATGCAGCCTCCCCGGACCGAGGACCGCGCTTCGGCTAGGATGCTGGCGTAATGGTTGTCAGCGACCCGTCTTGAAACACGGACCAAGGAGTCTAACATCTATGCGAGTGTTTGGGTGTCAAACCCATACGCGGAATGAAAGTGAACGTAGTCTGTGGATTAGTGGCCGATGGCTACCCTGACCCTAAGACACTCGGGGGAAAGCTGATGTTGGTAACCGTCTCTGGACGTGACGCGACAGAGGTCTCCTCCTCTTGCCGGGCGCATGGTGCACCTGAGAATGGCTTGTCAGCCGGCCTCAGTGTGTAGCGGACCGCTCGGTGGGAAACTCAGTGGGGGCACATGGATGGTTGGTAGGGAGCGACGAGCCTAGCTCTCGCG-CCCGCTGACCGCGCACGTTGGGGCAACCTAACGCTGCGCCTCTCAGTGAACTACTCGGCCCTGCGTGCAGGGCGCTCAGGGGAGCTTGCTCTCCTGGAACGATAGTTACCTGGTTGATTCTGCCAGTAGTCATATGCTTGTCTC
>P. pannosa ex Rosa multiflora PM2020050101 Jiangxi
CTG-AGCGC-GAAGCCA-CGCAGGACGCTTGTCCT---GCGCGGCTGACCCTCCA-CCCGTGT-GAACTGAATTTGTTGCTTTGGCGGGCCGGGCT---CGACCTACCGGCTCCGGCTGGGGAGTGCCCGCCAGAGAAGCCCCAACTCGTGCAGTTAGTGCAGTCTGAG-----AAAAACTTAATAAGTAAAACTTTCAACAACGGATCTCTTGGCTCTGGCATCGATGAAGAACGCAGCGAAATGCGATAAGTAATGTGAAT-TGCAGAATTTAGTGAATCATCGAATCTTTGAACGCACATTGCGCCCCCCGGTATTCCGAGGGGCATGCCTGTTCGAGCGTCAGAACATCCTCTCAAGCCTGGCTTGGTCTTGGGGCGCG-CCGGCTCGGCGTCCCCTAAACAGAGTGGCGGTACCGTTGTGCTCTC-CGCGTAGTCACGTATCTCGC-GACAG-AGTGGCGAC--GGGACCTGCCAAAACCCACCTATTTTTTTGGACCCGCTGAACTTAAGCATATCAATAAGCGGAGGAAAAGAAACCAACAGGGATTACCTCAGTAACGGCGAGTGAAGCGGTAACAGCTCAAATTTGAAATCTGGCTCCTTTGGGGTCCGAGTTGTAATTTGTAGAAGATGCTTTGGGTGTGGGCCTGGCC-TAAGTTCCTTGGAACAGGACGTCGTAGAGGGTGAGAATCCCGTATGCGGCTGGCGCCCGCGCCCATGTAAAGCTCTTTCGACGAGTCGAGTTGTTTGGGAATGCAGCTCTAAATGGGTGGTAAATTTCATCTAAAGCTAAATATTGG-CCAGAGACCGATAGCGCACAAGTAGAGTGATCGAAAGATGAAAAGCACTTTGGAAAGAGAGTTAAACAGTACGTGAAATTGTTGAAAGGGAAGCGCTGGCAACCAGACTTGGGCGCTGTTGATCCGTTAGGGTTCTCCCTGGGGTACTCAGCAGTGCGCAGGCCAGCATCGGTTT-GGGGGGTTGGAGAAAGGCTGGTGGAATGTGGCTGCCTTCGGGCAGTGTTATAGCCACCGGTGGCATGCAGCCTCCCCGGACCGAGGACCGCGCTTCGGCTAGGATGCTGGCGTAATGGTTGTCAGCGACCCGTCTTGAAACACGGACCAAGGAGTCTAACATCTATGCGAGTGTTTGGGTGTCAAACCCATACGCGGAATGAAAGTGAACGTAGTCTGTGGATTAGTGGCCGATGGCTACCCTGACCCTAAGACACTCGGGGGAAAGCTGATGTTGGTAACCGTCTCTGGACGTGACGCGACAGAGGTCTCCTCCTCTTGCCGGGCGCATGGTGCACCTGAGAATGGCTTGTCAGCCGGCCTCAGTGTGTAGCGGACCGCTCGGTGGGAAACTCAGTGGGGGCACATGGATGGTTGGTAGGGAGCGACGAGCCTAGCTCTCGCG-CCCGCTGACCGCGCACGTTGGGGCAACCTAACGCTGCGCCTCTCAGTGAACTACTCGGCCCTGCGTGCAGGGCGCTCAGGGGAGCTTGCTCTCCTGGAACGATAGTTACCTGGTTGATTCTGCCAGTAGTCATATGCTTGTCTC
>P. pannosa ex Rosa multiflora PM2021032504 Jiangxi
CTG-AGCGC-GAAGCCA-CGCAGGACGCTTGTCCT---GCGCGGCTGACCCTCCA-CCCGTGT-GAACTGAATTTGTTGCTTTGGCGGGCCGGGCT---CGACCTACCGGCTCCGGCTGGGGAGTGCCCGCCAGAGAAGCCCCAACTCGTGCAGTTAGTGCAGTCTGAG-----AAAAACTTAATAAGTAAAACTTTCAACAACGGATCTCTTGGCTCTGGCATCGATGAAGAACGCAGCGAAATGCGATAAGTAATGTGAAT-TGCAGAATTTAGTGAATCATCGAATCTTTGAACGCACATTGCGCCCCCCGGTATTCCGAGGGGCATGCCTGTTCGAGCGTCAGAACATCCTCTCAAGCCTGGCTTGGTCTTGGGGCGCG-CCGGCTCGGCGTCCCCTAAACAGAGTGGCGGTACCGTTGTGCTCTC-CGCGTAGTCACGTATCTCGC-GACAG-AGTGGCGAC--GGGACCTGCCAAAACCCACCTATTTTTTTGGACCCGCTGAACTTAAGCATATCAATAAGCGGAGGAAAAGAAACCAACAGGGATTACCTCAGTAACGGCGAGTGAAGCGGTAACAGCTCAAATTTGAAATCTGGCTCCTTTGGGGTCCGAGTTGTAATTTGTAGAAGATGCTTTGGGTGTGGGCCTGGCC-TAAGTTCCTTGGAACAGGACGTCGTAGAGGGTGAGAATCCCGTATGCGGCTGGCGCCCGCGCCCATGTAAAGCTCTTTCGACGAGTCGAGTTGTTTGGGAATGCAGCTCTAAATGGGTGGTAAATTTCATCTAAAGCTAAATATTGG-CCAGAGACCGATAGCGCACAAGTAGAGTGATCGAAAGATGAAAAGCACTTTGGAAAGAGAGTTAAACAGTACGTGAAATTGTTGAAAGGGAAGCGCTGGCAACCAGACTTGGGCGCTGTTGATCCGTTAGGGTTCTCCCTGGGGTACTCAGCAGTGCGCAGGCCAGCATCGGTTT-GGGGGGTTGGAGAAAGGCTGGTGGAATGTGGCTGCCTTCGGGCAGTGTTATAGCCACCGGTGGCATGCAGCCTCCCCGGACCGAGGACCGCGCTTCGGCTAGGATGCTGGCGTAATGGTTGTCAGCGACCCGTCTTGAAACACGGACCAAGGAGTCTAACATCTATGCGAGTGTTTGGGTGTCAAACCCATACGCGGAATGAAAGTGAACGT-----------------------------------------------------------------------------------------------------------------------------------------------------------------------------------------------------------------------------------------------------------------------------------------------------------------------------------------------------------------------------------------
>P. pannosa ex Rosa multiflora PM2020062801 Shandong
CTG-AGCGC-GAAGCCA-CGCAGGACGCTTGTCCT---GCGCGGCTGACCCTCCA-CCCGTGT-GAACTGAATTTGTTGCTTTGGCGGGCCGGGCT---CGACCTACCGGCTCCGGCTGGGGAGTGCCCGCCAGAGAAGCCCCAACTCGTGCAGTTAGTGCAGTCTGAG-----AAAAACTTAATAAGTAAAACTTTCAACAACGGATCTCTTGGCTCTGGCATCGATGAAGAACGCAGCGAAATGCGATAAGTAATGTGAAT-TGCAGAATTTAGTGAATCATCGAATCTTTGAACGCACATTGCGCCCCCCGGTATTCCGAGGGGCATGCCTGTTCGAGCGTCAGAACATCCTCTCAAGCCTGGCTTGGTCTTGGGGCGCG-CCGGCTCGGCGTCCCCTAAACAGAGTGGCGGTACCGTTGTGCTCTC-CGCGTAGTCACGTATCTCGC-GACAG-AGTGGCGAC--GGGACCTGCCAAAACCCACCTATTTTTTTGGACCCGCTGAACTTAAGCATATCAATAAGCGGAGGAAAAGAAACCAACAGGGATTACCTCAGTAACGGCGAGTGAAGCGGTAACAGCTCAAATTTGAAATCTGGCTCCTTTGGGGTCCGAGTTGTAATTTGTAGAAGATGCTTTGGGTGTGGGCCTGGCC-TAAGTTCCTTGGAACAGGACGTCGTAGAGGGTGAGAATCCCGTATGCGGCTGGCGCCCGCGCCCATGTAAAGCTCTTTCGACGAGTCGAGTTGTTTGGGAATGCAGCTCTAAATGGGTGGTAAATTTCATCTAAAGCTAAATATTGG-CCAGAGACCGATAGCGCACAAGTAGAGTGATCGAAAGATGAAAAGCACTTTGGAAAGAGAGTTAAACAGTACGTGAAATTGTTGAAAGGGAAGCGCTGGCAACCAGACTTGGGCGCTGTTGATCCGTTAGGGTTCTCCCTGGGGTACTCAGCAGTGCGCAGGCCAGCATCGGTTT-GGGGGGTTGGAGAAAGGCTGGTGGAATGTGGCTGCCTTCGGGCAGTGTTATAGCCACCGGTGGCATGCAGCCTCCCCGGACCGAGGACCGCGCTTCGGCTAGGATGCTGGCGTAATGGTTGTCAGCGACCCGTCTTGAAACACGGACCAAGGAGTCTAACATCTATGCGAGTGTTTGGGTGTCAAACCCATACGCGGAATGAAAGTGAACGT-----------------------------------------------------------------------------------------------------------------------------------------------------------------------------------------------------------------------------------------------------------------------------------------------------------------------------------------------------------------------------------------
>P. pannosa ex Rosa multiflora PM2020062812 Shandong
CTG-AGCGC-GAAGCCA-CGCAGGACGCTTGTCCT---GCGCGGCTGACCCTCCA-CCCGTGT-GAACTGAATTTGTTGCTTTGGCGGGCCGGGCT---CGACCTACCGGCTCCGGCTGGGGAGTGCCCGCCAGAGAAGCCCCAACTCGTGCAGTTAGTGCAGTCTGAG-----AAAAACTTAATAAGTAAAACTTTCAACAACGGATCTCTTGGCTCTGGCATCGATGAAGAACGCAGCGAAATGCGATAAGTAATGTGAAT-TGCAGAATTTAGTGAATCATCGAATCTTTGAACGCACATTGCGCCCCCCGGTATTCCGAGGGGCATGCCTGTTCGAGCGTCAGAACATCCTCTCAAGCCTGGCTTGGTCTTGGGGCGCG-CCGGCTCGGCGTCCCCTAAACAGAGTGGCGGTACCGTTGTGCTCTC-CGCGTAGTCACGTATCTCGC-GACAG-AGTGGCGAC--GGGACCTGCCAAAACCCACCTATTTTTTTGGACCCGCTGAACTTAAGCATATCAATAAGCGGAGGAAAAGAAACCAACAGGGATTACCTCAGTAACGGCGAGTGAAGCGGTAACAGCTCAAATTTGAAATCTGGCTCCTTTGGGGTCCGAGTTGTAATTTGTAGAAGATGCTTTGGGTGTGGGCCTGGCC-TAAGTTCCTTGGAACAGGACGTCGTAGAGGGTGAGAATCCCGTATGCGGCTGGCGCCCGCGCCCATGTAAAGCTCTTTCGACGAGTCGAGTTGTTTGGGAATGCAGCTCTAAATGGGTGGTAAATTTCATCTAAAGCTAAATATTGG-CCAGAGACCGATAGCGCACAAGTAGAGTGATCGAAAGATGAAAAGCACTTTGGAAAGAGAGTTAAACAGTACGTGAAATTGTTGAAAGGGAAGCGCTGGCAACCAGACTTGGGCGCTGTTGATCCGTTAGGGTTCTCCCTGGGGTACTCAGCAGTGCGCAGGCCAGCATCGGTTT-GGGGGGTTGGAGAAAGGCTGGTGGAATGTGGCTGCCTTCGGGCAGTGTTATAGCCACCGGTGGCATGCAGCCTCCCCGGACCGAGGACCGCGCTTCGGCTAGGATGCTGGCGTAATGGTTGTCAGCGACCCGTCTTGAAACACGGACCAAGGAGTCTAACATCTATGCGAGTGTTTGGGTGTCAAACCCATACGCGGAATGAAAGTGAACGTAGTCTGTGGATTAGTGGCCGATGGCTACCCTGACCCTAAGACACTCGGGGGAAAGCTGATGTTGGTAACCGTCTCTGGACGTGACGCGACAGAGGTCTCCTCCTCTTGCCGGGCGCATGGTGCACCTGAGAATGGCTTGTCAGCCGGCCTCAGTGTGTAGCGGACCGCTCGGTGGGAAACTCAGTGGGGGCACATGGATGGTTGGTAGGGAGCGACGAGCCTAGCTCTCGCG-CCCGCTGACCGCGCACGTTGGGGCAACCTAACGCCGCGCCTCTCAGTGAACTACTCGGCCCTGCGTGCAGGGCGCTCAGGGGAGCTTGCTCTCCTGGAACGATAGTTACCTGGTTGATTCTGCCAGTAGTCATATGCTTGTCTC
>P. pannosa ex Rosa multiflora PM2023102025 Shaanxi
CTG-AGCGC-GAAGCCA-CGCAGGACGCTTGTCCT---GCGCGGCTGACCCTCCA-CCCGTGT-GAACTGAATTTGTTGCTTTGGCGGGCCGGGCT---CGACCTACCGGCTCCGGCTGGGGAGTGCCCGCCAGAGAAGCCCCAACTCGTGCAGTTAGTGCAGTCTGAG-----AAAAACTTAATAAGTAAAACTTTCAACAACGGATCTCTTGGCTCTGGCATCGATGAAGAACGCAGCGAAATGCGATAAGTAATGTGAAT-TGCAGAATTTAGTGAATCATCGAATCTTTGAACGCACATTGCGCCCCCCGGTATTCCGAGGGGCATGCCTGTTCGAGCGTCAGAACATCCTCTCAAGCCTGGCTTGGTCTTGGGGCGCG-CCGGCTCGGCGTCCCCTAAACAGAGTGGCGGTACCGTTGTGCTCTC-CGCGTAGTCACGTATCTCGC-GACAG-AGTGGCGAC--GGGACCTGCCAAAACCCACCTATTTTTTTGGACCCGCTGAACTTAAGCATATCAATAAGCGGAGGAAAAGAAACCAACAGGGATTACCTCAGTAACGGCGAGTGAAGCGGTAACAGCTCAAATTTGAAATCTGGCTCCTTTGGGGTCCGAGTTGTAATTTGTAGAAGATGCTTTGGGTGTGGGCCTGGCC-TAAGTTCCTTGGAACAGGACGTCGTAGAGGGTGAGAATCCCGTATGCGGCTGGCGCCCGCGCCCATGTAAAGCTCTTTCGACGAGTCGAGTTGTTTGGGAATGCAGCTCTAAATGGGTGGTAAATTTCATCTAAAGCTAAATATTGG-CCAGAGACCGATAGCGCACAAGTAGAGTGATCGAAAGATGAAAAGCACTTTGGAAAGAGAGTTAAACAGTACGTGAAATTGTTGAAAGGGAAGCGCTGGCAACCAGACTTGGGCGCTGTTGATCCGTTAGGGTTCTCCCTGGGGTACTCAGCAGTGCGCAGGCCAGCATCGGTTT-GGGGGGTTGGAGAAAGGCTGGTGGAATGTGGCTGCCTTCGGGCAGTGTTATAGCCACCGGTGGCATGCAGCCTCCCCGGACCGAGGACCGCGCTTCGGCTAGGATGCTGGCGTAATGGTTGTCAGCGACCCGTCTTGAAACACGGACCAAGGAGTCTAACATCTATGCGAGTGTTTGGGTGTCAAACCCATACGCGGAATGAAAGTGAACGTAGTCTGTGGATTAGTGGCCGATGGCTACCCTGACCCTAAGACACTCGGGGGAAAGCTGATGTTGGTAACCGTCTCTGGACGTGACGCGACAGAGGTCTCCTCCTCTTGCCGGGCGCATGGTGCACCTGAGAATGGCTTGTCAGCCGGCCTCAGTGTGTAGCGGACCGCTCGGTGGGAAACTCAGTGGGGGCACATGGATGGTTGGTAGGGAGCGACGAGCCTAGCTCTCGCG-CCCGCTGACCGCGCACGTTGGGGCAACCTAACGCTGCGCCTCTCAGTGAACTACTCGGCCCTGCGTGCAGGGCGCTCAGGGGAGCTTGCTCTCCTGGAACGATAGTTACCTGGTTGATTCTGCCAGTAGTCATATGCTTGTCTC
>P. pannosa ex Rosa multiflora PM2023101721 Xinjiang
CTG-AGCGC-GAAGCCA-CGCAGGACGCTTGTCCT---GCGCGGCTGACCCTCCA-CCCGTGT-GAACTGAATTTGTTGCTTTGGCGGGCCGGGCT---CGACCTACCGGCTCCGGCTGGGGAGTGCCCGCCAGAGAAGCCCCAACTCGTGCAGTTAGTGCAGTCTGAG-----AAAAACTTAATAAGTAAAACTTTCAACAACGGATCTCTTGGCTCTGGCATCGATGAAGAACGCAGCGAAATGCGATAAGTAATGTGAAT-TGCAGAATTTAGTGAATCATCGAATCTTTGAACGCACATTGCGCCCCCCGGTATTCCGAGGGGCATGCCTGTTCGAGCGTCAGAACATCCTCTCAAGCCTGGCTTGGTCTTGGGGCGCG-CCGGCTCGGCGTCCCCTAAACAGAGTGGCGGTACCGTTGTGCTCTC-CGCGTAGTCACGTATCTCGC-GACAG-AGTGGCGAC--GGGACCTGCCAAAACCCACCTATTTTTTTGGACCCGCTGAACTTAAGCATATCAATAAGCGGAGGAAAAGAAACCAACAGGGATTACCTCAGTAACGGCGAGTGAAGCGGTAACAGCTCAAATTTGAAATCTGGCTCCTTTGGGGTCCGAGTTGTAATTTGTAGAAGATGCTTTGGGTGTGGGCCTGGCC-TAAGTTCCTTGGAACAGGACGTCGTAGAGGGTGAGAATCCCGTATGCGGCTGGCGCCCGCGCCCATGTAAAGCTCTTTCGACGAGTCGAGTTGTTTGGGAATGCAGCTCTAAATGGGTGGTAAATTTCATCTAAAGCTAAATATTGG-CCAGAGACCGATAGCGCACAAGTAGAGTGATCGAAAGATGAAAAGCACTTTGGAAAGAGAGTTAAACAGTACGTGAAATTGTTGAAAGGGAAGCGCTGGCAACCAGACTTGGGCGCTGTTGATCCGTTAGGGTTCTCCCTGGGGTACTCAGCAGTGCGCAGGCCAGCATCGGTTT-GGGGGGTTGGAGAAAGGCTGGTGGAATGTGGCTGCCTTCGGGCAGTGTTATAGCCACCGGTGGCATGCAGCCTCCCCGGACCGAGGACCGCGCTTCGGCTAGGATGCTGGCGTAATGGTTGTCAGCGACCCGTCTTGAAACACGGACCAAGGAGTCTAACATCTATGCGAGTGTTTGGGTGTCAAACCCATACGCGGAATGAAAGTGAACGTAGTCTGTGGATTAGTGGCCGATGGCTACCCTGACCCTAAGACACTCGGGGGAAAGCTGATGTTGGTAACCGTCTCTGGACGTGACGCGACAGAGGTCTCCTCCTCTTGCCGGGCGCATGGTGCACCTGAGAATGGCTTGTCAGCCGGCCTCAGTGTGTAGCGGACCGCTCGGTGGGAAACTCAGTGGGGGCACATGGATGGTTGGTAGGGAGCGACGAGCCTAGCTCTCGCG-CCCGCTGACCGCGCACGTTGGGGCAACCTAACGCTGCGCCTCTCAGTGAACTACTCGGCCCTGCGTGCAGGGCGCTCAGGGGAGCTTGCTCTCCTGGAACGATAGTTACCTGGTTGATTCTGCCAGTAGTCATATGCTTGTCTC
>P. pannosa ex Rosa multiflora PM2023101514 Xinjiang
CTG-AGCGC-GAAGCCA-CGCAGGACGCTTGTCCT---GCGCGGCTGACCCTCCA-CCCGTGT-GAACTGAATTTGTTGCTTTGGCGGGCCGGGCT---CGACCTACCGGCTCCGGCTGGGGAGTGCCCGCCAGAGAAGCCCCAACTCGTGCAGTTAGTGCAGTCTGAG-----AAAAACTTAATAAGTAAAACTTTCAACAACGGATCTCTTGGCTCTGGCATCGATGAAGAACGCAGCGAAATGCGATAAGTAATGTGAAT-TGCAGAATTTAGTGAATCATCGAATCTTTGAACGCACATTGCGCCCCCCGGTATTCCGAGGGGCATGCCTGTTCGAGCGTCAGAACATCCTCTCAAGCCTGGCTTGGTCTTGGGGCGCG-CCGGCTCGGCGTCCCCTAAACAGAGTGGCGGTACCGTTGTGCTCTC-CGCGTAGTCACGTATCTCGC-GACAG-AGTGGCGAC--GGGACCTGCCAAAACCCACCTATTTTTTTGGACCCGCTGAACTTAAGCATATCAATAAGCGGAGGAAAAGAAACCAACAGGGATTACCTCAGTAACGGCGAGTGAAGCGGTAACAGCTCAAATTTGAAATCTGGCTCCTTTGGGGTCCGAGTTGTAATTTGTAGAAGATGCTTTGGGTGTGGGCCTGGCC-TAAGTTCCTTGGAACAGGACGTCGTAGAGGGTGAGAATCCCGTATGCGGCTGGCGCCCGCGCCCATGTAAAGCTCTTTCGACGAGTCGAGTTGTTTGGGAATGCAGCTCTAAATGGGTGGTAAATTTCATCTAAAGCTAAATATTGG-CCAGAGACCGATAGCGCACAAGTAGAGTGATCGAAAGATGAAAAGCACTTTGGAAAGAGAGTTAAACAGTACGTGAAATTGTTGAAAGGGAAGCGCTGGCAACCAGACTTGGGCGCTGTTGATCCGTTAGGGTTCTCCCTGGGGTACTCAGCAGTGCGCAGGCCAGCATCGGTTT-GGGGGGTTGGAGAAAGGCTGGTGGAATGTGGCTGCCTTCGGGCAGTGTTATAGCCACCGGTGGCATGCAGCCTCCCCGGACCGAGGACCGCGCTTCGGCTAGGATGCTGGCGTAATGGTTGTCAGCGACCCGTCTTGAAACACGGACCAAGGAGTCTAACATCTATGCGAGTGTTTGGGTGTCAAACCCATACGCGGAATGAAAGTGAACGTAGTCTGTGGATTAGTGGCCGATGGCTACCCTGACCCTAAGACACTCGGGGGAAAGCTGATGTTGGTAACCGTCTCTGGACGTGACGCGACAGAGGTCTCCTCCTCTTGCCGGGCGCATGGTGCACCTGAGAATGGCTTGTCAGCCGGCCTCAGTGTGTAGCGGACCGCTCGGTGGGAAACTCAGTGGGGGCACATGGATGGTTGGTAGGGAGCGACGAGCCTAGCTCTCGCG-CCCGCTGACCGCGCACGTTGGGGCAACCTAACGCTGCGCCTCTCAGTGAACTACTCGGCCCTGCGTGCAGGGCGCTCAGGGGAGCTTGCTCTCCTGGAACGATAGTTACCTGGTTGATTCTGCCAGTAGTCATATGCTTGTCTC
>P. pannosa ex Rosa multiflora PM2021040324 Yunnan
CTG-AGCGC-GAAGCCA-CGCAGGACGCTTGTCCT---GCGCGGCTGACCCTCCA-CCCGTGT-GAACTGAATTTGTTGCTTTGGCGGGCCGGGCT---CGACCTACCGGCTCCGGCTGGGGAGTGCCCGCCAGAGAAGCCCCAACTCGTGCAGTTAGTGCAGTCTGAG-----AAAAACTTAATAAGTAAAACTTTCAACAACGGATCTCTTGGCTCTGGCATCGATGAAGAACGCAGCGAAATGCGATAAGTAATGTGAAT-TGCAGAATTTAGTGAATCATCGAATCTTTGAACGCACATTGCGCCCCCCGGTATTCCGAGGGGCATGCCTGTTCGAGCGTCAGAACATCCTCTCAAGCCTGGCTTGGTCTTGGGGCGCG-CCGGCTCGGCGTCCCCTAAACAGAGTGGCGGTACCGTTGTGCTCTC-CGCGTAGTCACGTATCTCGC-GACAG-AGTGGCGAC--GGGACCTGCCAAAACCCACCTATTTTTTTGGACCCGCTGAACTTAAGCATATCAATAAGCGGAGGAAAAGAAACCAACAGGGATTACCTCAGTAACGGCGAGTGAAGCGGTAACAGCTCAAATTTGAAATCTGGCTCCTTTGGGGTCCGAGTTGTAATTTGTAGAAGATGCTTTGGGTGTGGGCCTGGCC-TAAGTTCCTTGGAACAGGACGTCGTAGAGGGTGAGAATCCCGTATGCGGCTGGCGCCCGCGCCCATGTAAAGCTCTTTCGACGAGTCGAGTTGTTTGGGAATGCAGCTCTAAATGGGTGGTAAATTTCATCTAAAGCTAAATATTGG-CCAGAGACCGATAGCGCACAAGTAGAGTGATCGAAAGATGAAAAGCACTTTGGAAAGAGAGTTAAACAGTACGTGAAATTGTTGAAAGGGAAGCGCTGGCAACCAGACTTGGGCGCTGTTGATCCGTTAGGGTTCTCCCTGGGGTACTCAGCAGTGCGCAGGCCAGCATCGGTTT-GGGGGGTTGGAGAAAGGCTGGTGGAATGTGGCTGCCTTCGGGCAGTGTTATAGCCACCGGTGGCATGCAGCCTCCCCGGACCGAGGACCGCGCTTCGGCTAGGATGCTGGCGTAATGGTTGTCAGCGACCCGTCTTGAAACACGGACCAAGGAGTCTAACATCTATGCGAGTGTTTGGGTGTCAAACCCATACGCGGAATGAAAGTGAACGTAGTCTGTGGATTAGTGGCCGATGGCTACCCTGACCCTAAGACACTCGGGGGAAAGCTGATGTTGGTAACCGTCTCTGGACGTGACGCGACAGAGGTCTCCTCCTCTTGCCGGGCGCATGGTGCACCTGAGAATGGCTTGTCAGCCGGCCTCAGTGTGTAGCGGACCGCTCGGTGGGAAACTCAGTGGGGGCACATGGATGGTTGGTAGGGAGCGACGAGCCTAGCTCTCGCG-CCCGCTGACCGCGCACGTTGGGGCAACCTAACGCTGCGCCTCTCAGTGAACTACTCGGCCCTGCGTGCAGGGCGCTCAGGGGAGCTTGCTCTCCTGGAACGATAGTTACCTGGTTGATTCTGCCAGTAGTCATATGCTTGTCTC
>P. pannosa ex Rosa multiflora PM2022082303 Yunnan
CTG-AGCGC-GAAGCCA-CGCAGGACGCTTGTCCT---GCGCGGCTGACCCTCCA-CCCGTGT-GAACTGAATTTGTTGCTTTGGCGGGCCGGGCT---CGACCTACCGGCTCCGGCTGGGGAGTGCCCGCCAGAGAAGCCCCAACTCGTGCAGTTAGTGCAGTCTGAG-----AAAAACTTAATAAGTAAAACTTTCAACAACGGATCTCTTGGCTCTGGCATCGATGAAGAACGCAGCGAAATGCGATAAGTAATGTGAAT-TGCAGAATTTAGTGAATCATCGAATCTTTGAACGCACATTGCGCCCCCCGGTATTCCGAGGGGCATGCCTGTTCGAGCGTCAGAACATCCTCTCAAGCCTGGCTTGGTCTTGGGGCGCG-CCGGCTCGGCGTCCCCTAAACAGAGTGGCGGTACCGTTGTGCTCTC-CGCGTAGTCACGTATCTCGC-GACAG-AGTGGCGAC--GGGACCTGCCAAAACCCACCTATTTTTTTGGACCCGCTGAACTTAAGCATATCAATAAGCGGAGGAAAAGAAACCAACAGGGATTACCTCAGTAACGGCGAGTGAAGCGGTAACAGCTCAAATTTGAAATCTGGCTCCTTTGGGGTCCGAGTTGTAATTTGTAGAAGATGCTTTGGGTGTGGGCCTGGCC-TAAGTTCCTTGGAACAGGACGTCGTAGAGGGTGAGAATCCCGTATGCGGCTGGCGCCCGCGCCCATGTAAAGCTCTTTCGACGAGTCGAGTTGTTTGGGAATGCAGCTCTAAATGGGTGGTAAATTTCATCTAAAGCTAAATATTGG-CCAGAGACCGATAGCGCACAAGTAGAGTGATCGAAAGATGAAAAGCACTTTGGAAAGAGAGTTAAACAGTACGTGAAATTGTTGAAAGGGAAGCGCTGGCAACCAGACTTGGGCGCTGTTGATCCGTTAGGGTTCTCCCTGGGGTACTCAGCAGTGCGCAGGCCAGCATCGGTTT-GGGGGGTTGGAGAAAGGCTGGTGGAATGTGGCTGCCTTCGGGCAGTGTTATAGCCACCGGTGGCATGCAGCCTCCCCGGACCGAGGACCGCGCTTCGGCTAGGATGCTGGCGTAATGGTTGTCAGCGACCCGTCTTGAAACACGGACCAAGGAGTCTAACATCTATGCGAGTGTTTGGGTGTCAAACCCATACGCGGAATGAAAGTGAACGTAGTCTGTGGATTAGTGGCCGATGGCTACCCTGACCCTAAGACACTCGGGGGAAAGCTGATGTTGGTAACCGTCTCTGGACGTGACGCGACAGAGGTCTCCTCCTCTTGCCGGGCGCATGGTGCACCTGAGAATGGCTTGTCAGCCGGCCTCAGTGTGTAGCGGACCGCTCGGTGGGAAACTCAGTGGGGGCACATGGATGGTTGGTAGGGAGCGACGAGCCTAGCTCTCGCG-CCCGCTGACCGCGCACGTTGGGGCAACCTAACGCCGCGCCTCTCAGTGAACTACTCGGCCCTGCGTGCAGGGCGCTCAGGGGAGCTTGCTCTCCTGGAACGATAGTTACCTGGTTGATTCTGCCAGTAGTCATATGCTTGTCTC
>P. pannosa ex Rosa multiflora PM2019101618 Jiangsu
CTG-AGCGC-GAAGCCA-CGCAGGACGCTTGTCCT---GCGCGGCTGACCCTCCA-CCCGTGT-GAACTGAATTTGTTGCTTTGGCGGGCCGGGCT---CGACCTACCGGCTCCGGCTGGGGAGTGCCCGCCAGAGAAGCCCCAACTCGTGCAGTTAGTGCAGTCTGAG-----AAAAACTTAATAAGTAAAACTTTCAACAACGGATCTCTTGGCTCTGGCATCGATGAAGAACGCAGCGAAATGCGATAAGTAATGTGAAT-TGCAGAATTTAGTGAATCATCGAATCTTTGAACGCACATTGCGCCCCCCGGTATTCCGAGGGGCATGCCTGTTCGAGCGTCAGAACATCCTCTCAAGCCTGGCTTGGTCTTGGGGCGCG-CCGGCTCGGCGTCCCCTAAACAGAGTGGCGGTACCGTTGTGCTCTC-CGCGTAGTCACGTATCTCGC-GACAG-AGTGGCGAC--GGGACCTGCCAAAACCCACCTATTTTTTTGGACCCGCTGAACTTAAGCATATCAATAAGCGGAGGAAAAGAAACCAACAGGGATTACCTCAGTAACGGCGAGTGAAGCGGTAACAGCTCAAATTTGAAATCTGGCTCCTTTGGGGTCCGAGTTGTAATTTGTAGAAGATGCTTTGGGTGTGGGCCTGGCC-TAAGTTCCTTGGAACAGGACGTCGTAGAGGGTGAGAATCCCGTATGCGGCTGGCGCCCGCGCCCATGTAAAGCTCTTTCGACGAGTCGAGTTGTTTGGGAATGCAGCTCTAAATGGGTGGTAAATTTCATCTAAAGCTAAATATTGG-CCAGAGACCGATAGCGCACAAGTAGAGTGATCGAAAGATGAAAAGCACTTTGGAAAGAGAGTTAAACAGTACGTGAAATTGTTGAAAGGGAAGCGCTGGCAACCAGACTTGGGCGCTGTTGATCCGTTAGGGTTCTCCCTGGGGTACTCAGCAGTGCGCAGGCCAGCATCGGTTT-GGGGGGTTGGAGAAAGGCTGGTGGAATGTGGCTGCCTTCGGGCAGTGTTATAGCCACCGGTGGCATGCAGCCTCCCCGGACCGAGGACCGCGCTTCGGCTAGGATGCTGGCGTAATGGTTGTCAGCGACCCGTCTTGAAACACGGACCAAGGAGTCTAACATCTATGCGAGTGTTTGGGTGTCAAACCCATACGCGGAATGAAAGTGAACGTAGTCTGTGGATTAGTGGCCGATGGCTACCCTGACCCTAAGACACTCGGGGGAAAGCTGATGTTGGTAACCGTCTCTGGACGTGACGCGACAGAGGTCTCCTCCTCTTGCCGGGCGCATGGTGCACCTGAGAATGGCTTGTCAGCCGGCCTCAGTGTGTAGCGGACCGCTCGGTGGGAAACTCAGTGGGGGCACATGGATGGTTGGTAGGGAGCGACGAGCCTAGCTCTCGCG-CCCGCTGACCGCGCACGTTGGGGCAACCTAACGCCGCGCCTCTCAGTGAACTACTCGGCCCTGCGTGCAGGGCGCTCAGGGGAGCTTGCTCTCCTGGAACGATAGTTACCTGGTTGATTCTGCCAGTAGTCATATGCTTGTCTC
>P. pannosa ex Rosa rugosa PM2023101728 Gansu
CTG-AGCGC-GAAGCCA-CGCAGGACGCTTGTCCT---GCGCGGCTGACCCTCCA-CCCGTGT-GAACTGAATTTGTTGCTTTGGCGGGCCGGGCT---CGACCTACCGGCTCCGGCTGGGGAGTGCCCGCCAGAGAAGCCCCAACTCGTGCAGTTAGTGCAGTCTGAG-----AAAAACTTAATAAGTAAAACTTTCAACAACGGATCTCTTGGCTCTGGCATCGATGAAGAACGCAGCGAAATGCGATAAGTAATGTGAAT-TGCAGAATTTAGTGAATCATCGAATCTTTGAACGCACATTGCGCCCCCCGGTATTCCGAGGGGCATGCCTGTTCGAGCGTCAGAACATCCTCTCAAGCCTGGCTTGGTCTTGGGGCGCG-CCGGCTCGGCGTCCCCTAAACAGAGTGGCGGTACCGTTGTGCTCTC-CGCGTAGTCACGTATCTCGC-GACAG-AGTGGCGAC--GGGACCTGCCAAAACCCACCTATTTTTTTGGACCCGCTGAACTTAAGCATATCAATAAGCGGAGGAAAAGAAACCAACAGGGATTACCTCAGTAACGGCGAGTGAAGCGGTAACAGCTCAAATTTGAAATCTGGCTCCTTTGGGGTCCGAGTTGTAATTTGTAGAAGATGCTTTGGGTGTGGGCCTGGCC-TAAGTTCCTTGGAACAGGACGTCGTAGAGGGTGAGAATCCCGTATGCGGCTGGCGCCCGCGCCCATGTAAAGCTCTTTCGACGAGTCGAGTTGTTTGGGAATGCAGCTCTAAATGGGTGGTAAATTTCATCTAAAGCTAAATATTGG-CCAGAGACCGATAGCGCACAAGTAGAGTGATCGAAAGATGAAAAGCACTTTGGAAAGAGAGTTAAACAGTACGTGAAATTGTTGAAAGGGAAGCGCTGGCAACCAGACTTGGGCGCTGTTGATCCGTTAGGGTTCTCCCTGGGGTACTCAGCAGTGCGCAGGCCAGCATCGGTTT-GGGGGGTTGGAGAAAGGCTGGTGGAATGTGGCTGCCTTCGGGCAGTGTTATAGCCACCGGTGGCATGCAGCCTCCCCGGACCGAGGACCGCGCTTCGGCTAGGATGCTGGCGTAATGGTTGTCAGCGACCCGTCTTGAAACACGGACCAAGGAGTCTAACATCTATGCGAGTGTTTGGGTGTCAAACCCATACGCGGAATGAAAGTGAACGTAGTCTGTGGATTAGTGGCCGATGGCTACCCTGACCCTAAGACACTCGGGGGAAAGCTGATGTTGGTAACCGTCTCTGGACGTGACGCGACAGAGGTCTCCTCCTCTTGCCGGGCGCATGGTGCACCTGAGAATGGCTTGTCAGCCGGCCTCAGTGTGTAGCGGACCGCTCGGTGGGAAACTCAGTGGGGGCACATGGATGGTTGGTAGGGAGCGACGAGCCTAGCTCTCGCG-CCCGCTGACCGCGCACGTTGGGGCAACCTAACGCTGCGCCTCTCAGTGAACTACTCGGCCCTGCGTGCAGGGCGCTCAGGGGAGCTTGCTCTCCTGGAACGATAGTTACCTGGTTGATTCTGCCAGTAGTCATATGCTTGTCTC
>P. pannosa ex Rosa rugosa PM2018092148 Gansu
CTG-AGCGC-GAAGCCA-CGCAGGACGCTTGTCCT---GCGCGGCTGACCCTCCA-CCCGTGT-GAACTGAATTTGTTGCTTTGGCGGGCCGGGCT---CGACCTACCGGCTCCGGCTGGGGAGTGCCCGCCAGAGAAGCCCCAACTCGTGCAGTTAGTGCAGTCTGAG-----AAAAACTTAATAAGTAAAACTTTCAACAACGGATCTCTTGGCTCTGGCATCGATGAAGAACGCAGCGAAATGCGATAAGTAATGTGAAT-TGCAGAATTTAGTGAATCATCGAATCTTTGAACGCACATTGCGCCCCCCGGTATTCCGAGGGGCATGCCTGTTCGAGCGTCAGAACATCCTCTCAAGCCTGGCTTGGTCTTGGGGCGCG-CCGGCTCGGCGTCCCCTAAACAGAGTGGCGGTACCGTTGTGCTCTC-CGCGTAGTCACGTATCTCGC-GACAG-AGTGGCGAC--GGGACCTGCCAAAACCCACCTATTTTTTTGGACCCGCTGAACTTAAGCATATCAATAAGCGGAGGAAAAGAAACCAACAGGGATTACCTCAGTAACGGCGAGTGAAGCGGTAACAGCTCAAATTTGAAATCTGGCTCCTTTGGGGTCCGAGTTGTAATTTGTAGAAGATGCTTTGGGTGTGGGCCTGGCC-TAAGTTCCTTGGAACAGGACGTCGTAGAGGGTGAGAATCCCGTATGCGGCTGGCGCCCGCGCCCATGTAAAGCTCTTTCGACGAGTCGAGTTGTTTGGGAATGCAGCTCTAAATGGGTGGTAAATTTCATCTAAAGCTAAATATTGG-CCAGAGACCGATAGCGCACAAGTAGAGTGATCGAAAGATGAAAAGCACTTTGGAAAGAGAGTTAAACAGTACGTGAAATTGTTGAAAGGGAAGCGCTGGCAACCAGACTTGGGCGCTGTTGATCCGTTAGGGTTCTCCCTGGGGTACTCAGCAGTGCGCAGGCCAGCATCGGTTT-GGGGGGTTGGAGAAAGGCTGGTGGAATGTGGCTGCCTTCGGGCAGTGTTATAGCCACCGGTGGCATGCAGCCTCCCCGGACCGAGGACCGCGCTTCGGCTAGGATGCTGGCGTAATGGTTGTCAGCGACCCGTCTTGAAACACGGACCAAGGAGTCTAACATCTATGCGAGTGTTTGGGTGTCAAACCCATACGCGGAATGAAAGTGAACGTAGTCTGTGGATTAGTGGCCGATGGCTACCCTGACCCTAAGACACTCGGGGGAAAGCTGATGTTGGTAACCGTCTCTGGACGTGACGCGACAGAGGTCTCCTCCTCTTGCCGGGCGCATGGTGCACCTGAGAATGGCTTGTCAGCCGGCCTCAGTGTGTAGCGGACCGCTCGGTGGGAAACTCAGTGGGGGCACATGGATGGTTGGTAGGGAGCGACGAGCCTAGCTCTCGCG-CCCGCTGACCGCGCACGTTGGGGCAACCTAACGCTGCGCCTCTCAGTGAACTACTCGGCCCTGCGTGCAGGGCGCTCAGGGGAGCTTGCTCTCCTGGAACGATAGTTACCTGGTTGATTCTGCCAGTAGTCATATGCTTGTCTC
>P. pannosa ex Rosa rugosa PM2013100803 Xizang
CTG-AGCGC-GAAGCCA-CGCAGGACGCTTGTCCT---GCGCGGCTGACCCTCCA-CCCGTGT-GAACTGAATTTGTTGCTTTGGCGGGCCGGGCT---CGACCTACCGGCTCCGGCTGGGGAGTGCCCGCCAGAGAAGCCCCAACTCGTGCAGTTAGTGCAGTCTGAG-----AAAAACTTAATAAGTAAAACTTTCAACAACGGATCTCTTGGCTCTGGCATCGATGAAGAACGCAGCGAAATGCGATAAGTAATGTGAAT-TGCAGAATTTAGTGAATCATCGAATCTTTGAACGCACATTGCGCCCCCCGGTATTCCGAGGGGCATGCCTGTTCGAGCGTCAGAACATCCTCTCAAGCCTGGCTTGGTCTTGGGGCGCG-CCGGCTCGGCGTCCCCTAAACAGAGTGGCGGTACCGTTGTGCTCTC-CGCGTAGTCACGTATCTCGC-GACAG-AGTGGCGAC--GGGACCTGCCAAAACCCACCTATTTTTTTGGACCCGCTGAACTTAAGCATATCAATAAGCGGAGGAAAAGAAACCAACAGGGATTACCTCAGTAACGGCGAGTGAAGCGGTAACAGCTCAAATTTGAAATCTGGCTCCTTTGGGGTCCGAGTTGTAATTTGTAGAAGATGCTTTGGGTGTGGGCCTGGCC-TAAGTTCCTTGGAACAGGACGTCGTAGAGGGTGAGAATCCCGTATGCGGCTGGCGCCCGCGCCCATGTAAAGCTCTTTCGACGAGTCGAGTTGTTTGGGAATGCAGCTCTAAATGGGTGGTAAATTTCATCTAAAGCTAAATATTGG-CCAGAGACCGATAGCGCACAAGTAGAGTGATCGAAAGATGAAAAGCACTTTGGAAAGAGAGTTAAACAGTACGTGAAATTGTTGAAAGGGAAGCGCTGGCAACCAGACTTGGGCGCTGTTGATCCGTTAGGGTTCTCCCTGGGGTACTCAGCAGTGCGCAGGCCAGCATCGGTTT-GGGGGGTTGGAGAAAGGCTGGTGGAATGTGGCTGCCTTCGGGCAGTGTTATAGCCACCGGTGGCATGCAGCCTCCCCGGACCGAGGACCGCGCTTCGGCTAGGATGCTGGCGTAATGGTTGTCAGCGACCCGTCTTGAAACACGGACCAAGGAGTCTAACATCTATGCGAGTGTTTGGGTGTCAAACCCATACGCGGAATGAAAGTGAACGTAGTCTGTGGATTAGTGGCCGATGGCTACCCTGACCCTAAGACACTCGGGGGAAAGCTGATGTTGGTAACCGTCTCTGGACGTGACGCGACAGAGGTCTCCTCCTCTTGCCGGGCGCATGGTGCACCTGAGAATGGCTTGTCAGCCGGCCTCAGTGTGTAGCGGACCGCTCGGTGGGAAACTCAGTGGGGGCACATGGATGGTTGGTAGGGAGCGACGAGCCTAGCTCTCGCG-CCCGCTGACCGCGCACGTTGGGGCAACCTAACGCTGCGCCTCTCAGTGAACTACTCGGCCCTGCGTGCAGGGCGCTCAGGGGAGCTTGCTCTCCTGGAACGATAGTTACCTGGTTGATTCTGCCAGTAGTCATATGCTTGTCTC
>P. pannosa ex Rosa rugosa PM2023102108 Xinjiang
CTG-AGCGC-GAAGCCA-CGCAGGACGCTTGTCCT---GCGCGGCTGACCCTCCA-CCCGTGT-GAACTGAATTTGTTGCTTTGGCGGGCCGGGCT---CGACCTACCGGCTCCGGCTGGGGAGTGCCCGCCAGAGAAGCCCCAACTCGTGCAGTTAGTGCAGTCTGAG-----AAAAACTTAATAAGTAAAACTTTCAACAACGGATCTCTTGGCTCTGGCATCGATGAAGAACGCAGCGAAATGCGATAAGTAATGTGAAT-TGCAGAATTTAGTGAATCATCGAATCTTTGAACGCACATTGCGCCCCCCGGTATTCCGAGGGGCATGCCTGTTCGAGCGTCAGAACATCCTCTCAAGCCTGGCTTGGTCTTGGGGCGCG-CCGGCTCGGCGTCCCCTAAACAGAGTGGCGGTACCGTTGTGCTCTC-CGCGTAGTCACGTATCTCGC-GACAG-AGTGGCGAC--GGGACCTGCCAAAACCCACCTATTTTTTTGGACCCGCTGAACTTAAGCATATCAATAAGCGGAGGAAAAGAAACCAACAGGGATTACCTCAGTAACGGCGAGTGAAGCGGTAACAGCTCAAATTTGAAATCTGGCTCCTTTGGGGTCCGAGTTGTAATTTGTAGAAGATGCTTTGGGTGTGGGCCTGGCC-TAAGTTCCTTGGAACAGGACGTCGTAGAGGGTGAGAATCCCGTATGCGGCTGGCGCCCGCGCCCATGTAAAGCTCTTTCGACGAGTCGAGTTGTTTGGGAATGCAGCTCTAAATGGGTGGTAAATTTCATCTAAAGCTAAATATTGG-CCAGAGACCGATAGCGCACAAGTAGAGTGATCGAAAGATGAAAAGCACTTTGGAAAGAGAGTTAAACAGTACGTGAAATTGTTGAAAGGGAAGCGCTGGCAACCAGACTTGGGCGCTGTTGATCCGTTAGGGTTCTCCCTGGGGTACTCAGCAGTGCGCAGGCCAGCATCGGTTT-GGGGGGTTGGAGAAAGGCTGGTGGAATGTGGCTGCCTTCGGGCAGTGTTATAGCCACCGGTGGCATGCAGCCTCCCCGGACCGAGGACCGCGCTTCGGCTAGGATGCTGGCGTAATGGTTGTCAGCGACCCGTCTTGAAACACGGACCAAGGAGTCTAACATCTATGCGAGTGTTTGGGTGTCAAACCCATACGCGGAATGAAAGTGAACGTAGTCTGTGGATTAGTGGCCGATGGCTACCCTGACCCTAAGACACTCGGGGGAAAGCTGATGTTGGTAACCGTCTCTGGACGTGACGCGACAGAGGTCTCCTCCTCTTGCCGGGCGCATGGTGCACCTGAGAATGGCTTGTCAGCCGGCCTCAGTGTGTAGCGGACCGCTCGGTGGGAAACTCAGTGGGGGCACATGGATGGTTGGTAGGGAGCGACGAGCCTAGCTCTCGCG-CCCGCTGACCGCGCACGTTGGGGCAACCTAACGCTGCGCCTCTCAGTGAACTACTCGGCCCTGCGTGCAGGGCGCTCAGGGGAGCTTGCTCTCCTGGAACGATAGTTACCTGGTTGATTCTGCCAGTAGTCATATGCTTGTCTC
>P. pannosa ex Rosa rugosa PM2023101201 Xinjiang
CTG-AGCGC-GAAGCCA-CGCAGGACGCTTGTCCT---GCGCGGCTGACCCTCCA-CCCGTGT-GAACTGAATTTGTTGCTTTGGCGGGCCGGGCT---CGACCTACCGGCTCCGGCTGGGGAGTGCCCGCCAGAGAAGCCCCAACTCGTGCAGTTAGTGCAGTCTGAG-----AAAAACTTAATAAGTAAAACTTTCAACAACGGATCTCTTGGCTCTGGCATCGATGAAGAACGCAGCGAAATGCGATAAGTAATGTGAAT-TGCAGAATTTAGTGAATCATCGAATCTTTGAACGCACATTGCGCCCCCCGGTATTCCGAGGGGCATGCCTGTTCGAGCGTCAGAACATCCTCTCAAGCCTGGCTTGGTCTTGGGGCGCG-CCGGCTCGGCGTCCCCTAAACAGAGTGGCGGTACCGTTGTGCTCTC-CGCGTAGTCACGTATCTCGC-GACAG-AGTGGCGAC--GGGACCTGCCAAAACCCACCTATTTTTTTGGACCCGCTGAACTTAAGCATATCAATAAGCGGAGGAAAAGAAACCAACAGGGATTACCTCAGTAACGGCGAGTGAAGCGGTAACAGCTCAAATTTGAAATCTGGCTCCTTTGGGGTCCGAGTTGTAATTTGTAGAAGATGCTTTGGGTGTGGGCCTGGCC-TAAGTTCCTTGGAACAGGACGTCGTAGAGGGTGAGAATCCCGTATGCGGCTGGCGCCCGCGCCCATGTAAAGCTCTTTCGACGAGTCGAGTTGTTTGGGAATGCAGCTCTAAATGGGTGGTAAATTTCATCTAAAGCTAAATATTGG-CCAGAGACCGATAGCGCACAAGTAGAGTGATCGAAAGATGAAAAGCACTTTGGAAAGAGAGTTAAACAGTACGTGAAATTGTTGAAAGGGAAGCGCTGGCAACCAGACTTGGGCGCTGTTGATCCGTTAGGGTTCTCCCTGGGGTACTCAGCAGTGCGCAGGCCAGCATCGGTTT-GGGGGGTTGGAGAAAGGCTGGTGGAATGTGGCTGCCTTCGGGCAGTGTTATAGCCACCGGTGGCATGCAGCCTCCCCGGACCGAGGACCGCGCTTCGGCTAGGATGCTGGCGTAATGGTTGTCAGCGACCCGTCTTGAAACACGGACCAAGGAGTCTAACATCTATGCGAGTGTTTGGGTGTCAAACCCATACGCGGAATGAAAGTGAACGTAGTCTGTGGATTAGTGGCCGATGGCTACCCTGACCCTAAGACACTCGGGGGAAAGCTGATGTTGGTAACCGTCTCTGGACGTGACGCGACAGAGGTCTCCTCCTCTTGCCGGGCGCATGGTGCACCTGAGAATGGCTTGTCAGCCGGCCTCAGTGTGTAGCGGACCGCTCGGTGGGAAACTCAGTGGGGGCACATGGATGGTTGGTAGGGAGCGACGAGCCTAGCTCTCGCG-CCCGCTGACCGCGCACGTTGGGGCAACCTAACGCTGCGCCTCTCAGTGAACTACTCGGCCCTGCGTGCAGGGCGCTCAGGGGAGCTTGCTCTCCTGGAACGATAGTTACCTGGTTGATTCTGCCAGTAGTCATATGCTTGTCTC
>P. pannosa ex Rosa sp. PM2020092628 Liaoning
CTG-AGCGC-GAAGCCA-CGCAGGACGCTTGTCCT---GCGCGGCTGACCCTCCA-CCCGTGT-GAACTGAATTTGTTGCTTTGGCGGGCCGGGCT---CGACCTACCGGCTCCGGCTGGGGAGTGCCCGCCAGAGAAGCCCCAACTCGTGCAGTTAGTGCAGTCTGAG-----AAAAACTTAATAAGTAAAACTTTCAACAACGGATCTCTTGGCTCTGGCATCGATGAAGAACGCAGCGAAATGCGATAAGTAATGTGAAT-TGCAGAATTTAGTGAATCATCGAATCTTTGAACGCACATTGCGCCCCCCGGTATTCCGAGGGGCATGCCTGTTCGAGCGTCAGAACATCCTCTCAAGCCTGGCTTGGTCTTGGGGCGCG-CCGGCTCGGCGTCCCCTAAACAGAGTGGCGGTACCGTTGTGCTCTC-CGCGTAGTCACGTATCTCGC-GACAG-AGTGGCGAC--GGGACCTGCCAAAACCCACCTATTTTTTTGGACCCGCTGAACTTAAGCATATCAATAAGCGGAGGAAAAGAAACCAACAGGGATTACCTCAGTAACGGCGAGTGAAGCGGTAACAGCTCAAATTTGAAATCTGGCTCCTTTGGGGTCCGAGTTGTAATTTGTAGAAGATGCTTTGGGTGTGGGCCTGGCC-TAAGTTCCTTGGAACAGGACGTCGTAGAGGGTGAGAATCCCGTATGCGGCTGGCGCCCGCGCCCATGTAAAGCTCTTTCGACGAGTCGAGTTGTTTGGGAATGCAGCTCTAAATGGGTGGTAAATTTCATCTAAAGCTAAATATTGG-CCAGAGACCGATAGCGCACAAGTAGAGTGATCGAAAGATGAAAAGCACTTTGGAAAGAGAGTTAAACAGTACGTGAAATTGTTGAAAGGGAAGCGCTGGCAACCAGACTTGGGCGCTGTTGATCCGTTAGGGTTCTCCCTGGGGTACTCAGCAGTGCGCAGGCCAGCATCGGTTT-GGGGGGTTGGAGAAAGGCTGGTGGAATGTGGCTGCCTTCGGGCAGTGTTATAGCCACCGGTGGCATGCAGCCTCCCCGGACCGAGGACCGCGCTTCGGCTAGGATGCTGGCGTAATGGTTGTCAGCGACCCGTCTTGAAACACGGACCAAGGAGTCTAACATCTATGCGAGTGTTTGGGTGTCAAACCCATACGCGGAATGAAAGTGAACGTAGTCTGTGGATTAGTGGCCGATGGCTACCCTGACCCTAAGACACTCGGGGGAAAGCTGATGTTGGTAACCGTCTCTGGACGTGACGCGACAGAGGTCTCCTCCTCTTGCCGGGCGCATGGTGCACCTGAGAATGGCTTGTCAGCCGGCCTCAGTGTGTAGCGGACCGCTCGGTGGGAAACTCAGTGGGGGCACATGGATGGTTGGTAGGGAGCGACGAGCCTAGCTCTCGCG-CCCGCTGACCGCGCACGTTGGGGCAACCTAACGCTGCGCCTCTCAGTGAACTACTCGGCCCTGCGTGCAGGGCGCTCAGGGGAGCTTGCTCTCCTGGAACGATAGTTACCTGGTTGATTCTGCCAGTAGTCATATGCTTGTCTC
>P. pannosa ex Rosa sp. PM2018081733 Shanxi
CTG-AGCGC-GAAGCCA-CGCAGGACGCTTGTCCT---GCGCGGCTGACCCTCCA-CCCGTGT-GAACTGAATTTGTTGCTTTGGCGGGCCGGGCT---CGACCTACCGGCTCCGGCTGGGGAGTGCCCGCCAGAGAAGCCCCAACTCGTGCAGTTAGTGCAGTCTGAG-----AAAAACTTAATAAGTAAAACTTTCAACAACGGATCTCTTGGCTCTGGCATCGATGAAGAACGCAGCGAAATGCGATAAGTAATGTGAAT-TGCAGAATTTAGTGAATCATCGAATCTTTGAACGCACATTGCGCCCCCCGGTATTCCGAGGGGCATGCCTGTTCGAGCGTCAGAACATCCTCTCAAGCCTGGCTTGGTCTTGGGGCGCG-CCGGCTCGGCGTCCCCTAAACAGAGTGGCGGTACCGTTGTGCTCTC-CGCGTAGTCACGTATCTCGC-GACAG-AGTGGCGAC--GGGACCTGCCAAAACCCACCTATTTTTTTGGACCCGCTGAACTTAAGCATATCAATAAGCGGAGGAAAAGAAACCAACAGGGATTACCTCAGTAACGGCGAGTGAAGCGGTAACAGCTCAAATTTGAAATCTGGCTCCTTTGGGGTCCGAGTTGTAATTTGTAGAAGATGCTTTGGGTGTGGGCCTGGCC-TAAGTTCCTTGGAACAGGACGTCGTAGAGGGTGAGAATCCCGTATGCGGCTGGCGCCCGCGCCCATGTAAAGCTCTTTCGACGAGTCGAGTTGTTTGGGAATGCAGCTCTAAATGGGTGGTAAATTTCATCTAAAGCTAAATATTGG-CCAGAGACCGATAGCGCACAAGTAGAGTGATCGAAAGATGAAAAGCACTTTGGAAAGAGAGTTAAACAGTACGTGAAATTGTTGAAAGGGAAGCGCTGGCAACCAGACTTGGGCGCTGTTGATCCGTTAGGGTTCTCCCTGGGGTACTCAGCAGTGCGCAGGCCAGCATCGGTTT-GGGGGGTTGGAGAAAGGCTGGTGGAATGTGGCTGCCTTCGGGCAGTGTTATAGCCACCGGTGGCATGCAGCCTCCCCGGACCGAGGACCGCGCTTCGGCTAGGATGCTGGCGTAATGGTTGTCAGCGACCCGTCTTGAAACACGGACCAAGGAGTCTAACATCTATGCGAGTGTTTGGGTGTCAAACCCATACGCGGAATGAAAGTGAACGT-----------------------------------------------------------------------------------------------------------------------------------------------------------------------------------------------------------------------------------------------------------------------------------------------------------------------------------------------------------------------------------------
>P. pannosa ex Rosa sp. PM2024091710 Xizang
CTG-AGCGC-GAAGCCA-CGCAGGACGCTTGTCCT---GCGCGGCTGACCCTCCA-CCCGTGT-GAACTGAATTTGTTGCTTTGGCGGGCCGGGCT---CGACCTACCGGCTCCGGCTGGGGAGTGCCCGCCAGAGAAGCCCCAACTCGTGCAGTTAGTGCAGTCTGAG-----AAAAACTTAATAAGTAAAACTTTCAACAACGGATCTCTTGGCTCTGGCATCGATGAAGAACGCAGCGAAATGCGATAAGTAATGTGAAT-TGCAGAATTTAGTGAATCATCGAATCTTTGAACGCACATTGCGCCCCCCGGTATTCCGAGGGGCATGCCTGTTCGAGCGTCAGAACATCCTCTCAAGCCTGGCTTGGTCTTGGGGCGCG-CCGGCTCGGCGTCCCCTAAACAGAGTGGCGGTACCGTTGTGCTCTC-CGCGTAGTCACGTATCTCGC-GACAG-AGTGGCGAC--GGGACCTGCCAAAACCCACCTATTTTTTTGGACCCGCTGAACTTAAGCATATCAATAAGCGGAGGAAAAGAAACCAACAGGGATTACCTCAGTAACGGCGAGTGAAGCGGTAACAGCTCAAATTTGAAATCTGGCTCCTTTGGGGTCCGAGTTGTAATTTGTAGAAGATGCTTTGGGTGTGGGCCTGGCC-TAAGTTCCTTGGAACAGGACGTCGTAGAGGGTGAGAATCCCGTATGCGGCTGGCGCCCGCGCCCATGTAAAGCTCTTTCGACGAGTCGAGTTGTTTGGGAATGCAGCTCTAAATGGGTGGTAAATTTCATCTAAAGCTAAATATTGG-CCAGAGACCGATAGCGCACAAGTAGAGTGATCGAAAGATGAAAAGCACTTTGGAAAGAGAGTTAAACAGTACGTGAAATTGTTGAAAGGGAAGCGCTGGCAACCAGACTTGGGCGCTGTTGATCCGTTAGGGTTCTCCCTGGGGTACTCAGCAGTGCGCAGGCCAGCATCGGTTT-GGGGGGTTGGAGAAAGGCTGGTGGAATGTGGCTGCCTTCGGGCAGTGTTATAGCCACCGGTGGCATGCAGCCTCCCCGGACCGAGGACCGCGCTTCGGCTAGGATGCTGGCGTAATGGTTGTCAGCGACCCGTCTTGAAACACGGACCAAGGAGTCTAACATCTATGCGAGTGTTTGGGTGTCAAACCCATACGCGGAATGAAAGTGAACGTAGTCTGTGGATTAGTGGCCGATGGCTACCCTGACCCTAAGACACTCGGGGGAAAGCTGATGTTGGTAACCGTCTCTGGACGTGACGCGACAGAGGTCTCCTCCTCTTGCCGGGCGCATGGTGCACCTGAGAATGGCTTGTCAGCCGGCCTCAGTGTGTAGCGGACCGCTCGGTGGGAAACTCAGTGGGGGCACATGGATGGTTGGTAGGGAGCGACGAGCCTAGCTCTCGCG-CCCGCTGACCGCGCACGTTGGGGCAACCTAACGCTGCGCCTCTCAGTGAACTACTCGGCCCTGCGTGCAGGGCGCTCAGGGGAGCTTGCTCTCCTGGAACGATAGTTACCTGGTTGATTCTGCCAGTAGTCATATGCTTGTCTC
>P. pannosa ex Rosa sp. PM2024091705 Xizang
CTG-AGCGC-GAAGCCA-CGCAGGACGCTTGTCCT---GCGCGGCTGACCCTCCA-CCCGTGT-GAACTGAATTTGTTGCTTTGGCGGGCCGGGCT---CGACCTACCGGCTCCGGCTGGGGAGTGCCCGCCAGAGAAGCCCCAACTCGTGCAGTTAGTGCAGTCTGAG-----AAAAACTTAATAAGTAAAACTTTCAACAACGGATCTCTTGGCTCTGGCATCGATGAAGAACGCAGCGAAATGCGATAAGTAATGTGAAT-TGCAGAATTTAGTGAATCATCGAATCTTTGAACGCACATTGCGCCCCCCGGTATTCCGAGGGGCATGCCTGTTCGAGCGTCAGAACATCCTCTCAAGCCTGGCTTGGTCTTGGGGCGCG-CCGGCTCGGCGTCCCCTAAACAGAGTGGCGGTACCGTTGTGCTCTC-CGCGTAGTCACGTATCTCGC-GACAG-AGTGGCGAC--GGGACCTGCCAAAACCCACCTATTTTTTTGGACCCGCTGAACTTAAGCATATCAATAAGCGGAGGAAAAGAAACCAACAGGGATTACCTCAGTAACGGCGAGTGAAGCGGTAACAGCTCAAATTTGAAATCTGGCTCCTTTGGGGTCCGAGTTGTAATTTGTAGAAGATGCTTTGGGTGTGGGCCTGGCC-TAAGTTCCTTGGAACAGGACGTCGTAGAGGGTGAGAATCCCGTATGCGGCTGGCGCCCGCGCCCATGTAAAGCTCTTTCGACGAGTCGAGTTGTTTGGGAATGCAGCTCTAAATGGGTGGTAAATTTCATCTAAAGCTAAATATTGG-CCAGAGACCGATAGCGCACAAGTAGAGTGATCGAAAGATGAAAAGCACTTTGGAAAGAGAGTTAAACAGTACGTGAAATTGTTGAAAGGGAAGCGCTGGCAACCAGACTTGGGCGCTGTTGATCCGTTAGGGTTCTCCCTGGGGTACTCAGCAGTGCGCAGGCCAGCATCGGTTT-GGGGGGTTGGAGAAAGGCTGGTGGAATGTGGCTGCCTTCGGGCAGTGTTATAGCCACCGGTGGCATGCAGCCTCCCCGGACCGAGGACCGCGCTTCGGCTAGGATGCTGGCGTAATGGTTGTCAGCGACCCGTCTTGAAACACGGACCAAGGAGTCTAACATCTATGCGAGTGTTTGGGTGTCAAACCCATACGCGGAATGAAAGTGAACGTAGTCTGTGGATTAGTGGCCGATGGCTACCCTGACCCTAAGACACTCGGGGGAAAGCTGATGTTGGTAACCGTCTCTGGACGTGACGCGACAGAGGTCTCCTCCTCTTGCCGGGCGCATGGTGCACCTGAGAATGGCTTGTCAGCCGGCCTCAGTGTGTAGCGGACCGCTCGGTGGGAAACTCAGTGGGGGCACATGGATGGTTGGTAGGGAGCGACGAGCCTAGCTCTCGCG-CCCGCTGACCGCGCACGTTGGGGCAACCTAACGCCGCGCCTCTCAGTGAACTACTCGGCCCTGCGTGCAGGGCGCTCAGGGGAGCTTGCTCTCCTGGAACGATAGTTACCTGGTTGATTCTGCCAGTAGTCATATGCTTGTCTC
>P. pannosa ex Rosa sp. PM2021033020 Yunnan
CTG-AGCGC-GAAGCCA-CGCAGGACGCTTGTCCT---GCGCGGCTGACCCTCCA-CCCGTGT-GAACTGAATTTGTTGCTTTGGCGGGCCGGGCT---CGACCTACCGGCTCCGGCTGGGGAGTGCCCGCCAGAGAAGCCCCAACTCGTGCAGTTAGTGCAGTCTGAG-----AAAAACTTAATAAGTAAAACTTTCAACAACGGATCTCTTGGCTCTGGCATCGATGAAGAACGCAGCGAAATGCGATAAGTAATGTGAAT-TGCAGAATTTAGTGAATCATCGAATCTTTGAACGCACATTGCGCCCCCCGGTATTCCGAGGGGCATGCCTGTTCGAGCGTCAGAACATCCTCTCAAGCCTGGCTTGGTCTTGGGGCGCG-CCGGCTCGGCGTCCCCTAAACAGAGTGGCGGTACCGTTGTGCTCTC-CGCGTAGTCACGTATCTCGC-GACAG-AGTGGCGAC--GGGACCTGCCAAAACCCACCTATTTTTTTGGACCCGCTGAACTTAAGCATATCAATAAGCGGAGGAAAAGAAACCAACAGGGATTACCTCAGTAACGGCGAGTGAAGCGGTAACAGCTCAAATTTGAAATCTGGCTCCTTTGGGGTCCGAGTTGTAATTTGTAGAAGATGCTTTGGGTGTGGGCCTGGCC-TAAGTTCCTTGGAACAGGACGTCGTAGAGGGTGAGAATCCCGTATGCGGCTGGCGCCCGCGCCCATGTAAAGCTCTTTCGACGAGTCGAGTTGTTTGGGAATGCAGCTCTAAATGGGTGGTAAATTTCATCTAAAGCTAAATATTGG-CCAGAGACCGATAGCGCACAAGTAGAGTGATCGAAAGATGAAAAGCACTTTGGAAAGAGAGTTAAACAGTACGTGAAATTGTTGAAAGGGAAGCGCTGGCAACCAGACTTGGGCGCTGTTGATCCGTTAGGGTTCTCCCTGGGGTACTCAGCAGTGCGCAGGCCAGCATCGGTTT-GGGGGGTTGGAGAAAGGCTGGTGGAATGTGGCTGCCTTCGGGCAGTGTTATAGCCACCGGTGGCATGCAGCCTCCCCGGACCGAGGACCGCGCTTCGGCTAGGATGCTGGCGTAATGGTTGTCAGCGACCCGTCTTGAAACACGGACCAAGGAGTCTAACATCTATGCGAGTGTTTGGGTGTCAAACCCATACGCGGAATGAAAGTGAACGTAGTCTGTGGATTAGTGGCCGATGGCTACCCTGACCCTAAGACACTCGGGGGAAAGCTGATGTTGGTAACCGTCTCTGGACGTGACGCGACAGAGGTCTCCTCCTCTTGCCGGGCGCATGGTGCACCTGAGAATGGCTTGTCAGCCGGCCTCAGTGTGTAGCGGACCGCTCGGTGGGAAACTCAGTGGGGGCACATGGATGGTTGGTAGGGAGCGACGAGCCTAGCTCTCGCG-CCCGCTGACCGCGCACGTTGGGGCAACCTAACGCTGCGCCTCTCAGTGAACTACTCGGCCCTGCGTGCAGGGCGCTCAGGGGAGCTTGCTCTCCTGGAACGATAGTTACCTGGTTGATTCTGCCAGTAGTCATATGCTTGTCTC
>P. pannosa ex Rosa xanthina PM2024092836 Inner Mongolia
CTG-AGCGC-GAAGCCA-CGCAGGACGCTTGTCCT---GCGCGGCTGACCCTCCA-CCCGTGT-GAACTGAATTTGTTGCTTTGGCGGGCCGGGCT---CGACCTACCGGCTCCGGCTGGGGAGTGCCCGCCAGAGAAGCCCCAACTCGTGCAGTTAGTGCAGTCTGAG-----AAAAACTTAATAAGTAAAACTTTCAACAACGGATCTCTTGGCTCTGGCATCGATGAAGAACGCAGCGAAATGCGATAAGTAATGTGAAT-TGCAGAATTTAGTGAATCATCGAATCTTTGAACGCACATTGCGCCCCCCGGTATTCCGAGGGGCATGCCTGTTCGAGCGTCAGAACATCCTCTCAAGCCTGGCTTGGTCTTGGGGCGCG-CCGGCTCGGCGTCCCCTAAACAGAGTGGCGGTACCGTTGTGCTCTC-CGCGTAGTCACGTATCTCGC-GACAG-AGTGGCGAC--GGGACCTGCCAAAACCCACCTATTTTTTTGGACCCGCTGAACTTAAGCATATCAATAAGCGGAGGA------------------------------------------------------------------------------------------------------------------------------------------------------------------------------------------------------------------------------------------------------------------------------------------------------------------------------------------------------------------------------------------------------------------------------------------------------------------------------------------------------------------------------------------------------------------------------------------------------------------------------------------------------------------------------------------------------------------------------------------------------------------------------------------------------------------------------------------------------------------------------------------------------------------------------------------------------------------------------------------------------------------------------------------------------------------------------
>P. pannosa ex Rosa multiflora PM2021032406 Fujian
CTG-AGCGC-GAAGCCA-CGCAGGACGCTTGTCCT---GCGCGGCTGACCCTCCA-CCCGTGT-GAACTGAATTTGTTGCTTTGGCGGGCCGGGCT---CGACCTACCGGCTCCGGCTGGGGAGTGCCCGCCAGAGAAGCCCCAACTCGTGCAGTTAGTGCAGTCTGAG-----AAAAACTTAATAAGTAAAACTTTCAACAACGGATCTCTTGGCTCTGGCATCGATGAAGAACGCAGCGAAATGCGATAAGTAATGTGAAT-TGCAGAATTTAGTGAATCATCGAATCTTTGAACGCACATTGCGCCCCCCGGTATTCCGAGGGGCATGCCTGTTCGAGCGTCAGAACATCCTCTCAAGCCTGGCTTGGTCTTGGGGCGCG-CCGGCTCGGCGTCCCCTAAACAGAGTGGCGGTACCGTTGTGCTCTC-CGCGTAGTCACGTATCTCGC-GACAG-AGTGGCGAC--GGGACCTGCCAAAACCCACCTATTTTTTTGGACCCGCTGAACTTAAGCATATCAATAAGCGGAGGAAAAGAAACCAACAGGGATTACCTCAGTAACGGCGAGTGAAGCGGTAACAGCTCAAATTTGAAATCTGGCTCCTTTGGGGTCCGAGTTGTAATTTGTAGAAGATGCTTTGGGTGTGGGCCTGGCC-TAAGTTCCTTGGAACAGGACGTCGTAGAGGGTGAGAATCCCGTATGCGGCTGGCGCCCGCGCCCATGTAAAGCTCTTTCGACGAGTCGAGTTGTTTGGGAATGCAGCTCTAAATGGGTGGTAAATTTCATCTAAAGCTAAATATTGG-CCAGAGACCGATAGCGCACAAGTAGAGTGATCGAAAGATGAAAAGCACTTTGGAAAGAGAGTTAAACAGTACGTGAAATTGTTGAAAGGGAAGCGCTGGCAACCAGACTTGGGCGCTGTTGATCCGTTAGGGTTCTCCCTGGGGTACTCAGCAGTGCGCAGGCCAGCATCGGTTT-GGGGGGTTGGAGAAAGGCTGGTGGAATGTGGCTGCCTTCGGGCAGTGTTATAGCCACCGGTGGCATGCAGCCTCCCCGGACCGAGGACCGCGCTTCGGCTAGGATGCTGGCGTAATGGTTGTCAGCGACCCGTCTTGAAACACGGACCAAGGAGTCTAACATCTATGCGAGTGTTTGGGTGTCAAACCCATACGCGGAATGAAAGTGAACGTAGTCTGTGGATTAGTGGCCGATGGCTACCCTGACCCTAAGACACTCGGGGGAAAGCTGATGTTGGTAACCGTCTCTGGACGTGACGCGACAGAGGTCTCCTCCTCTTGCCGGGCGCATGGTGCACCTGAGAATGGCTTGTCAGCCGGCCTCAGTGTGTAGCGGACCGCTCGGTGGGAAACTCAGTGGGGGCACATGGATGGTTGGTAGGGAGCGACGAGCCTAGCTCTCGCG-CCCGCTGACCGCGCACGTTGGGGCAACCTAACGCTGCGCCTCTCAGTGAACTACTCGGCCCTGCGTGCAGGGCGCTCAGGGGAGCTTGCTCTCCTGGAACGATAGTTACCTGGTTGATTCTGCCAGTAGTCATATGCTTGTCTC
>P. rosae ex Rosa davurica PM2016070701 Heilongjiang
CTG-AGCGT-GAAGCCA-CGCAGGATGCTCGTCCT---GCGCGGCTGACCCTCCA-CCCGTGT-GAACTGATTTTGTTGCTTTGGCGGGCCGGGCT---CGACCTACCGGCTCCGGCTGGGGAGTGCCCGCCAGAGAAGCCCCAACTCATGCAGTTAGTGCAGTCTGAG-----AAAAATTTAATAAGTAAAACTTTCAACAACGGATCTCTTGGCTCTGGCATCGATGAAGAACGCAGCGAAATGCGATAAGTAATGTGAAT-TGCAGAATTTAGTGAATCATCGAATCTTTGAACGCACATTGCGCCCCCCGGTATTCCGAGGGGCATGCCTGTTCGAGCGTCAGAACATCCTCTCAAGCCTGGCTTGGTCTTGGGGCGCG-CCGGCTCGGCGTCCCCTAAACAGAGTGGCGGTACCGTTGTGCTCTC-CGCGTAGTCACGTATCTCGC-GACAG-AGTGGCGAT--GGGACCTGCCAAAACCCACCTATTTTTTTGGACCCGCTGAACTTAAGCATATCAATAAGCGGAGGAAAAGAAACCAACAGGGATTACCTCAGTAACGGCGAGTGAAGCGGTAACAGCTCAAATTTGAAATCTGGCTCCTTCGGGGTCCGAGTTGTAATTTGTAGAAGATGCTTTGGGTGTGGGCCTGGCC-TAAGTTCCTTGGAACAGGACGTCGTAGAGGGTGAGAATCCCGTATGCGGCTGGCGCCCGCGCCCATGTAAAGCTCTTTCGACGAGTCGAGTTGTTTGGGAATGCAGCTCTAAATGGGTGGTAAATTTCATCTAAAGCTAAATATTGG-CCAGAGACCGATAGCGCACAAGTAGAGTGATCGAAAGATGAAAAGCACTTTGGAAAGAGAGTTAAACAGTACGTGAAATTGTTGAAAGGGAAGCGCTGGCAACCAGACTTGGGCGCTGTTGATCCGTTAGGGTTCTCCCTGGGGTACTCAGCAGTGCGCAGGCCAGCATCGGTTT-GGGGGGTTGGAGAAAGGCTGGTGGAATGTGGCTGCCTTCGGGCAGTGTTATAGCCACCGGTGGCATGCAGCCTCCCCGGACCGAGGACCGCGCTTCGGCTAGGATGCTGGCGTAATGGTTGTCAGCGACCCGTCTTGAAACACGGACCAAGGAGTCTAACATCTATGCGAGTGTTTGGGTGTCAAACCCATACGCGGAATGAAAGTGAACGTAGTCTGTGGATTAGTGGCCGATGGCTACCCTGACCCTAAGACACTTGGGGGAAAGCTGATGTTGGTAACCGTCTCCGGACGTGACGCGACAGAGGTCTCCTCCTCTTGCCGGGCGCATGGTGCACCTGAGAATGGCTTGTCAGCCGGCCTCAGTGTGTAGCGGACCGCTCGGTGGGAAACTCAGTGGGGGCACATGGATGGTTGGTAGGGAGCGACGAGCTTAGCTCTCGCGCCCCGCTGACCGCGCACGTTGGGGCAACCTTACGCTGCGCCTCTCAGTGAACTACTCGGCCCTGCGTGCAGGGCGCTCAGGGGAGCTTGCTCTCCTGGAACGATAGTTACCTGGTTGATTCTGCCAGTAGTCATATGCTTGTCTC
>P. rosae ex Rosa davurica PM2019091510 Heilongjiang
CTG-AGCGT-GAAGCCA-CGCAGGATGCTCGTCCT---GCGCGGCTGACCCTCCA-CCCGTGT-GAACTGATTTTGTTGCTTTGGCGGGCCGGGCT---CGACCTACCGGCTCCGGCTGGGGAGTGCCCGCCAGAGAAGCCCCAACTCATGCAGTTAGTGCAGTCTGAG-----AAAAATTTAATAAGTAAAACTTTCAACAACGGATCTCTTGGCTCTGGCATCGATGAAGAACGCAGCGAAATGCGATAAGTAATGTGAAT-TGCAGAATTTAGTGAATCATCGAATCTTTGAACGCACATTGCGCCCCCCGGTATTCCGAGGGGCATGCCTGTTCGAGCGTCAGAACATCCTCTCAAGCCTGGCTTGGTCTTGGGGCGCG-CCGGCTCGGCGTCCCCTAAACAGAGTGGCGGTACCGTTGTGCTCTC-CGCGTAGTCACGTATCTCGC-GACAG-AGTGGCGAT--GGGACCTGCCAAAACCCACCTATTTTTTTGGACCCGCTGAACTTAAGCATATCAATAAGCGGAGGAAAAGAAACCAACAGGGATTACCTCAGTAACGGCGAGTGAAGCGGTAACAGCTCAAATTTGAAATCTGGCTCCTTCGGGGTCCGAGTTGTAATTTGTAGAAGATGCTTTGGGTGTGGGCCTGGCC-TAAGTTCCTTGGAACAGGACGTCGTAGAGGGTGAGAATCCCGTATGCGGCTGGCGCCCGCGCCCATGTAAAGCTCTTTCGACGAGTCGAGTTGTTTGGGAATGCAGCTCTAAATGGGTGGTAAATTTCATCTAAAGCTAAATATTGG-CCAGAGACCGATAGCGCACAAGTAGAGTGATCGAAAGATGAAAAGCACTTTGGAAAGAGAGTTAAACAGTACGTGAAATTGTTGAAAGGGAAGCGCTGGCAACCAGACTTGGGCGCTGTTGATCCGTTAGGGTTCTCCCTGGGGTACTCAGCAGTGCGCAGGCCAGCATCGGTTT-GGGGGGTTGGAGAAAGGCTGGTGGAATGTGGCTGCCTTCGGGCAGTGTTATAGCCACCGGTGGCATGCAGCCTCCCCGGACCGAGGACCGCGCTTCGGCTAGGATGCTGGCGTAATGGTTGTCAGCGACCCGTCTTGAAACACGGACCAAGGAGTCTAACATCTATGCGAGTGTTTGGGTGTCAAACCCATACGCGGAATGAAAGTGAACGTAGTCTGTGGATTAGTGGCCGATGGCTACCCTGACCCTAAGACACTTGGGGGAAAGCTGATGTTGGTAACCGTCTCCGGACGTGACGCGACAGAGGTCTCCTCCTCTTGCCGGGCGCATGGTGCACCTGAGAATGGCTTGTCAGCCGGCCTCAGTGTGTAGCGGACCGCTCGGTGGGAAACTCAGTGGGGGCACATGGATGGTTGGTAGGGAGCGACGAGCTTAGCTCTCGCGCCCCGCTGACCGCGCACGTTGGGGCAACCTTACGCTGCGCCTCTCAGTGAACTACTCGGCCCTGCGTGCAGGGCGCTCAGGGGAGCTTGCTCTCCTGGAACGATAGTTACCTGGTTGATTCTGCCAGTAGTCATATGCTTGTCTC
>P. rosae ex Rosa davurica PM2024092325 Heilongjiang
CTG-AGCGT-GAAGCCA-CGCAGGATGCTCGTCCT---GCGCGGCTGACCCTCCA-CCCGTGT-GAACTGATTTTGTTGCTTTGGCGGGCCGGGCT---CGACCTACCGGCTCCGGCTGGGGAGTGCCCGCCAGAGAAGCCCCAACTCATGCAGTTAGTGCAGTCTGAG-----AAAAATTTAATAAGTAAAACTTTCAACAACGGATCTCTTGGCTCTGGCATCGATGAAGAACGCAGCGAAATGCGATAAGTAATGTGAAT-TGCAGAATTTAGTGAATCATCGAATCTTTGAACGCACATTGCGCCCCCCGGTATTCCGAGGGGCATGCCTGTTCGAGCGTCAGAACATCCTCTCAAGCCTGGCTTGGTCTTGGGGCGCG-CCGGCTCGGCGTCCCCTAAACAGAGTGGCGGTACCGTTGTGCTCTC-CGCGTAGTCACGTATCTCGC-GACAG-AGTGGCGAT--GGGACCTGCCAAAACCCACCTATTTTTTTGGACCCGCTGAACTTAAGCATATCAATAAGCGGAGGAAAAGAAACCAACAGGGATTACCTCAGTAACGGCGAGTGAAGCGGTAACAGCTCAAATTTGAAATCTGGCTCCTTCGGGGTCCGAGTTGTAATTTGTAGAAGATGCTTTGGGTGTGGGCCTGGCC-TAAGTTCCTTGGAACAGGACGTCGTAGAGGGTGAGAATCCCGTATGCGGCTGGCGCCCGCGCCCATGTAAAGCTCTTTCGACGAGTCGAGTTGTTTGGGAATGCAGCTCTAAATGGGTGGTAAATTTCATCTAAAGCTAAATATTGG-CCAGAGACCGATAGCGCACAAGTAGAGTGATCGAAAGATGAAAAGCACTTTGGAAAGAGAGTTAAACAGTACGTGAAATTGTTGAAAGGGAAGCGCTGGCAACCAGACTTGGGCGCTGTTGATCCGTTAGGGTTCTCCCTGGGGTACTCAGCAGTGCGCAGGCCAGCATCGGTTT-GGGGGGTTGGAGAAAGGCTGGTGGAATGTGGCTGCCTTCGGGCAGTGTTATAGCCACCGGTGGCATGCAGCCTCCCCGGACCGAGGACCGCGCTTCGGCTAGGATGCTGGCGTAATGGTTGTCAGCGACCCGTCTTGAAACACGGACCAAGGAGTCTAACATCTATGCGAGTGTTTGGGTGTCAAACCCATACGCGGAATGAAAGTGAACGTAGTCTGTGGATTAGTGGCCGATGGCTACCCTGACCCTAAGACACTTGGGGGAAAGCTGATGTTGGTAACCGTCTCCGGACGTGACGCGACAGAGGTCTCCTCCTCTTGCCGGGCGCATGGTGCACCTGAGAATGGCTTGTCAGCCGGCCTCAGTGTGTAGCGGACCGCTCGGTGGGAAACTCAGTGGGGGCACATGGATGGTTGGTAGGGAGCGACGAGCTTAGCTCTCGCGCCCCGCTGACCGCGCACGTTGGGGCAACCTTACGCTGCGCCTCTCAGTGAACTACTCGGCCCTGCGTGCAGGGCGCTCAGGGGAGCTTGCTCTCCTGGAACGATAGTTACCTGGTTGATTCTGCCAGTAGTCATATGCTTGTCTC
>P. rosae ex Rosa davurica PM2018100635 Jilin
CTG-AGCGT-GAAGCCA-CGCAGGATGCTCGTCCT---GCGCGGCTGACCCTCCA-CCCGTGT-GAACTGATTTTGTTGCTTTGGCGGGCCGGGCT---CGACCTACCGGCTCCGGCTGGGGAGTGCCCGCCAGAGAAGCCCCAACTCATGCAGTTAGTGCAGTCTGAG-----AAAAATTTAATAAGTAAAACTTTCAACAACGGATCTCTTGGCTCTGGCATCGATGAAGAACGCAGCGAAATGCGATAAGTAATGTGAAT-TGCAGAATTTAGTGAATCATCGAATCTTTGAACGCACATTGCGCCCCCCGGTATTCCGAGGGGCATGCCTGTTCGAGCGTCAGAACATCCTCTCAAGCCTGGCTTGGTCTTGGGGCGCG-CCGGCTCGGCGTCCCCTAAACAGAGTGGCGGTACCGTTGTGCTCTC-CGCGTAGTCACGTATCTCGC-GACAG-AGTGGCGAT--GGGACCTGCCAAAACCCACCTATTTTTTTGGACCCGCTGAACTTAAGCATATCAATAAGCGGAGGAAAAGAAACCAACAGGGATTACCTCAGTAACGGCGAGTGAAGCGGTAACAGCTCAAATTTGAAATCTGGCTCCTTCGGGGTCCGAGTTGTAATTTGTAGAAGATGCTTTGGGTGTGGGCCTGGCC-TAAGTTCCTTGGAACAGGACGTCGTAGAGGGTGAGAATCCCGTATGCGGCTGGCGCCCGCGCCCATGTAAAGCTCTTTCGACGAGTCGAGTTGTTTGGGAATGCAGCTCTAAATGGGTGGTAAATTTCATCTAAAGCTAAATATTGG-CCAGAGACCGATAGCGCACAAGTAGAGTGATCGAAAGATGAAAAGCACTTTGGAAAGAGAGTTAAACAGTACGTGAAATTGTTGAAAGGGAAGCGCTGGCAACCAGACTTGGGCGCTGTTGATCCGTTAGGGTTCTCCCTGGGGTACTCAGCAGTGCGCAGGCCAGCATCGGTTT-GGGGGGTTGGAGAAAGGCTGGTGGAATGTGGCTGCCTTCGGGCAGTGTTATAGCCACCGGTGGCATGCAGCCTCCCCGGACCGAGGACCGCGCTTCGGCTAGGATGCTGGCGTAATGGTTGTCAGCGACCCGTCTTGAAACACGGACCAAGGAGTCTAACATCTATGCGAGTGTTTGGGTGTCAAACCCATACGCGGAATGAAAGTGAACGTAGTCTGTGGATTAGTGGCCGATGGCTACCCTGACCCTAAGACACTTGGGGGAAAGCTGATGTTGGTAACCGTCTCCGGACGTGACGCGACAGAGGTCTCCTCCTCTTGCCGGGCGCATGGTGCACCTGAGAATGGCTTGTCAGCCGGCCTCAGTGTGTAGCGGACCGCTCGGTGGGAAACTCAGTGGGGGCACATGGATGGTTGGTAGGGAGCGACGAGCTTAGCTCTCGCGCCCCGCTGACCGCGCACGTTGGGGCAACCTTACGCTGCGCCTCTCAGTGAACTACTCGGCCCTGCGTGCAGGGCGCTCAGGGGAGCTTGCTCTCCTGGAACGATAGTTACCTGGTTGATTCTGCCAGTAGTCATATGCTTGTCTC
>P. rosae ex Rosa davurica HMAS 39018 Liaoning
CTG-AGCGT-GAAGCCA-CGCAGGATGCTCGTCCT---GCGCGGCTGACCCTCCA-CCCGTGT-GAACTGATTTTGTTGCTTTGGCGGGCCGGGCT---CGACCTACCGGCTCCGGCTGGGGAGTGCCCGCCAGAGAAGCCCCAACTCATGCAGTTAGTGCAGTCTGAG-----AAAAATTTAATAAGTAAAACTTTCAACAACGGATCTCTTGGCTCTGGCATCGATGAAGAACGCAGCGAAATGCGATAAGTAATGTGAAT-TGCAGAATTTAGTGAATCATCGAATCTTTGAACGCACATTGCGCCCCCCGGTATTCCGAGGGGCATGCCTGTTCGAGCGTCAGAACATCCTCTCAAGCCTGGCTTGGTCTTGGGGCGCG-CCGGCTCGGCGTCCCCTAAACAGAGTGGCGGTACCGTTGTGCTCTC-CGCGTAGTCACGTATCTCGC-GACAG-AGTGGCGAT--GGGACCTGCCAAAACCCACCTATTTTTTTGGACCCGCTGAACTTAAGCATATCAATAAGCGGAGGAAAAGAAACCAACAGGGATTACCTCAGTAACGGCGAGTGAAGCGGTAACAGCTCAAATTTGAAATCTGGCTCCTTCGGGGTCCGAGTTGTAATTTGTAGAAGATGCTTTGGGTGTGGGCCTGGCC-TAAGTTCCTTGGAACAGGACGTCGTAGAGGGTGAGAATCCCGTATGCGGCTGGCGCCCGCGCCCATGTAAAGCTCTTTCGACGAGTCGAGTTGTTTGGGAATGCAGCTCTAAATGGGTGGTAAATTTCATCTAAAGCTAAATATTGG-CCAGAGACCGATAGCGCACAAGTAGAGTGATCGAAAGATGAAAAGCACTTTGGAAAGAGAGTTAAACAGTACGTGAAATTGTTGAAAGGGAAGCGCTGGCAACCAGACTTGGGCGCTGTTGATCCGTTAGGGTTCTCCCTGGGGTACTCAGCAGTGCGCAGGCCAGCATCGGTTT-GGGGGGTTGGAGAAAGGCTGGTGGAATGTGGCTGCCTTCGGGCAGTGTTATAGCCACCGGTGGCATGCAGCCTCCCCGGACCGAGGACCGCGCTTCGGCTAGGATGCTGGCGTAATGGTTGTCAGCGACCCGTCTTGAAACACGGACCAAGGAGTCTAACATCTATGCGAGTGTTTGGGTGTCAAACCCATACGCGGAATG----------------------------------------------------------------------------------------------------------------------------------------------------------------------------------------------------------------------------------------------------------------------------------------------------------------------------------------------------------------------------------------------------
>P. rosae ex Rosa davurica PM2020100104 Inner Mongolia
CTG-AGCGT-GAAGCCA-CGCAGGATGCTCGTCCT---GCGCGGCTGACCCTCCA-CCCGTGT-GAACTGATTTTGTTGCTTTGGCGGGCCGGGCT---CGACCTACCGGCTCCGGCTGGGGAGTGCCCGCCAGAGAAGCCCCAACTCATGCAGTTAGTGCAGTCTGAG-----AAAAATTTAATAAGTAAAACTTTCAACAACGGATCTCTTGGCTCTGGCATCGATGAAGAACGCAGCGAAATGCGATAAGTAATGTGAAT-TGCAGAATTTAGTGAATCATCGAATCTTTGAACGCACATTGCGCCCCCCGGTATTCCGAGGGGCATGCCTGTTCGAGCGTCAGAACATCCTCTCAAGCCTGGCTTGGTCTTGGGGCGCG-CCGGCTCGGCGTCCCCTAAACAGAGTGGCGGTACCGTTGTGCTCTC-CGCGTAGTCACGTATCTCGC-GACAG-AGTGGCGAT--GGGACCTGCCAAAACCCACCTATTTTTTTGGACCCGCTGAACTTAAGCATATCAATAAGCGGAGGAAAAGAAACCAACAGGGATTACCTCAGTAACGGCGAGTGAAGCGGTAACAGCTCAAATTTGAAATCTGGCTCCTTCGGGGTCCGAGTTGTAATTTGTAGAAGATGCTTTGGGTGTGGGCCTGGCC-TAAGTTCCTTGGAACAGGACGTCGTAGAGGGTGAGAATCCCGTATGCGGCTGGCGCCCGCGCCCATGTAAAGCTCTTTCGACGAGTCGAGTTGTTTGGGAATGCAGCTCTAAATGGGTGGTAAATTTCATCTAAAGCTAAATATTGG-CCAGAGACCGATAGCGCACAAGTAGAGTGATCGAAAGATGAAAAGCACTTTGGAAAGAGAGTTAAACAGTACGTGAAATTGTTGAAAGGGAAGCGCTGGCAACCAGACTTGGGCGCTGTTGATCCGTTAGGGTTCTCCCTGGGGTACTCAGCAGTGCGCAGGCCAGCATCGGTTT-GGGGGGTTGGAGAAAGGCTGGTGGAATGTGGCTGCCTTCGGGCAGTGTTATAGCCACCGGTGGCATGCAGCCTCCCCGGACCGAGGACCGCGCTTCGGCTAGGATGCTGGCGTAATGGTTGTCAGCGACCCGTCTTGAAACACGGACCAAGGAGTCTAACATCTATGCGAGTGTTTGGGTGTCAAACCCATACGCGGAATGAAAGTGAACGTAGTCTGTGGATTAGTGGCCGATGGCTACCCTGACCCTAAGACACTTGGGGGAAAGCTGATGTTGGTAACCGTCTCCGGACGTGACGCGACAGAGGTCTCCTCCTCTTGCCGGGCGCATGGTGCACCTGAGAATGGCTTGTCAGCCGGCCTCAGTGTGTAGCGGACCGCTCGGTGGGAAACTCAGTGGGGGCACATGGATGGTTGGTAGGGAGCGACGAGCTTAGCTCTCGCGCCCCGCTGACCGCGCACGTTGGGGCAACCTTACGCTGCGCCTCTCAGTGAACTACTCGGCCCTGCGTGCAGGGCGCTCAGGGGAGCTTGCTCTCCTGGAACGATAGTTACCTGGTTGATTCTGCCAGTAGTCATATGCTTGTCTC
>P. rosae ex Rosa davurica PM2023101803 Shaanxi
CTG-AGCGT-GAAGCCA-CGCAGGATGCTCGTCCT---GCGCGGCTGACCCTCCA-CCCGTGT-GAACTGATTTTGTTGCTTTGGCGGGCCGGGCT---CGACCTACCGGCTCCGGCTGGGGAGTGCCCGCCAGAGAAGCCCCAACTCATGCAGTTAGTGCAGTCTGAG-----AAAAATTTAATAAGTAAAACTTTCAACAACGGATCTCTTGGCTCTGGCATCGATGAAGAACGCAGCGAAATGCGATAAGTAATGTGAAT-TGCAGAATTTAGTGAATCATCGAATCTTTGAACGCACATTGCGCCCCCCGGTATTCCGAGGGGCATGCCTGTTCGAGCGTCAGAACATCCTCTCAAGCCTGGCTTGGTCTTGGGGCGCG-CCGGCTCGGCGTCCCCTAAACAGAGTGGCGGTACCGTTGTGCTCTC-CGCGTAGTCACGTATCTCGC-GACAG-AGTGGCGAT--GGGACCTGCCAAAACCCACCTATTTTTTTGGACCCGCTGAACTTAAGCATATCAATAAGCGGAGGAAAAGAAACCAACAGGGATTACCTCAGTAACGGCGAGTGAAGCGGTAACAGCTCAAATTTGAAATCTGGCTCCTTCGGGGTCCGAGTTGTAATTTGTAGAAGATGCTTTGGGTGTGGGCCTGGCC-TAAGTTCCTTGGAACAGGACGTCGTAGAGGGTGAGAATCCCGTATGCGGCTGGCGCCCGCGCCCATGTAAAGCTCTTTCGACGAGTCGAGTTGTTTGGGAATGCAGCTCTAAATGGGTGGTAAATTTCATCTAAAGCTAAATATTGG-CCAGAGACCGATAGCGCACAAGTAGAGTGATCGAAAGATGAAAAGCACTTTGGAAAGAGAGTTAAACAGTACGTGAAATTGTTGAAAGGGAAGCGCTGGCAACCAGACTTGGGCGCTGTTGATCCGTTAGGGTTCTCCCTGGGGTACTCAGCAGTGCGCAGGCCAGCATCGGTTT-GGGGGGTTGGAGAAAGGCTGGTGGAATGTGGCTGCCTTCGGGCAGTGTTATAGCCACCGGTGGCATGCAGCCTCCCCGGACCGAGGACCGCGCTTCGGCTAGGATGCTGGCGTAATGGTTGTCAGCGACCCGTCTTGAAACACGGACCAAGGAGTCTAACATCTATGCGAGTGTTTGGGTGTCAAACCCATACGCGGAATGAAAGTGAACGTAGTCTGTGGATTAGTGGCCGATGGCTACCCTGACCCTAAGACACTTGGGGGAAAGCTGATGTTGGTAACCGTCTCCGGACGTGACGCGACAGAGGTCTCCTCCTCTTGCCGGGCGCATGGTGCACCTGAGAATGGCTTGTCAGCCGGCCTCAGTGTGTAGCGGACCGCTCGGTGGGAAACTCAGTGGGGGCACATGGATGGTTGGTAGGGAGCGACGAGCTTAGCTCTCGCGCCCCGCTGACCGCGCACGTTGGGGCAACCTTACGCTGCGCCTCTCAGTGAACTACTCGGCCCTGCGTGCAGGGCGCTCAGGGGAGCTTGCTCTCCTGGAACGATAGTTACCTGGTTGATTCTGCCAGTAGTCATATGCTTGTCTC
>P. rosae ex Rosa multiflora PM2018102532 Liaoning
CTG-AGCGT-GAAGCCA-CGCAGGATGCTCGTCCT---GCGCGGCTGACCCTCCA-CCCGTGT-GAACTGATTTTGTTGCTTTGGCGGGCCGGGCT---CGACCTACCGGCTCCGGCTGGGGAGTGCCCGCCAGAGAAGCCCCAACTCATGCAGTTAGTGCAGTCTGAG-----AAAAATTTAATAAGTAAAACTTTCAACAACGGATCTCTTGGCTCTGGCATCGATGAAGAACGCAGCGAAATGCGATAAGTAATGTGAAT-TGCAGAATTTAGTGAATCATCGAATCTTTGAACGCACATTGCGCCCCCCGGTATTCCGAGGGGCATGCCTGTTCGAGCGTCAGAACATCCTCTCAAGCCTGGCTTGGTCTTGGGGCGCG-CCGGCTCGGCGTCCCCTAAACAGAGTGGCGGTACCGTTGTGCTCTC-CGCGTAGTCACGTATCTCGC-GACAG-AGTGGCGAT--GGGACCTGCCAAAACCCACCTATTTTTTTGGACCCGCTGAACTTAAGCATATCAATAAGCGGAGGAAAAGAAACCAACAGGGATTACCTCAGTAACGGCGAGTGAAGCGGTAACAGCTCAAATTTGAAATCTGGCTCCTTCGGGGTCCGAGTTGTAATTTGTAGAAGATGCTTTGGGTGTGGGCCTGGCC-TAAGTTCCTTGGAACAGGACGTCGTAGAGGGTGAGAATCCCGTATGCGGCTGGCGCCCGCGCCCATGTAAAGCTCTTTCGACGAGTCGAGTTGTTTGGGAATGCAGCTCTAAATGGGTGGTAAATTTCATCTAAAGCTAAATATTGG-CCAGAGACCGATAGCGCACAAGTAGAGTGATCGAAAGATGAAAAGCACTTTGGAAAGAGAGTTAAACAGTACGTGAAATTGTTGAAAGGGAAGCGCTGGCAACCAGACTTGGGCGCTGTTGATCCGTTAGGGTTCTCCCTGGGGTACTCAGCAGTGCGCAGGCCAGCATCGGTTT-GGGGGGTTGGAGAAAGGCTGGTGGAATGTGGCTGCCTTCGGGCAGTGTTATAGCCACCGGTGGCATGCAGCCTCCCCGGACCGAGGACCGCGCTTCGGCTAGGATGCTGGCGTAATGGTTGTCAGCGACCCGTCTTGAAACACGGACCAAGGAGTCTAACATCTATGCGAGTGTTTGGGTGTCAAACCCATACGCGGAATGAAAGTGAACGTAGTCTGTGGATTAGTGGCCGATGGCTACCCTGACCCTAAGACACTTGGGGGAAAGCTGATGTTGGTAACCGTCTCCGGACGTGACGCGACAGAGGTCTCCTCCTCTTGCCGGGCGCATGGTGCACCTGAGAATGGCTTGTCAGCCGGCCTCAGTGTGTAGCGGACCGCTCGGTGGGAAACTCAGTGGGGGCACATGGATGGTTGGTAGGGAGCGACGAGCTTAGCTCTCGCGCCCCGCTGACCGCGCACGTTGGGGCAACCTTACGCTGCGCCTCTCAGTGAACTACTCGGCCCTGCGTGCAGGGCGCTCAGGGGAGCTTGCTCTCCTGGAACGATAGTTACCTGGTTGATTCTGCCAGTAGTCATATGCTTGTCTC
>P. rosae ex Rosa rugosa PM2023102208 Gansu
CTG-AGCGT-GAAGCCA-CGCAGGATGCTCGTCCT---GCGCGGCTGACCCTCCA-CCCGTGT-GAACTGATTTTGTTGCTTTGGCGGGCCGGGCT---CGACCTACCGGCTCCGGCTGGGGAGTGCCCGCCAGAGAAGCCCCAACTCATGCAGTTAGTGCAGTCTGAG-----AAAAATTTAATAAGTAAAACTTTCAACAACGGATCTCTTGGCTCTGGCATCGATGAAGAACGCAGCGAAATGCGATAAGTAATGTGAAT-TGCAGAATTTAGTGAATCATCGAATCTTTGAACGCACATTGCGCCCCCCGGTATTCCGAGGGGCATGCCTGTTCGAGCGTCAGAACATCCTCTCAAGCCTGGCTTGGTCTTGGGGCGCG-CCGGCTCGGCGTCCCCTAAACAGAGTGGCGGTACCGTTGTGCTCTC-CGCGTAGTCACGTATCTCGC-GACAG-AGTGGCGAT--GGGACCTGCCAAAACCCACCTATTTTTTTGGACCCGCTGAACTTAAGCATATCAATAAGCGGAGGAAAAGAAACCAACAGGGATTACCTCAGTAACGGCGAGTGAAGCGGTAACAGCTCAAATTTGAAATCTGGCTCCTTCGGGGTCCGAGTTGTAATTTGTAGAAGATGCTTTGGGTGTGGGCCTGGCC-TAAGTTCCTTGGAACAGGACGTCGTAGAGGGTGAGAATCCCGTATGCGGCTGGCGCCCGCGCCCATGTAAAGCTCTTTCGACGAGTCGAGTTGTTTGGGAATGCAGCTCTAAATGGGTGGTAAATTTCATCTAAAGCTAAATATTGG-CCAGAGACCGATAGCGCACAAGTAGAGTGATCGAAAGATGAAAAGCACTTTGGAAAGAGAGTTAAACAGTACGTGAAATTGTTGAAAGGGAAGCGCTGGCAACCAGACTTGGGCGCTGTTGATCCGTTAGGGTTCTCCCTGGGGTACTCAGCAGTGCGCAGGCCAGCATCGGTTT-GGGGGGTTGGAGAAAGGCTGGTGGAATGTGGCTGCCTTCGGGCAGTGTTATAGCCACCGGTGGCATGCAGCCTCCCCGGACCGAGGACCGCGCTTCGGCTAGGATGCTGGCGTAATGGTTGTCAGCGACCCGTCTTGAAACACGGACCAAGGAGTCTAACATCTATGCGAGTGTTTGGGTGTCAAACCCATACGCGGAATGAAAGTGAACGTAGTCTGTGGATTAGTGGCCGATGGCTACCCTGACCCTAAGACACTTGGGGGAAAGCTGATGTTGGTAACCGTCTCCGGACGTGACGCGACAGAGGTCTCCTCCTCTTGCCGGGCGCATGGTGCACCTGAGAATGGCTTGTCAGCCGGCCTCAGTGTGTAGCGGACCGCTCGGTGGGAAACTCAGTGGGGGCACATGGATGGTTGGTAGGGAGCGACGAGCTTAGCTCTCGCGCCCCGCTGACCGCGCACGTTGGGGCAACCTTACGCTGCGCCTCTCAGTGAACTACTCGGCCCTGCGTGCAGGGCGCTCAGGGGAGCTTGCTCTCCTGGAACGATAGTTACCTGGTTGATTCTGCCAGTAGTCATATGCTTGTCTC
>P. rosae ex Rosa rugosa PM2019091450 Heilongjiang
CTG-AGCGT-GAAGCCA-CGCAGGATGCTCGTCCT---GCGCGGCTGACCCTCCA-CCCGTGT-GAACTGATTTTGTTGCTTTGGCGGGCCGGGCT---CGACCTACCGGCTCCGGCTGGGGAGTGCCCGCCAGAGAAGCCCCAACTCATGCAGTTAGTGCAGTCTGAG-----AAAAATTTAATAAGTAAAACTTTCAACAACGGATCTCTTGGCTCTGGCATCGATGAAGAACGCAGCGAAATGCGATAAGTAATGTGAAT-TGCAGAATTTAGTGAATCATCGAATCTTTGAACGCACATTGCGCCCCCCGGTATTCCGAGGGGCATGCCTGTTCGAGCGTCAGAACATCCTCTCAAGCCTGGCTTGGTCTTGGGGCGCG-CCGGCTCGGCGTCCCCTAAACAGAGTGGCGGTACCGTTGTGCTCTC-CGCGTAGTCACGTATCTCGC-GACAG-AGTGGCGAT--GGGACCTGCCAAAACCCACCTATTTTTTTGGACCCGCTGAACTTAAGCATATCAATAAGCGGAGGAAAAGAAACCAACAGGGATTACCTCAGTAACGGCGAGTGAAGCGGTAACAGCTCAAATTTGAAATCTGGCTCCTTCGGGGTCCGAGTTGTAATTTGTAGAAGATGCTTTGGGTGTGGGCCTGGCC-TAAGTTCCTTGGAACAGGACGTCGTAGAGGGTGAGAATCCCGTATGCGGCTGGCGCCCGCGCCCATGTAAAGCTCTTTCGACGAGTCGAGTTGTTTGGGAATGCAGCTCTAAATGGGTGGTAAATTTCATCTAAAGCTAAATATTGG-CCAGAGACCGATAGCGCACAAGTAGAGTGATCGAAAGATGAAAAGCACTTTGGAAAGAGAGTTAAACAGTACGTGAAATTGTTGAAAGGGAAGCGCTGGCAACCAGACTTGGGCGCTGTTGATCCGTTAGGGTTCTCCCTGGGGTACTCAGCAGTGCGCAGGCCAGCATCGGTTT-GGGGGGTTGGAGAAAGGCTGGTGGAATGTGGCTGCCTTCGGGCAGTGTTATAGCCACCGGTGGCATGCAGCCTCCCCGGACCGAGGACCGCGCTTCGGCTAGGATGCTGGCGTAATGGTTGTCAGCGACCCGTCTTGAAACACGGACCAAGGAGTCTAACATCTATGCGAGTGTTTGGGTGTCAAACCCATACGCGGAATGAAAGTGAACGTAGTCTGTGGATTAGTGGCCGATGGCTACCCTGACCCTAAGACACTTGGGGGAAAGCTGATGTTGGTAACCGTCTCCGGACGTGACGCGACAGAGGTCTCCTCCTCTTGCCGGGCGCATGGTGCACCTGAGAATGGCTTGTCAGCCGGCCTCAGTGTGTAGCGGACCGCTCGGTGGGAAACTCAGTGGGGGCACATGGATGGTTGGTAGGGAGCGACGAGCTTAGCTCTCGCGCCCCGCTGACCGCGCACGTTGGGGCAACCTTACGCTGCGCCTCTCAGTGAACTACTCGGCCCTGCGTGCAGGGCGCTCAGGGGAGCTTGCTCTCCTGGAACGATAGTTACCTGGTTGATTCTGCCAGTAGTCATATGCTTGTCTC
>P. rosae ex Rosa rugosa PM2019091335 Heilongjiang
CTG-AGCGT-GAAGCCA-CGCAGGATGCTCGTCCT---GCGCGGCTGACCCTCCA-CCCGTGT-GAACTGATTTTGTTGCTTTGGCGGGCCGGGCT---CGACCTACCGGCTCCGGCTGGGGAGTGCCCGCCAGAGAAGCCCCAACTCATGCAGTTAGTGCAGTCTGAG-----AAAAATTTAATAAGTAAAACTTTCAACAACGGATCTCTTGGCTCTGGCATCGATGAAGAACGCAGCGAAATGCGATAAGTAATGTGAAT-TGCAGAATTTAGTGAATCATCGAATCTTTGAACGCACATTGCGCCCCCCGGTATTCCGAGGGGCATGCCTGTTCGAGCGTCAGAACATCCTCTCAAGCCTGGCTTGGTCTTGGGGCGCG-CCGGCTCGGCGTCCCCTAAACAGAGTGGCGGTACCGTTGTGCTCTC-CGCGTAGTCACGTATCTCGC-GACAG-AGTGGCGAT--GGGACCTGCCAAAACCCACCTATTTTTTTGGACCCGCTGAACTTAAGCATATCAATAAGCGGAGGAAAAGAAACCAACAGGGATTACCTCAGTAACGGCGAGTGAAGCGGTAACAGCTCAAATTTGAAATCTGGCTCCTTCGGGGTCCGAGTTGTAATTTGTAGAAGATGCTTTGGGTGTGGGCCTGGCC-TAAGTTCCTTGGAACAGGACGTCGTAGAGGGTGAGAATCCCGTATGCGGCTGGCGCCCGCGCCCATGTAAAGCTCTTTCGACGAGTCGAGTTGTTTGGGAATGCAGCTCTAAATGGGTGGTAAATTTCATCTAAAGCTAAATATTGG-CCAGAGACCGATAGCGCACAAGTAGAGTGATCGAAAGATGAAAAGCACTTTGGAAAGAGAGTTAAACAGTACGTGAAATTGTTGAAAGGGAAGCGCTGGCAACCAGACTTGGGCGCTGTTGATCCGTTAGGGTTCTCCCTGGGGTACTCAGCAGTGCGCAGGCCAGCATCGGTTT-GGGGGGTTGGAGAAAGGCTGGTGGAATGTGGCTGCCTTCGGGCAGTGTTATAGCCACCGGTGGCATGCAGCCTCCCCGGACCGAGGACCGCGCTTCGGCTAGGATGCTGGCGTAATGGTTGTCAGCGACCCGTCTTGAAACACGGACCAAGGAGTCTAACATCTATGCGAGTGTTTGGGTGTCAAACCCATACGCGGAATG----------------------------------------------------------------------------------------------------------------------------------------------------------------------------------------------------------------------------------------------------------------------------------------------------------------------------------------------------------------------------------------------------
>P. rosae ex Rosa rugosa PM2016071002 Heilongjiang
CTG-AGCGT-GAAGCCA-CGCAGGATGCTCGTCCT---GCGCGGCTGACCCTCCA-CCCGTGT-GAACTGATTTTGTTGCTTTGGCGGGCCGGGCT---CGACCTACCGGCTCCGGCTGGGGAGTGCCCGCCAGAGAAGCCCCAACTCATGCAGTTAGTGCAGTCTGAG-----AAAAATTTAATAAGTAAAACTTTCAACAACGGATCTCTTGGCTCTGGCATCGATGAAGAACGCAGCGAAATGCGATAAGTAATGTGAAT-TGCAGAATTTAGTGAATCATCGAATCTTTGAACGCACATTGCGCCCCCCGGTATTCCGAGGGGCATGCCTGTTCGAGCGTCAGAACATCCTCTCAAGCCTGGCTTGGTCTTGGGGCGCG-CCGGCTCGGCGTCCCCTAAACAGAGTGGCGGTACCGTTGTGCTCTC-CGCGTAGTCACGTATCTCGC-GACAG-AGTGGCGAT--GGGACCTGCCAAAACCCACCTATTTTTTTGGACCCGCTGAACTTAAGCATATCAATAAGCGGAGGAAAAGAAACCAACAGGGATTACCTCAGTAACGGCGAGTGAAGCGGTAACAGCTCAAATTTGAAATCTGGCTCCTTCGGGGTCCGAGTTGTAATTTGTAGAAGATGCTTTGGGTGTGGGCCTGGCC-TAAGTTCCTTGGAACAGGACGTCGTAGAGGGTGAGAATCCCGTATGCGGCTGGCGCCCGCGCCCATGTAAAGCTCTTTCGACGAGTCGAGTTGTTTGGGAATGCAGCTCTAAATGGGTGGTAAATTTCATCTAAAGCTAAATATTGG-CCAGAGACCGATAGCGCACAAGTAGAGTGATCGAAAGATGAAAAGCACTTTGGAAAGAGAGTTAAACAGTACGTGAAATTGTTGAAAGGGAAGCGCTGGCAACCAGACTTGGGCGCTGTTGATCCGTTAGGGTTCTCCCTGGGGTACTCAGCAGTGCGCAGGCCAGCATCGGTTT-GGGGGGTTGGAGAAAGGCTGGTGGAATGTGGCTGCCTTCGGGCAGTGTTATAGCCACCGGTGGCATGCAGCCTCCCCGGACCGAGGACCGCGCTTCGGCTAGGATGCTGGCGTAATGGTTGTCAGCGACCCGTCTTGAAACACGGACCAAGGAGTCTAACATCTATGCGAGTGTTTGGGTGTCAAACCCATACGCGGAATG----------------------------------------------------------------------------------------------------------------------------------------------------------------------------------------------------------------------------------------------------------------------------------------------------------------------------------------------------------------------------------------------------
>P. rosae ex Rosa rugosa PM2024092142 Heilongjiang
CTG-AGCGT-GAAGCCA-CGCAGGATGCTCGTCCT---GCGCGGCTGACCCTCCA-CCCGTGT-GAACTGATTTTGTTGCTTTGGCGGGCCGGGCT---CGACCTACCGGCTCCGGCTGGGGAGTGCCCGCCAGAGAAGCCCCAACTCATGCAGTTAGTGCAGTCTGAG-----AAAAATTTAATAAGTAAAACTTTCAACAACGGATCTCTTGGCTCTGGCATCGATGAAGAACGCAGCGAAATGCGATAAGTAATGTGAAT-TGCAGAATTTAGTGAATCATCGAATCTTTGAACGCACATTGCGCCCCCCGGTATTCCGAGGGGCATGCCTGTTCGAGCGTCAGAACATCCTCTCAAGCCTGGCTTGGTCTTGGGGCGCG-CCGGCTCGGCGTCCCCTAAACAGAGTGGCGGTACCGTTGTGCTCTC-CGCGTAGTCACGTATCTCGC-GACAG-AGTGGCGAT--GGGACCTGCCAAAACCCACCTATTTTTTTGGACCCGCTGAACTTAAGCATATCAATAAGCGGAGGAAAAGAAACCAACAGGGATTACCTCAGTAACGGCGAGTGAAGCGGTAACAGCTCAAATTTGAAATCTGGCTCCTTCGGGGTCCGAGTTGTAATTTGTAGAAGATGCTTTGGGTGTGGGCCTGGCC-TAAGTTCCTTGGAACAGGACGTCGTAGAGGGTGAGAATCCCGTATGCGGCTGGCGCCCGCGCCCATGTAAAGCTCTTTCGACGAGTCGAGTTGTTTGGGAATGCAGCTCTAAATGGGTGGTAAATTTCATCTAAAGCTAAATATTGG-CCAGAGACCGATAGCGCACAAGTAGAGTGATCGAAAGATGAAAAGCACTTTGGAAAGAGAGTTAAACAGTACGTGAAATTGTTGAAAGGGAAGCGCTGGCAACCAGACTTGGGCGCTGTTGATCCGTTAGGGTTCTCCCTGGGGTACTCAGCAGTGCGCAGGCCAGCATCGGTTT-GGGGGGTTGGAGAAAGGCTGGTGGAATGTGGCTGCCTTCGGGCAGTGTTATAGCCACCGGTGGCATGCAGCCTCCCCGGACCGAGGACCGCGCTTCGGCTAGGATGCTGGCGTAATGGTTGTCAGCGACCCGTCTTGAAACACGGACCAAGGAGTCTAACATCTATGCGAGTGTTTGGGTGTCAAACCCATACGCGGAATGAAAGTGAACGTAGTCTGTGGATTAGTGGCCGATGGCTACCCTGACCCTAAGACACTTGGGGGAAAGCTGATGTTGGTAACCGTCTCCGGACGTGACGCGACAGAGGTCTCCTCCTCTTGCCGGGCGCATGGTGCACCTGAGAATGGCTTGTCAGCCGGCCTCAGTGTGTAGCGGACCGCTCGGTGGGAAACTCAGTGGGGGCACATGGATGGTTGGTAGGGAGCGACGAGCTTAGCTCTCGCGCCCCGCTGACCGCGCACGTTGGGGCAACCTTACGCTGCGCCTCTCAGTGAACTACTCGGCCCTGCGTGCAGGGCGCTCAGGGGAGCTTGCTCTCCTGGAACGATAGTTACCTGGTTGATTCTGCCAGTAGTCATATGCTTGTCTC
>P. rosae ex Rosa rugosa PM2019091403 Heilongjiang
CTG-AGCGT-GAAGCCA-CGCAGGATGCTCGTCCT---GCGCGGCTGACCCTCCA-CCCGTGT-GAACTGATTTTGTTGCTTTGGCGGGCCGGGCT---CGACCTACCGGCTCCGGCTGGGGAGTGCCCGCCAGAGAAGCCCCAACTCATGCAGTTAGTGCAGTCTGAG-----AAAAATTTAATAAGTAAAACTTTCAACAACGGATCTCTTGGCTCTGGCATCGATGAAGAACGCAGCGAAATGCGATAAGTAATGTGAAT-TGCAGAATTTAGTGAATCATCGAATCTTTGAACGCACATTGCGCCCCCCGGTATTCCGAGGGGCATGCCTGTTCGAGCGTCAGAACATCCTCTAAAGCCTGGCTTGGTCTTGGGGCGCG-CCGGCTCGGCGTCCCCTAAACAGAGTGGCGGTACCGTTGTGCTCTC-CGCGTAGTCACGTATCTCGC-GACAG-AGTGGCGAT--GGGACCTGCCAAAACCCACCTATTTTTTTGGACCCGCTGAACTTAAGCATATCAATAAGCGGAGGAAAAGAAACCAACAGGGATTACCTCAGTAACGGCGAGTGAAGCGGTAACAGCTCAAATTTGAAATCTGGCTCCTTCGGGGTCCGAGTTGTAATTTGTAGAAGATGCTTTGGGTGTGGGCCTGGCC-TAAGTTCCTTGGAACAGGACGTCGTAGAGGGTGAGAATCCCGTATGCGGCTGGCGCCCGCGCCCATGTAAAGCTCTTTCGACGAGTCGAGTTGTTTGGGAATGCAGCTCTAAATGGGTGGTAAATTTCATCTAAAGCTAAATATTGG-CCAGAGACCGATAGCGCACAAGTAGAGTGATCGAAAGATGAAAAGCACTTTGGAAAGAGAGTTAAACAGTACGTGAAATTGTTGAAAGGGAAGCGCTGGCAACCAGACTTGGGCGCTGTTGATCCGTTAGGGTTCTCCCTGGGGTACTCAGCAGTGCGCAGGCCAGCATCGGTTT-GGGGGGTTGGAGAAAGGCTGGTGGAATGTGGCTGCCTTCGGGCAGTGTTATAGCCACCGGTGGCATGCAGCCTCCCCGGACCGAGGACCGCGCTTCGGCTAGGATGCTGGCGTAATGGTTGTCAGCGACCCGTCTTGAAACACGGACCAAGGAGTCTAACATCTATGCGAGTGTTTGGGTGTCAAACCCATACGCGGAATGAAAGTGAACGTAGTCTGTGGATTAGTGGCCGATGGCTACCCTGACCCTAAGACACTTGGGGGAAAGCTGATGTTGGTAACCGTCTCCGGACGTGACGCGACAGAGGTCTCCTCCTCTTGCCGGGCGCATGGTGCACCTGAGAATGGCTTGTCAGCCGGCCTCAGTGTGTAGCGGACCGCTCGGTGGGAAACTCAGTGGGGGCACATGGATGGTTGGTAGGGAGCGACGAGCTTAGCTCTCGCGCCCCGCTGACCGCGCACGTTGGGGCAACCTTACGCTGCGCCTCTCAGTGAACTACTCGGCCCTGCGTGCAGGGCGCTCAGGGGAGCTTGCTCTCCTGGAACGATAGTTACCTGGTTGATTCTGCCAGTAGTCATATGCTTGTCTC
>P. rosae ex Rosa rugosa PM2017091412 Heilongjiang
CTG-AGCGT-GAAGCCA-CGCAGGATGCTCGTCCT---GCGCGGCTGACCCTCCA-CCCGTGT-GAACTGATTTTGTTGCTTTGGCGGGCCGGGCT---CGACCTACCGGCTCCGGCTGGGGAGTGCCCGCCAGAGAAGCCCCAACTCATGCAGTTAGTGCAGTCTGAG-----AAAAATTTAATAAGTAAAACTTTCAACAACGGATCTCTTGGCTCTGGCATCGATGAAGAACGCAGCGAAATGCGATAAGTAATGTGAAT-TGCAGAATTTAGTGAATCATCGAATCTTTGAACGCACATTGCGCCCCCCGGTATTCCGAGGGGCATGCCTGTTCGAGCGTCAGAACATCCTCTCAAGCCTGGCTTGGTCTTGGGGCGCG-CCGGCTCGGCGTCCCCTAAACAGAGTGGCGGTACCGTTGTGCTCTC-CGCGTAGTCACGTATCTCGC-GACAG-AGTGGCGAT--GGGACCTGCCAAAACCCACCTATTTTTTTGGACCCGCTGAACTTAAGCATATCAATAAGCGGAGGAAAAGAAACCAACAGGGATTACCTCAGTAACGGCGAGTGAAGCGGTAACAGCTCAAATTTGAAATCTGGCTCCTTCGGGGTCCGAGTTGTAATTTGTAGAAGATGCTTTGGGTGTGGGCCTGGCC-TAAGTTCCTTGGAACAGGACGTCGTAGAGGGTGAGAATCCCGTATGCGGCTGGCGCCCGCGCCCATGTAAAGCTCTTTCGACGAGTCGAGTTGTTTGGGAATGCAGCTCTAAATGGGTGGTAAATTTCATCTAAAGCTAAATATTGG-CCAGAGACCGATAGCGCACAAGTAGAGTGATCGAAAGATGAAAAGCACTTTGGAAAGAGAGTTAAACAGTACGTGAAATTGTTGAAAGGGAAGCGCTGGCAACCAGACTTGGGCGCTGTTGATCCGTTAGGGTTCTCCCTGGGGTACTCAGCAGTGCGCAGGCCAGCATCGGTTT-GGGGGGTTGGAGAAAGGCTGGTGGAATGTGGCTGCCTTCGGGCAGTGTTATAGCCACCGGTGGCATGCAGCCTCCCCGGACCGAGGACCGCGCTTCGGCTAGGATGCTGGCGTAATGGTTGTCAGCGACCCGTCTTGAAACACGGACCAAGGAGTCTAACATCTATGCGAGTGTTTGGGTGTCAAACCCATACGCGGAATGAAAGTGAACGTAGTCTGTGGATTAGTGGCCGATGGCTACCCTGACCCTAAGACACTTGGGGGAAAGCTGATGTTGGTAACCGTCTCCGGACGTGACGCGACAGAGGTCTCCTCCTCTTGCCGGGCGCATGGTGCACCTGAGAATGGCTTGTCAGCCGGCCTCAGTGTGTAGCGGACCGCTCGGTGGGAAACTCAGTGGGGGCACATGGATGGTTGGTAGGGAGCGACGAGCTTAGCTCTCGCGCCCCGCTGACCGCGCACGTTGGGGCAACCTTACGCTGCGCCTCTCAGTGAACTACTCGGCCCTGCGTGCAGGGCGCTCAGGGGAGCTTGCTCTCCTGGAACGATAGTTACCTGGTTGATTCTGCCAGTAGTCATATGCTTGTCTC
>P. rosae ex Rosa rugosa PM2019091357 Heilongjiang
CTG-AGCGT-GAAGCCA-CGCAGGATGCTCGTCCT---GCGCGGCTGACCCTCCA-CCCGTGT-GAACTGATTTTGTTGCTTTGGCGGGCCGGGCT---CGACCTACCGGCTCCGGCTGGGGAGTGCCCGCCAGAGAAGCCCCAACTCATGCAGTTAGTGCAGTCTGAG-----AAAAATTTAATAAGTAAAACTTTCAACAACGGATCTCTTGGCTCTGGCATCGATGAAGAACGCAGCGAAATGCGATAAGTAATGTGAAT-TGCAGAATTTAGTGAATCATCGAATCTTTGAACGCACATTGCGCCCCCCGGTATTCCGAGGGGCATGCCTGTTCGAGCGTCAGAACATCCTCTCAAGCCTGGCTTGGTCTTGGGGCGCG-CCGGCTCGGCGTCCCCTAAACAGAGTGGCGGTACCGTTGTGCTCTC-CGCGTAGTCACGTATCTCGC-GACAG-AGTGGCGAT--GGGACCTGCCAAAACCCACCTATTTTTTTGGACCCGCTGAACTTAAGCATATCAATAAGCGGAGGAAAAGAAACCAACAGGGATTACCTCAGTAACGGCGAGTGAAGCGGTAACAGCTCAAATTTGAAATCTGGCTCCTTCGGGGTCCGAGTTGTAATTTGTAGAAGATGCTTTGGGTGTGGGCCTGGCC-TAAGTTCCTTGGAACAGGACGTCGTAGAGGGTGAGAATCCCGTATGCGGCTGGCGCCCGCGCCCATGTAAAGCTCTTTCGACGAGTCGAGTTGTTTGGGAATGCAGCTCTAAATGGGTGGTAAATTTCATCTAAAGCTAAATATTGG-CCAGAGACCGATAGCGCACAAGTAGAGTGATCGAAAGATGAAAAGCACTTTGGAAAGAGAGTTAAACAGTACGTGAAATTGTTGAAAGGGAAGCGCTGGCAACCAGACTTGGGCGCTGTTGATCCGTTAGGGTTCTCCCTGGGGTACTCAGCAGTGCGCAGGCCAGCATCGGTTT-GGGGGGTTGGAGAAAGGCTGGTGGAATGTGGCTGCCTTCGGGCAGTGTTATAGCCACCGGTGGCATGCAGCCTCCCCGGACCGAGGACCGCGCTTCGGCTAGGATGCTGGCGTAATGGTTGTCAGCGACCCGTCTTGAAACACGGACCAAGGAGTCTAACATCTATGCGAGTGTTTGGGTGTCAAACCCATACGCGGAATGAAAGTGAACGTAGTCTGTGGATTAGTGGCCGATGGCTACCCTGACCCTAAGACACTTGGGGGAAAGCTGATGTTGGTAACCGTCTCCGGACGTGACGCGACAGAGGTCTCCTCCTCTTGCCGGGCGCATGGTGCACCTGAGAATGGCTTGTCAGCCGGCCTCAGTGTGTAGCGGACCGCTCGGTGGGAAACTCAGTGGGGGCACATGGATGGTTGGTAGGGAGCGACGAGCTTAGCTCTCGCGCCCCGCTGACCGCGCACGTTGGGGCAACCTTACGCTGCGCCTCTCAGTGAACTACTCGGCCCTGCGTGCAGGGCGCTCAGGGGAGCTTGCTCTCCTGGAACGATAGTTACCTGGTTGATTCTGCCAGTAGTCATATGCTTGTCTC
>P. rosae ex Rosa rugosa PM2018100347 Jilin
CTG-AGCGT-GAAGCCA-CGCAGGATGCTCGTCCT---GCGCGGCTGACCCTCCA-CCCGTGT-GAACTGATTTTGTTGCTTTGGCGGGCCGGGCT---CGACCTACCGGCTCCGGCTGGGGAGTGCCCGCCAGAGAAGCCCCAACTCATGCAGTTAGTGCAGTCTGAG-----AAAAATTTAATAAGTAAAACTTTCAACAACGGATCTCTTGGCTCTGGCATCGATGAAGAACGCAGCGAAATGCGATAAGTAATGTGAAT-TGCAGAATTTAGTGAATCATCGAATCTTTGAACGCACATTGCGCCCCCCGGTATTCCGAGGGGCATGCCTGTTCGAGCGTCAGAACATCCTCTCAAGCCTGGCTTGGTCTTGGGGCGCG-CCGGCTCGGCGTCCCCTAAACAGAGTGGCGGTACCGTTGTGCTCTC-CGCGTAGTCACGTATCTCGC-GACAG-AGTGGCGAT--GGGACCTGCCAAAACCCACCTATTTTTTTGGACCCGCTGAACTTAAGCATATCAATAAGCGGAGGAAAAGAAACCAACAGGGATTACCTCAGTAACGGCGAGTGAAGCGGTAACAGCTCAAATTTGAAATCTGGCTCCTTCGGGGTCCGAGTTGTAATTTGTAGAAGATGCTTTGGGTGTGGGCCTGGCC-TAAGTTCCTTGGAACAGGACGTCGTAGAGGGTGAGAATCCCGTATGCGGCTGGCGCCCGCGCCCATGTAAAGCTCTTTCGACGAGTCGAGTTGTTTGGGAATGCAGCTCTAAATGGGTGGTAAATTTCATCTAAAGCTAAATATTGG-CCAGAGACCGATAGCGCACAAGTAGAGTGATCGAAAGATGAAAAGCACTTTGGAAAGAGAGTTAAACAGTACGTGAAATTGTTGAAAGGGAAGCGCTGGCAACCAGACTTGGGCGCTGTTGATCCGTTAGGGTTCTCCCTGGGGTACTCAGCAGTGCGCAGGCCAGCATCGGTTT-GGGGGGTTGGAGAAAGGCTGGTGGAATGTGGCTGCCTTCGGGCAGTGTTATAGCCACCGGTGGCATGCAGCCTCCCCGGACCGAGGACCGCGCTTCGGCTAGGATGCTGGCGTAATGGTTGTCAGCGACCCGTCTTGAAACACGGACCAAGGAGTCTAACATCTATGCGAGTGTTTGGGTGTCAAACCCATACGCGGAATGAAAGTGAACGTAGTCTGTGGATTAGTGGCCGATGGCTACCCTGACCCTAAGACACTTGGGGGAAAGCTGATGTTGGTAACCGTCTCCGGACGTGACGCGACAGAGGTCTCCTCCTCTTGCCGGGCGCATGGTGCACCTGAGAATGGCTTGTCAGCCGGCCTCAGTGTGTAGCGGACCGCTCGGTGGGAAACTCAGTGGGGGCACATGGATGGTTGGTAGGGAGCGACGAGCTTAGCTCTCGCGCCCCGCTGACCGCGCACGTTGGGGCAACCTTACGCTGCGCCTCTCAGTGAACTACTCGGCCCTGCGTGCAGGGCGCTCAGGGGAGCTTGCTCTCCTGGAACGATAGTTACCTGGTTGATTCTGCCAGTAGTCATATGCTTGTCTC
>P. rosae ex Rosa rugosa PM2018100531 Jilin
CTG-AGCGT-GAAGCCA-CGCAGGATGCTCGTCCT---GCGCGGCTGACCCTCCA-CCCGTGT-GAACTGATTTTGTTGCTTTGGCGGGCCGGGCT---CGACCTACCGGCTCCGGCTGGGGAGTGCCCGCCAGAGAAGCCCCAACTCATGCAGTTAGTGCAGTCTGAG-----AAAAATTTAATAAGTAAAACTTTCAACAACGGATCTCTTGGCTCTGGCATCGATGAAGAACGCAGCGAAATGCGATAAGTAATGTGAAT-TGCAGAATTTAGTGAATCATCGAATCTTTGAACGCACATTGCGCCCCCCGGTATTCCGAGGGGCATGCCTGTTCGAGCGTCAGAACATCCTCTCAAGCCTGGCTTGGTCTTGGGGCGCG-CCGGCTCGGCGTCCCCTAAACAGAGTGGCGGTACCGTTGTGCTCTC-CGCGTAGTCACGTATCTCGC-GACAG-AGTGGCGAT--GGGACCTGCCAAAACCCACCTATTTTTTTGGACCCGCTGAACTTAAGCATATCAATAAGCGGAGGAAAAGAAACCAACAGGGATTACCTCAGTAACGGCGAGTGAAGCGGTAACAGCTCAAATTTGAAATCTGGCTCCTTCGGGGTCCGAGTTGTAATTTGTAGAAGATGCTTTGGGTGTGGGCCTGGCC-TAAGTTCCTTGGAACAGGACGTCGTAGAGGGTGAGAATCCCGTATGCGGCTGGCGCCCGCGCCCATGTAAAGCTCTTTCGACGAGTCGAGTTGTTTGGGAATGCAGCTCTAAATGGGTGGTAAATTTCATCTAAAGCTAAATATTGG-CCAGAGACCGATAGCGCACAAGTAGAGTGATCGAAAGATGAAAAGCACTTTGGAAAGAGAGTTAAACAGTACGTGAAATTGTTGAAAGGGAAGCGCTGGCAACCAGACTTGGGCGCTGTTGATCCGTTAGGGTTCTCCCTGGGGTACTCAGCAGTGCGCAGGCCAGCATCGGTTT-GGGGGGTTGGAGAAAGGCTGGTGGAATGTGGCTGCCTTCGGGCAGTGTTATAGCCACCGGTGGCATGCAGCCTCCCCGGACCGAGGACCGCGCTTCGGCTAGGATGCTGGCGTAATGGTTGTCAGCGACCCGTCTTGAAACACGGACCAAGGAGTCTAACATCTATGCGAGTGTTTGGGTGTCAAACCCATACGCGGAATGAAAGTGAACGTAGTCTGTGGATTAGTGGCCGATGGCTACCCTGACCCTAAGACACTTGGGGGAAAGCTGATGTTGGTAACCGTCTCCGGACGTGACGCGACAGAGGTCTCCTCCTCTTGCCGGGCGCATGGTGCACCTGAGAATGGCTTGTCAGCCGGCCTCAGTGTGTAGCGGACCGCTCGGTGGGAAACTCAGTGGGGGCACATGGATGGTTGGTAGGGAGCGACGAGCTTAGCTCTCGCGCCCCGCTGACCGCGCACGTTGGGGCAACCTTACGCTGCGCCTCTCAGTGAACTACTCGGCCCTGCGTGCAGGGCGCTCAGGGGAGCTTGCTCTCCTGGAACGATAGTTACCTGGTTGATTCTGCCAGTAGTCATATGCTTGTCTC
>P. rosae ex Rosa rugosa PM2022082730 Jilin
CTG-AGCGT-GAAGCCA-CGCAGGATGCTCGTCCT---GCGCGGCTGACCCTCCA-CCCGTGT-GAACTGATTTTGTTGCTTTGGCGGGCCGGGCT---CGACCTACCGGCTCCGGCTGGGGAGTGCCCGCCAGAGAAGCCCCAACTCATGCAGTTAGTGCAGTCTGAG-----AAAAATTTAATAAGTAAAACTTTCAACAACGGATCTCTTGGCTCTGGCATCGATGAAGAACGCAGCGAAATGCGATAAGTAATGTGAAT-TGCAGAATTTAGTGAATCATCGAATCTTTGAACGCACATTGCGCCCCCCGGTATTCCGAGGGGCATGCCTGTTCGAGCGTCAGAACATCCTCTCAAGCCTGGCTTGGTCTTGGGGCGCG-CCGGCTCGGCGTCCCCTAAACAGAGTGGCGGTACCGTTGTGCTCTC-CGCGTAGTCACGTATCTCGC-GACAG-AGTGGCGAT--GGGACCTGCCAAAACCCACCTATTTTTTTGGACCCGCTGAACTTAAGCATATCAATAAGCGGAGGAAAAGAAACCAACAGGGATTACCTCAGTAACGGCGAGTGAAGCGGTAACAGCTCAAATTTGAAATCTGGCTCCTTCGGGGTCCGAGTTGTAATTTGTAGAAGATGCTTTGGGTGTGGGCCTGGCC-TAAGTTCCTTGGAACAGGACGTCGTAGAGGGTGAGAATCCCGTATGCGGCTGGCGCCCGCGCCCATGTAAAGCTCTTTCGACGAGTCGAGTTGTTTGGGAATGCAGCTCTAAATGGGTGGTAAATTTCATCTAAAGCTAAATATTGG-CCAGAGACCGATAGCGCACAAGTAGAGTGATCGAAAGATGAAAAGCACTTTGGAAAGAGAGTTAAACAGTACGTGAAATTGTTGAAAGGGAAGCGCTGGCAACCAGACTTGGGCGCTGTTGATCCGTTAGGGTTCTCCCTGGGGTACTCAGCAGTGCGCAGGCCAGCATCGGTTT-GGGGGGTTGGAGAAAGGCTGGTGGAATGTGGCTGCCTTCGGGCAGTGTTATAGCCACCGGTGGCATGCAGCCTCCCCGGACCGAGGACCGCGCTTCGGCTAGGATGCTGGCGTAATGGTTGTCAGCGACCCGTCTTGAAACACGGACCAAGGAGTCTAACATCTATGCGAGTGTTTGGGTGTCAAACCCATACGCGGAATGAAAGTGAACGTAGTCTGTGGATTAGTGGCCGATGGCTACCCTGACCCTAAGACACTTGGGGGAAAGCTGATGTTGGTAACCGTCTCCGGACGTGACGCGACAGAGGTCTCCTCCTCTTGCCGGGCGCATGGTGCACCTGAGAATGGCTTGTCAGCCGGCCTCAGTGTGTAGCGGACCGCTCGGTGGGAAACTCAGTGGGGGCACATGGATGGTTGGTAGGGAGCGACGAGCTTAGCTCTCGCGCCCCGCTGACCGCGCACGTTGGGGCAACCTTACGCTGCGCCTCTCAGTGAACTACTCGGCCCTGCGTGCAGGGCGCTCAGGGGAGCTTGCTCTCCTGGAACGATAGTTACCTGGTTGATTCTGCCAGTAGTCATATGCTTGTCTC
>P. rosae ex Rosa rugosa Y19229 Jiangsu
CTG-AGCGT-GAAGCCA-CGCAGGATGCTCGTCCT---GCGCGGCTGACCCTCCA-CCCGTGT-GAACTGATTTTGTTGCTTTGGCGGGCCGGGCT---CGACCTACCGGCTCCGGCTGGGGAGTGCCCGCCAGAGAAGCCCCAACTCATGCAGTTAGTGCAGTCTGAG-----AAAAATTTAATAAGTAAAACTTTCAACAACGGATCTCTTGGCTCTGGCATCGATGAAGAACGCAGCGAAATGCGATAAGTAATGTGAAT-TGCAGAATTTAGTGAATCATCGAATCTTTGAACGCACATTGCGCCCCCCGGTATTCCGAGGGGCATGCCTGTTCGAGCGTCAGAACATCCTCTCAAGCCTGGCTTGGTCTTGGGGCGCG-CCGGCTCGGCGTCCCCTAAACAGAGTGGCGGTACCGTTGTGCTCTC-CGCGTAGTCACGTATCTCGC-GACAG-AGTGGCGAT--GGGACCTGCCAAAACCCACCTATTTTTTTGGACCCGCTGAACTTAAGCATATCAATAAGCGGAGGAAAAGAAACCAACAGGGATTACCTCAGTAACGGCGAGTGAAGCGGTAACAGCTCAAATTTGAAATCTGGCTCCTTCGGGGTCCGAGTTGTAATTTGTAGAAGATGCTTTGGGTGTGGGCCTGGCC-TAAGTTCCTTGGAACAGGACGTCGTAGAGGGTGAGAATCCCGTATGCGGCTGGCGCCCGCGCCCATGTAAAGCTCTTTCGACGAGTCGAGTTGTTTGGGAATGCAGCTCTAAATGGGTGGTAAATTTCATCTAAAGCTAAATATTGG-CCAGAGACCGATAGCGCACAAGTAGAGTGATCGAAAGATGAAAAGCACTTTGGAAAGAGAGTTAAACAGTACGTGAAATTGTTGAAAGGGAAGCGCTGGCAACCAGACTTGGGCGCTGTTGATCCGTTAGGGTTCTCCCTGGGGTACTCAGCAGTGCGCAGGCCAGCATCGGTTT-GGGGGGTTGGAGAAAGGCTGGTGGAATGTGGCTGCCTTCGGGCAGTGTTATAGCCACCGGTGGCATGCAGCCTCCCCGGACCGAGGACCGCGCTTCGGCTAGGATGCTGGCGTAATGGTTGTCAGCGACCCGTCTTGAAACACGGACCAAGGAGTCTAACATCTATGCGAGTGTTTGGGTGTCAAACCCATACGCGGAATGAAAGTGAACGTAGTCTGTGGATTAGTGGCCGATGGCTACCCTGACCCTAAGACACTTGGGGGAAAGCTGATGTTGGTAACCGTCTCCGGACGTGACGCGACAGAGGTCTCCTCCTCTTGCCGGGCGCATGGTGCACCTGAGAATGGCTTGTCAGCCGGCCTCAGTGTGTAGCGGACCGCTCGGTGGGAAACTCAGTGGGGGCACATGGATGGTTGGTAGGGAGCGACGAGCTTAGCTCTCGCGCCCCGCTGACCGCGCACGTTGGGGCAACCTTACGCTGCGCCTCTCAGTGAACTACTCGGCCCTGCGTGCAGGGCGCTCAGGGGAGCTTGCTCTCCTGGAACGATAGTTACCTGGTTGATTCTGCCAGTAGTCATATGCTTGTCTC
>P. rosae ex Rosa rugosa PM2024092955 Liaoning
CTG-AGCGT-GAAGCCA-CGCAGGATGCTCGTCCT---GCGCGGCTGACCCTCCA-CCCGTGT-GAACTGATTTTGTTGCTTTGGCGGGCCGGGCT---CGACCTACCGGCTCCGGCTGGGGAGTGCCCGCCAGAGAAGCCCCAACTCATGCAGTTAGTGCAGTCTGAG-----AAAAATTTAATAAGTAAAACTTTCAACAACGGATCTCTTGGCTCTGGCATCGATGAAGAACGCAGCGAAATGCGATAAGTAATGTGAAT-TGCAGAATTTAGTGAATCATCGAATCTTTGAACGCACATTGCGCCCCCCGGTATTCCGAGGGGCATGCCTGTTCGAGCGTCAGAACATCCTCTCAAGCCTGGCTTGGTCTTGGGGCGCG-CCGGCTCGGCGTCCCCTAAACAGAGTGGCGGTACCGTTGTGCTCTC-CGCGTAGTCACGTATCTCGC-GACAG-AGTGGCGAT--GGGACCTGCCAAAACCCACCTATTTTTTTGGACCCGCTGAACTTAAGCATATCAATAAGCGGAGGAAAAGAAACCAACAGGGATTACCTCAGTAACGGCGAGTGAAGCGGTAACAGCTCAAATTTGAAATCTGGCTCCTTCGGGGTCCGAGTTGTAATTTGTAGAAGATGCTTTGGGTGTGGGCCTGGCC-TAAGTTCCTTGGAACAGGACGTCGTAGAGGGTGAGAATCCCGTATGCGGCTGGCGCCCGCGCCCATGTAAAGCTCTTTCGACGAGTCGAGTTGTTTGGGAATGCAGCTCTAAATGGGTGGTAAATTTCATCTAAAGCTAAATATTGG-CCAGAGACCGATAGCGCACAAGTAGAGTGATCGAAAGATGAAAAGCACTTTGGAAAGAGAGTTAAACAGTACGTGAAATTGTTGAAAGGGAAGCGCTGGCAACCAGACTTGGGCGCTGTTGATCCGTTAGGGTTCTCCCTGGGGTACTCAGCAGTGCGCAGGCCAGCATCGGTTT-GGGGGGTTGGAGAAAGGCTGGTGGAATGTGGCTGCCTTCGGGCAGTGTTATAGCCACCGGTGGCATGCAGCCTCCCCGGACCGAGGACCGCGCTTCGGCTAGGATGCTGGCGTAATGGTTGTCAGCGACCCGTCTTGAAACACGGACCAAGGAGTCTAACATCTATGCGAGTGTTTGGGTGTCAAACCCATACGCGGAATGAAAGTGAACGTAGTCTGTGGATTAGTGGCCGATGGCTACCCTGACCCTAAGACACTTGGGGGAAAGCTGATGTTGGTAACCGTCTCCGGACGTGACGCGACAGAGGTCTCCTCCTCTTGCCGGGCGCATGGTGCACCTGAGAATGGCTTGTCAGCCGGCCTCAGTGTGTAGCGGACCGCTCGGTGGGAAACTCAGTGGGGGCACATGGATGGTTGGTAGGGAGCGACGAGCTTAGCTCTCGCGCCCCGCTGACCGCGCACGTTGGGGCAACCTTACGCTGCGCCTCTCAGTGAACTACTCGGCCCTGCGTGCAGGGCGCTCAGGGGAGCTTGCTCTCCTGGAACGATAGTTACCTGGTTGATTCTGCCAGTAGTCATATGCTTGTCTC
>P. rosae ex Rosa rugosa PM2020093006 Liaoning
CTG-AGCGT-GAAGCCA-CGCAGGATGCTCGTCCT---GCGCGGCTGACCCTCCA-CCCGTGT-GAACTGATTTTGTTGCTTTGGCGGGCCGGGCT---CGACCTACCGGCTCCGGCTGGGGAGTGCCCGCCAGAGAAGCCCCAACTCATGCAGTTAGTGCAGTCTGAG-----AAAAATTTAATAAGTAAAACTTTCAACAACGGATCTCTTGGCTCTGGCATCGATGAAGAACGCAGCGAAATGCGATAAGTAATGTGAAT-TGCAGAATTTAGTGAATCATCGAATCTTTGAACGCACATTGCGCCCCCCGGTATTCCGAGGGGCATGCCTGTTCGAGCGTCAGAACATCCTCTCAAGCCTGGCTTGGTCTTGGGGCGCG-CCGGCTCGGCGTCCCCTAAACAGAGTGGCGGTACCGTTGTGCTCTC-CGCGTAGTCACGTATCTCGC-GACAG-AGTGGCGAT--GGGACCTGCCAAAACCCACCTATTTTTTTGGACCCGCTGAACTTAAGCATATCAATAAGCGGAGGAAAAGAAACCAACAGGGATTACCTCAGTAACGGCGAGTGAAGCGGTAACAGCTCAAATTTGAAATCTGGCTCCTTCGGGGTCCGAGTTGTAATTTGTAGAAGATGCTTTGGGTGTGGGCCTGGCC-TAAGTTCCTTGGAACAGGACGTCGTAGAGGGTGAGAATCCCGTATGCGGCTGGCGCCCGCGCCCATGTAAAGCTCTTTCGACGAGTCGAGTTGTTTGGGAATGCAGCTCTAAATGGGTGGTAAATTTCATCTAAAGCTAAATATTGG-CCAGAGACCGATAGCGCACAAGTAGAGTGATCGAAAGATGAAAAGCACTTTGGAAAGAGAGTTAAACAGTACGTGAAATTGTTGAAAGGGAAGCGCTGGCAACCAGACTTGGGCGCTGTTGATCCGTTAGGGTTCTCCCTGGGGTACTCAGCAGTGCGCAGGCCAGCATCGGTTT-GGGGGGTTGGAGAAAGGCTGGTGGAATGTGGCTGCCTTCGGGCAGTGTTATAGCCACCGGTGGCATGCAGCCTCCCCGGACCGAGGACCGCGCTTCGGCTAGGATGCTGGCGTAATGGTTGTCAGCGACCCGTCTTGAAACACGGACCAAGGAGTCTAACATCTATGCGAGTGTTTGGGTGTCAAACCCATACGCGGAATGAAAGTGAACGTAGTCTGTGGATTAGTGGCCGATGGCTACCCTGACCCTAAGACACTTGGGGGAAAGCTGATGTTGGTAACCGTCTCCGGACGTGACGCGACAGAGGTCTCCTCCTCTTGCCGGGCGCATGGTGCACCTGAGAATGGCTTGTCAGCCGGCCTCAGTGTGTAGCGGACCGCTCGGTGGGAAACTCAGTGGGGGCACATGGATGGTTGGTAGGGAGCGACGAGCTTAGCTCTCGCGCCCCGCTGACCGCGCACGTTGGGGCAACCTTACGCTGCGCCTCTCAGTGAACTACTCGGCCCTGCGTGCAGGGCGCTCAGGGGAGCTTGCTCTCCTGGAACGATAGTTACCTGGTTGATTCTGCCAGTAGTCATATGCTTGTCTC
>P. rosae ex Rosa rugosa PM2020100125 Inner Mongolia
CTG-AGCGT-GAAGCCA-CGCAGGATGCTCGTCCT---GCGCGGCTGACCCTCCA-CCCGTGT-GAACTGATTTTGTTGCTTTGGCGGGCCGGGCT---CGACCTACCGGCTCCGGCTGGGGAGTGCCCGCCAGAGAAGCCCCAACTCATGCAGTTAGTGCAGTCTGAG-----AAAAATTTAATAAGTAAAACTTTCAACAACGGATCTCTTGGCTCTGGCATCGATGAAGAACGCAGCGAAATGCGATAAGTAATGTGAAT-TGCAGAATTTAGTGAATCATCGAATCTTTGAACGCACATTGCGCCCCCCGGTATTCCGAGGGGCATGCCTGTTCGAGCGTCAGAACATCCTCTCAAGCCTGGCTTGGTCTTGGGGCGCG-CCGGCTCGGCGTCCCCTAAACAGAGTGGCGGTACCGTTGTGCTCTC-CGCGTAGTCACGTATCTCGC-GACAG-AGTGGCGAT--GGGACCTGCCAAAACCCACCTATTTTTTTGGACCCGCTGAACTTAAGCATATCAATAAGCGGAGGAAAAGAAACCAACAGGGATTACCTCAGTAACGGCGAGTGAAGCGGTAACAGCTCAAATTTGAAATCTGGCTCCTTCGGGGTCCGAGTTGTAATTTGTAGAAGATGCTTTGGGTGTGGGCCTGGCC-TAAGTTCCTTGGAACAGGACGTCGTAGAGGGTGAGAATCCCGTATGCGGCTGGCGCCCGCGCCCATGTAAAGCTCTTTCGACGAGTCGAGTTGTTTGGGAATGCAGCTCTAAATGGGTGGTAAATTTCATCTAAAGCTAAATATTGG-CCAGAGACCGATAGCGCACAAGTAGAGTGATCGAAAGATGAAAAGCACTTTGGAAAGAGAGTTAAACAGTACGTGAAATTGTTGAAAGGGAAGCGCTGGCAACCAGACTTGGGCGCTGTTGATCCGTTAGGGTTCTCCCTGGGGTACTCAGCAGTGCGCAGGCCAGCATCGGTTT-GGGGGGTTGGAGAAAGGCTGGTGGAATGTGGCTGCCTTCGGGCAGTGTTATAGCCACCGGTGGCATGCAGCCTCCCCGGACCGAGGACCGCGCTTCGGCTAGGATGCTGGCGTAATGGTTGTCAGCGACCCGTCTTGAAACACGGACCAAGGAGTCTAACATCTATGCGAGTGTTTGGGTGTCAAACCCATACGCGGAATGAAAGTGAACGTAGTCTGTGGATTAGTGGCCGATGGCTACCCTGACCCTAAGACACTTGGGGGAAAGCTGATGTTGGTAACCGTCTCCGGACGTGACGCGACAGAGGTCTCCTCCTCTTGCCGGGCGCATGGTGCACCTGAGAATGGCTTGTCAGCCGGCCTCAGTGTGTAGCGGACCGCTCGGTGGGAAACTCAGTGGGGGCACATGGATGGTTGGTAGGGAGCGACGAGCTTAGCTCTCGCGCCCCGCTGACCGCGCACGTTGGGGCAACCTTACGCTGCGCCTCTCAGTGAACTACTCGGCCCTGCGTGCAGGGCGCTCAGGGGAGCTTGCTCTCCTGGAACGATAGTTACCTGGTTGATTCTGCCAGTAGTCATATGCTTGTCTC
>P. rosae ex Rosa rugosa PM2020100301 Inner Mongolia
CTG-AGCGT-GAAGCCA-CGCAGGATGCTCGTCCT---GCGCGGCTGACCCTCCA-CCCGTGT-GAACTGATTTTGTTGCTTTGGCGGGCCGGGCT---CGACCTACCGGCTCCGGCTGGGGAGTGCCCGCCAGAGAAGCCCCAACTCATGCAGTTAGTGCAGTCTGAG-----AAAAATTTAATAAGTAAAACTTTCAACAACGGATCTCTTGGCTCTGGCATCGATGAAGAACGCAGCGAAATGCGATAAGTAATGTGAAT-TGCAGAATTTAGTGAATCATCGAATCTTTGAACGCACATTGCGCCCCCCGGTATTCCGAGGGGCATGCCTGTTCGAGCGTCAGAACATCCTCTCAAGCCTGGCTTGGTCTTGGGGCGCG-CCGGCTCGGCGTCCCCTAAACAGAGTGGCGGTACCGTTGTGCTCTC-CGCGTAGTCACGTATCTCGC-GACAG-AGTGGCGAT--GGGACCTGCCAAAACCCACCTATTTTTTTGGACCCGCTGAACTTAAGCATATCAATAAGCGGAGGAAAAGAAACCAACAGGGATTACCTCAGTAACGGCGAGTGAAGCGGTAACAGCTCAAATTTGAAATCTGGCTCCTTCGGGGTCCGAGTTGTAATTTGTAGAAGATGCTTTGGGTGTGGGCCTGGCC-TAAGTTCCTTGGAACAGGACGTCGTAGAGGGTGAGAATCCCGTATGCGGCTGGCGCCCGCGCCCATGTAAAGCTCTTTCGACGAGTCGAGTTGTTTGGGAATGCAGCTCTAAATGGGTGGTAAATTTCATCTAAAGCTAAATATTGG-CCAGAGACCGATAGCGCACAAGTAGAGTGATCGAAAGATGAAAAGCACTTTGGAAAGAGAGTTAAACAGTACGTGAAATTGTTGAAAGGGAAGCGCTGGCAACCAGACTTGGGCGCTGTTGATCCGTTAGGGTTCTCCCTGGGGTACTCAGCAGTGCGCAGGCCAGCATCGGTTT-GGGGGGTTGGAGAAAGGCTGGTGGAATGTGGCTGCCTTCGGGCAGTGTTATAGCCACCGGTGGCATGCAGCCTCCCCGGACCGAGGACCGCGCTTCGGCTAGGATGCTGGCGTAATGGTTGTCAGCGACCCGTCTTGAAACACGGACCAAGGAGTCTAACATCTATGCGAGTGTTTGGGTGTCAAACCCATACGCGGAATGAAAGTGAACGTAGTCTGTGGATTAGTGGCCGATGGCTACCCTGACCCTAAGACACTTGGGGGAAAGCTGATGTTGGTAACCGTCTCCGGACGTGACGCGACAGAGGTCTCCTCCTCTTGCCGGGCGCATGGTGCACCTGAGAATGGCTTGTCAGCCGGCCTCAGTGTGTAGCGGACCGCTCGGTGGGAAACTCAGTGGGGGCACATGGATGGTTGGTAGGGAGCGACGAGCTTAGCTCTCGCGCCCCGCTGACCGCGCACGTTGGGGCAACCTTACGCTGCGCCTCTCAGTGAACTACTCGGCCCTGCGTGCAGGGCGCTCAGGGGAGCTTGCTCTCCTGGAACGATAGTTACCTGGTTGATTCTGCCAGTAGTCATATGCTTGTCTC
>P. rosae ex Rosa rugosa PM2023102601 Ningxia
CTG-AGCGT-GAAGCCA-CGCAGGATGCTCGTCCT---GCGCGGCTGACCCTCCA-CCCGTGT-GAACTGATTTTGTTGCTTTGGCGGGCCGGGCT---CGACCTACCGGCTCCGGCTGGGGAGTGCCCGCCAGAGAAGCCCCAACTCATGCAGTTAGTGCAGTCTGAG-----AAAAATTTAATAAGTAAAACTTTCAACAACGGATCTCTTGGCTCTGGCATCGATGAAGAACGCAGCGAAATGCGATAAGTAATGTGAAT-TGCAGAATTTAGTGAATCATCGAATCTTTGAACGCACATTGCGCCCCCCGGTATTCCGAGGGGCATGCCTGTTCGAGCGTCAGAACATCCTCTCAAGCCTGGCTTGGTCTTGGGGCGCG-CCGGCTCGGCGTCCCCTAAACAGAGTGGCGGTACCGTTGTGCTCTC-CGCGTAGTCACGTATCTCGC-GACAG-AGTGGCGAT--GGGACCTGCCAAAACCCACCTATTTTTTTGGACCCGCTGAACTTAAGCATATCAATAAGCGGAGGAAAAGAAACCAACAGGGATTACCTCAGTAACGGCGAGTGAAGCGGTAACAGCTCAAATTTGAAATCTGGCTCCTTCGGGGTCCGAGTTGTAATTTGTAGAAGATGCTTTGGGTGTGGGCCTGGCC-TAAGTTCCTTGGAACAGGACGTCGTAGAGGGTGAGAATCCCGTATGCGGCTGGCGCCCGCGCCCATGTAAAGCTCTTTCGACGAGTCGAGTTGTTTGGGAATGCAGCTCTAAATGGGTGGTAAATTTCATCTAAAGCTAAATATTGG-CCAGAGACCGATAGCGCACAAGTAGAGTGATCGAAAGATGAAAAGCACTTTGGAAAGAGAGTTAAACAGTACGTGAAATTGTTGAAAGGGAAGCGCTGGCAACCAGACTTGGGCGCTGTTGATCCGTTAGGGTTCTCCCTGGGGTACTCAGCAGTGCGCAGGCCAGCATCGGTTT-GGGGGGTTGGAGAAAGGCTGGTGGAATGTGGCTGCCTTCGGGCAGTGTTATAGCCACCGGTGGCATGCAGCCTCCCCGGACCGAGGACCGCGCTTCGGCTAGGATGCTGGCGTAATGGTTGTCAGCGACCCGTCTTGAAACACGGACCAAGGAGTCTAACATCTATGCGAGTGTTTGGGTGTCAAACCCATACGCGGAATG----------------------------------------------------------------------------------------------------------------------------------------------------------------------------------------------------------------------------------------------------------------------------------------------------------------------------------------------------------------------------------------------------
>P. rosae ex Rosa rugosa PM2023102521 Ningxia
CTG-AGCGT-GAAGCCA-CGCAGGATGCTCGTCCT---GCGCGGCTGACCCTCCA-CCCGTGT-GAACTGATTTTGTTGCTTTGGCGGGCCGGGCT---CGACCTACCGGCTCCGGCTGGGGAGTGCCCGCCAGAGAAGCCCCAACTCATGCAGTTAGTGCAGTCTGAG-----AAAAATTTAATAAGTAAAACTTTCAACAACGGATCTCTTGGCTCTGGCATCGATGAAGAACGCAGCGAAATGCGATAAGTAATGTGAAT-TGCAGAATTTAGTGAATCATCGAATCTTTGAACGCACATTGCGCCCCCCGGTATTCCGAGGGGCATGCCTGTTCGAGCGTCAGAACATCCTCTCAAGCCTGGCTTGGTCTTGGGGCGCG-CCGGCTCGGCGTCCCCTAAACAGAGTGGCGGTACCGTTGTGCTCTC-CGCGTAGTCACGTATCTCGC-GACAG-AGTGGCGAT--GGGACCTGCCAAAACCCACCTATTTTTTTGGACCCGCTGAACTTAAGCATATCAATAAGCGGAGGAAAAGAAACCAACAGGGATTACCTCAGTAACGGCGAGTGAAGCGGTAACAGCTCAAATTTGAAATCTGGCTCCTTCGGGGTCCGAGTTGTAATTTGTAGAAGATGCTTTGGGTGTGGGCCTGGCC-TAAGTTCCTTGGAACAGGACGTCGTAGAGGGTGAGAATCCCGTATGCGGCTGGCGCCCGCGCCCATGTAAAGCTCTTTCGACGAGTCGAGTTGTTTGGGAATGCAGCTCTAAATGGGTGGTAAATTTCATCTAAAGCTAAATATTGG-CCAGAGACCGATAGCGCACAAGTAGAGTGATCGAAAGATGAAAAGCACTTTGGAAAGAGAGTTAAACAGTACGTGAAATTGTTGAAAGGGAAGCGCTGGCAACCAGACTTGGGCGCTGTTGATCCGTTAGGGTTCTCCCTGGGGTACTCAGCAGTGCGCAGGCCAGCATCGGTTT-GGGGGGTTGGAGAAAGGCTGGTGGAATGTGGCTGCCTTCGGGCAGTGTTATAGCCACCGGTGGCATGCAGCCTCCCCGGACCGAGGACCGCGCTTCGGCTAGGATGCTGGCGTAATGGTTGTCAGCGACCCGTCTTGAAACACGGACCAAGGAGTCTAACATCTATGCGAGTGTTTGGGTGTCAAACCCATACGCGGAATGAAAGTGAACGTAGTCTGTGGATTAGTGGCCGATGGCTACCCTGACCCTAAGACACTTGGGGGAAAGCTGATGTTGGTAACCGTCTCCGGACGTGACGCGACAGAGGTCTCCTCCTCTTGCCGGGCGCATGGTGCACCTGAGAATGGCTTGTCAGCCGGCCTCAGTGTGTAGCGGACCGCTCGGTGGGAAACTCAGTGGGGGCACATGGATGGTTGGTAGGGAGCGACGAGCTTAGCTCTCGCGCCCCGCTGACCGCGCACGTTGGGGCAACCTTACGCTGCGCCTCTCAGTGAACTACTCGGCCCTGCGTGCAGGGCGCTCAGGGGAGCTTGCTCTCCTGGAACGATAGTTACCTGGTTGATTCTGCCAGTAGTCATATGCTTGTCTC
>P. rosae ex Rosa rugosa PM2023101919 Xinjiang
CTG-AGCGT-GAAGCCA-CGCAGGATGCTCGTCCT---GCGCGGCTGACCCTCCA-CCCGTGT-GAACTGATTTTGTTGCTTTGGCGGGCCGGGCT---CGACCTACCGGCTCCGGCTGGGGAGTGCCCGCCAGAGAAGCCCCAACTCATGCAGTTAGTGCAGTCTGAG-----AAAAATTTAATAAGTAAAACTTTCAACAACGGATCTCTTGGCTCTGGCATCGATGAAGAACGCAGCGAAATGCGATAAGTAATGTGAAT-TGCAGAATTTAGTGAATCATCGAATCTTTGAACGCACATTGCGCCCCCCGGTATTCCGAGGGGCATGCCTGTTCGAGCGTCAGAACATCCTCTCAAGCCTGGCTTGGTCTTGGGGCGCG-CCGGCTCGGCGTCCCCTAAACAGAGTGGCGGTACCGTTGTGCTCTC-CGCGTAGTCACGTATCTCGC-GACAG-AGTGGCGAT--GGGACCTGCCAAAACCCACCTATTTTTTTGGACCCGCTGAACTTAAGCATATCAATAAGCGGAGGAAAAGAAACCAACAGGGATTACCTCAGTAACGGCGAGTGAAGCGGTAACAGCTCAAATTTGAAATCTGGCTCCTTCGGGGTCCGAGTTGTAATTTGTAGAAGATGCTTTGGGTGTGGGCCTGGCC-TAAGTTCCTTGGAACAGGACGTCGTAGAGGGTGAGAATCCCGTATGCGGCTGGCGCCCGCGCCCATGTAAAGCTCTTTCGACGAGTCGAGTTGTTTGGGAATGCAGCTCTAAATGGGTGGTAAATTTCATCTAAAGCTAAATATTGG-CCAGAGACCGATAGCGCACAAGTAGAGTGATCGAAAGATGAAAAGCACTTTGGAAAGAGAGTTAAACAGTACGTGAAATTGTTGAAAGGGAAGCGCTGGCAACCAGACTTGGGCGCTGTTGATCCGTTAGGGTTCTCCCTGGGGTACTCAGCAGTGCGCAGGCCAGCATCGGTTT-GGGGGGTTGGAGAAAGGCTGGTGGAATGTGGCTGCCTTCGGGCAGTGTTATAGCCACCGGTGGCATGCAGCCTCCCCGGACCGAGGACCGCGCTTCGGCTAGGATGCTGGCGTAATGGTTGTCAGCGACCCGTCTTGAAACACGGACCAAGGAGTCTAACATCTATGCGAGTGTTTGGGTGTCAAACCCATACGCGGAATGAAAGTGAACGTAGTCTGTGGATTAGTGGCCGATGGCTACCCTGACCCTAAGACACTTGGGGGAAAGCTGATGTTGGTAACCGTCTCCGGACGTGACGCGACAGAGGTCTCCTCCTCTTGCCGGGCGCATGGTGCACCTGAGAATGGCTTGTCAGCCGGCCTCAGTGTGTAGCGGACCGCTCGGTGGGAAACTCAGTGGGGGCACATGGATGGTTGGTAGGGAGCGACGAGCTTAGCTCTCGCGCCCCGCTGACCGCGCACGTTGGGGCAACCTTACGCTGCGCCTCTCAGTGAACTACTCGGCCCTGCGTGCAGGGCGCTCAGGGGAGCTTGCTCTCCTGGAACGATAGTTACCTGGTTGATTCTGCCAGTAGTCATATGCTTGTCTC
>P. rosae ex Rosa rugosa PM2023101330 Xinjiang
CTG-AGCGT-GAAGCCA-CGCAGGATGCTCGTCCT---GCGCGGCTGACCCTCCA-CCCGTGT-GAACTGATTTTGTTGCTTTGGCGGGCCGGGCT---CGACCTACCGGCTCCGGCTGGGGAGTGCCCGCCAGAGAAGCCCCAACTCATGCAGTTAGTGCAGTCTGAG-----AAAAATTTAATAAGTAAAACTTTCAACAACGGATCTCTTGGCTCTGGCATCGATGAAGAACGCAGCGAAATGCGATAAGTAATGTGAAT-TGCAGAATTTAGTGAATCATCGAATCTTTGAACGCACATTGCGCCCCCCGGTATTCCGAGGGGCATGCCTGTTCGAGCGTCAGAACATCCTCTCAAGCCTGGCTTGGTCTTGGGGCGCG-CCGGCTCGGCGTCCCCTAAACAGAGTGGCGGTACCGTTGTGCTCTC-CGCGTAGTCACGTATCTCGC-GACAG-AGTGGCGAT--GGGACCTGCCAAAACCCACCTATTTTTTTGGACCCGCTGAACTTAAGCATATCAATAAGCGGAGGAAAAGAAACCAACAGGGATTACCTCAGTAACGGCGAGTGAAGCGGTAACAGCTCAAATTTGAAATCTGGCTCCTTCGGGGTCCGAGTTGTAATTTGTAGAAGATGCTTTGGGTGTGGGCCTGGCC-TAAGTTCCTTGGAACAGGACGTCGTAGAGGGTGAGAATCCCGTATGCGGCTGGCGCCCGCGCCCATGTAAAGCTCTTTCGACGAGTCGAGTTGTTTGGGAATGCAGCTCTAAATGGGTGGTAAATTTCATCTAAAGCTAAATATTGG-CCAGAGACCGATAGCGCACAAGTAGAGTGATCGAAAGATGAAAAGCACTTTGGAAAGAGAGTTAAACAGTACGTGAAATTGTTGAAAGGGAAGCGCTGGCAACCAGACTTGGGCGCTGTTGATCCGTTAGGGTTCTCCCTGGGGTACTCAGCAGTGCGCAGGCCAGCATCGGTTT-GGGGGGTTGGAGAAAGGCTGGTGGAATGTGGCTGCCTTCGGGCAGTGTTATAGCCACCGGTGGCATGCAGCCTCCCCGGACCGAGGACCGCGCTTCGGCTAGGATGCTGGCGTAATGGTTGTCAGCGACCCGTCTTGAAACACGGACCAAGGAGTCTAACATCTATGCGAGTGTTTGGGTGTCAAACCCATACGCGGAATGAAAGTGAACGTAGTCTGTGGATTAGTGGCCGATGGCTACCCTGACCCTAAGACACTTGGGGGAAAGCTGATGTTGGTAACCGTCTCCGGACGTGACGCGACAGAGGTCTCCTCCTCTTGCCGGGCGCATGGTGCACCTGAGAATGGCTTGTCAGCCGGCCTCAGTGTGTAGCGGACCGCTCGGTGGGAAACTCAGTGGGGGCACATGGATGGTTGGTAGGGAGCGACGAGCTTAGCTCTCGCGCCCCGCTGACCGCGCACGTTGGGGCAACCTTACGCTGCGCCTCTCAGTGAACTACTCGGCCCTGCGTGCAGGGCGCTCAGGGGAGCTTGCTCTCCTGGAACGATAGTTACCTGGTTGATTCTGCCAGTAGTCATATGCTTGTCTC
>P. rosae ex Rosa sp. HMAS 39020 Liaoning
CTG-AGCGT-GAAGCCA-CGCAGGATGCTCGTCCT---GCGCGGCTGACCCTCCA-CCCGTGT-GAACTGATTTTGTTGCTTTGGCGGGCCGGGCT---CGACCTACCGGCTCCGGCTGGGGAGTGCCCGCCAGAGAAGCCCCAACTCATGCAGTTAGTGCAGTCTGAG-----AAAAATTTAATAAGTAAAACTTTCAACAACGGATCTCTTGGCTCTGGCATCGATGAAGAACGCAGCGAAATGCGATAAGTAATGTGAAT-TGCAGAATTTAGTGAATCATCGAATCTTTGAACGCACATTGCGCCCCCCGGTATTCCGAGGGGCATGCCTGTTCGAGCGTCAGAACATCCTCTCAAGCCTGGCTTGGTCTTGGGGCGCG-CCGGCTCGGCGTCCCCTAAACAGAGTGGCGGTACCGTTGTGCTCTC-CGCGTAGTCACGTATCTCGC-GACAG-AGTGGCGAT--GGGACCTGCCAAAACCCACCTATTTTTTTGGACCCGCTGAACTTAAGCATATCAATAAGCGGAGGAAAAGAAACCAACAGGGATTACCTCAGTAACGGCGAGTGAAGCGGTAACAGCTCAAATTTGAAATCTGGCTCCTTCGGGGTCCGAGTTGTAATTTGTAGAAGATGCTTTGGGTGTGGGCCTGGCC-TAAGTTCCTTGGAACAGGACGTCGTAGAGGGTGAGAATCCCGTATGCGGCTGGCGCCCGCGCCCATGTAAAGCTCTTTCGACGAGTCGAGTTGTTTGGGAATGCAGCTCTAAATGGGTGGTAAATTTCATCTAAAGCTAAATATTGG-CCAGAGACCGATAGCGCACAAGTAGAGTGATCGAAAGATGAAAAGCACTTTGGAAAGAGAGTTAAACAGTACGTGAAATTGTTGAAAGGGAAGCGCTGGCAACCAGACTTGGGCGCTGTTGATCCGTTAGGGTTCTCCCTGGGGTACTCAGCAGTGCGCAGGCCAGCATCGGTTT-GGGGGGTTGGAGAAAGGCTGGTGGAATGTGGCTGCCTTCGGGCAGTGTTATAGCCACCGGTGGCATGCAGCCTCCCCGGACCGAGGACCGCGCTTCGGCTAGGATGCTGGCGTAATGGTTGTCAGCGACCCGTCTTGAAACACGGACCAAGGAGTCTAACATCTATGCGAGTGTTTGGGTGTCAAACCCATACGCGGAATG----------------------------------------------------------------------------------------------------------------------------------------------------------------------------------------------------------------------------------------------------------------------------------------------------------------------------------------------------------------------------------------------------
>P. rosa xanthinae ex Rosa xanthina PM2024092138 Heilongjiang
CTG-AGCGT-GAAGCCA-CGCAGGACGCTTGTCCT---GTGCGGCTGACCCTCCA-CCCGTGT-GAACTGATTTCGTTGCTTTGGCGGGCCGGGCT---CGACCTACCGGCTCCGGCTGGGGAGTGCCCGCCAGAGAAGCCCCAACTCGTGCAGTTAGTGCAGTCTGAG-----AAAAATTTAATAAGTAAAACTTTCAACAACGGATCTCTTGGCTCTGGCATCGATGAAGAACGCAGCGAAATGCGATAAGTAATGTGAAT-TGCAGAATTTAGTGAATCATCGAATCTTTGAACGCACATTGCGCCCCCCGGTATTCCGAGGGGCATGCCTGTTCGAGCGTCAGAACATCCTCTCAAGCCTGGCTTGGTCTTGGGGCGCG-CCGGCTCGGCGTCCCCTAAACAGAGTGGCGGTACCGTTGTGCTCTC-CGCGTAGTCACGTATCTCGC-GACAG-AGTGGCGAC--GGGACCTGCCAAAACCCACCTATTTTTTTGGACCCGCTGAACTTAAGCATATCAATAAGCGGAGGAAAAGAAACCAACAGGGATTACCTCAGTAACGGCGAGTGAAGCGGTAACAGCTCAAATTTGAAATCTGGCTCCTTTGGGGTCCGAGTTGTAATTTGTAGAAGATGCTTTGGGTGTGGGCCTGGCC-TAAGTTCCTTGGAACAGGACGTCGTAGAGGGTGAGAATCCCGTATGCGGCTGGCGCCCGCGCCCATGTAAAGCTCTTTCGACGAGTCGAGTTGTTTGGGAATGCAGCTCTAAATGGGTGGTAAATTTCATCTAAAGCTAAATATTGG-CCAGAGACCGATAGCGCACAAGTAGAGTGATCGAAAGATGAAAAGCACTTTGGAAAGAGAGTTAAACAGTACGTGAAATTGTTGAAAGGGAAGCGCTGGCAACCAGACTTGGGCGCTGTTGATCCGTTAGGGTTCTCCCTGGGGTACTCAGCAGTGCGCAGGCCAGCATCGGTTT-GGGGGGTTGGAGAAAGGCTGGTGGAATGTGGCTGCCTTTGGGCAGTGTTATAGCCACCGGTGGCATGCAGCCTCCCCGGACCGAGGACCGCGCTTCGGCTAGGATGCTGGCGTAATGGTTGTCAGCGACCCGTCTTGAAACACGGACCAAGGAGTCTAACATCTATGCGAGTGTTTGGGTGTCAAACCCATACGCGGAATGAAAGTGAACGT-----------------------------------------------------------------------------------------------------------------------------------------------------------------------------------------------------------------------------------------------------------------------------------------------------------------------------------------------------------------------------------------
>P. rosa xanthinae ex Rosa xanthina PM2020092521 Jilin
CTG-AGCGT-GAAGCCA-CGCAGGACGCTTGTCCT---GTGCGGCTGACCCTCCA-CCCGTGT-GAACTGATTTCGTTGCTTTGGCGGGCCGGGCT---CGACCTACCGGCTCCGGCTGGGGAGTGCCCGCCAGAGAAGCCCCAACTCGTGCAGTTAGTGCAGTCTGAG-----AAAAATTTAATAAGTAAAACTTTCAACAACGGATCTCTTGGCTCTGGCATCGATGAAGAACGCAGCGAAATGCGATAAGTAATGTGAAT-TGCAGAATTTAGTGAATCATCGAATCTTTGAACGCACATTGCGCCCCCCGGTATTCCGAGGGGCATGCCTGTTCGAGCGTCAGAACATCCTCTCAAGCCTGGCTTGGTCTTGGGGCGCG-CCGGCTCGGCGTCCCCTAAACAGAGTGGCGGTACCGTTGTGCTCTC-CGCGTAGTCACGTATCTCGC-GACAG-AGTGGCGAC--GGGACCTGCCAAAACCCACCTATTTTTTTGGACCCGCTGAACTTAAGCATATCAATAAGCGGAGGAAAAGAAACCAACAGGGATTACCTCAGTAACGGCGAGTGAAGCGGTAACAGCTCAAATTTGAAATCTGGCTCCTTTGGGGTCCGAGTTGTAATTTGTAGAAGATGCTTTGGGTGTGGGCCTGGCC-TAAGTTCCTTGGAACAGGACGTCGTAGAGGGTGAGAATCCCGTATGCGGCTGGCGCCCGCGCCCATGTAAAGCTCTTTCGACGAGTCGAGTTGTTTGGGAATGCAGCTCTAAATGGGTGGTAAATTTCATCTAAAGCTAAATATTGG-CCAGAGACCGATAGCGCACAAGTAGAGTGATCGAAAGATGAAAAGCACTTTGGAAAGAGAGTTAAACAGTACGTGAAATTGTTGAAAGGGAAGCGCTGGCAACCAGACTTGGGCGCTGTTGATCCGTTAGGGTTCTCCCTGGGGTACTCAGCAGTGCGCAGGCCAGCATCGGTTT-GGGGGGTTGGAGAAAGGCTGGTGGAATGTGGCTGCCTTTGGGCAGTGTTATAGCCACCGGTGGCATGCAGCCTCCCCGGACCGAGGACCGCGCTTCGGCTAGGATGCTGGCGTAATGGTTGTCAGCGACCCGTCTTGAAACACGGACCAAGGAGTCTAACATCTATGCGAGTGTTTGGGTGTCAAACCCATACGCGGAATGAAAGTGAACGTAGTCTGTGGATTAGTGGCCGATGGCTACCCTGACCCTAAGACACTCGGGGGAAAGCTGATGTTGGTAACCGTCTCCGGACGTGACGCGACAGAGGTCTCCTCCTCTTGCCGGGCGCATGGTGCACCTGAGAATGGCTTGTCAGCCGGCCTCAGTGTGTAGCGGACCGCTCGGTGGGAAACTCAGTGGGGGCACATGGATGGTTGGTAGGGAGCGACGAGCCTAGCTCTCGCG-CCCGCTGACCGCGCACGTTGGGGCAACCTAACGCTGCGCCTCTCAGTGAACTACTCGGCCCTGCGTGCAGGGCGCTCAGGGGAGCTTGCTCTCCTGGAACGATAGTTACCTGGTTGATTCTGCCAGTAGTCATATGCTTGTCTC
>P. rosa xanthinae ex Rosa xanthina PM2023080804 Jilin
CTG-AGCGT-GAAGCCA-CGCAGGACGCTTGTCCT---GTGCGGCTGACCCTCCA-CCCGTGT-GAACTGATTTCGTTGCTTTGGCGGGCCGGGCT---CGACCTACCGGCTCCGGCTGGGGAGTGCCCGCCAGAGAAGCCCCAACTCGTGCAGTTAGTGCAGTCTGAG-----AAAAATTTAATAAGTAAAACTTTCAACAACGGATCTCTTGGCTCTGGCATCGATGAAGAACGCAGCGAAATGCGATAAGTAATGTGAAT-TGCAGAATTTAGTGAATCATCGAATCTTTGAACGCACATTGCGCCCCCCGGTATTCCGAGGGGCATGCCTGTTCGAGCGTCAGAACATCCTCTCAAGCCTGGCTTGGTCTTGGGGCGCG-CCGGCTCGGCGTCCCCTAAACAGAGTGGCGGTACCGTTGTGCTCTC-CGCGTAGTCACGTATCTCGC-GACAG-AGTGGCGAC--GGGACCTGCCAAAACCCACCTATTTTTTTGGACCCGCTGAACTTAAGCATATCAATAAGCGGAGGAAAAGAAACCAACAGGGATTACCTCAGTAACGGCGAGTGAAGCGGTAACAGCTCAAATTTGAAATCTGGCTCCTTTGGGGTCCGAGTTGTAATTTGTAGAAGATGCTTTGGGTGTGGGCCTGGCC-TAAGTTCCTTGGAACAGGACGTCGTAGAGGGTGAGAATCCCGTATGCGGCTGGCGCCCGCGCCCATGTAAAGCTCTTTCGACGAGTCGAGTTGTTTGGGAATGCAGCTCTAAATGGGTGGTAAATTTCATCTAAAGCTAAATATTGG-CCAGAGACCGATAGCGCACAAGTAGAGTGATCGAAAGATGAAAAGCACTTTGGAAAGAGAGTTAAACAGTACGTGAAATTGTTGAAAGGGAAGCGCTGGCAACCAGACTTGGGCGCTGTTGATCCGTTAGGGTTCTCCCTGGGGTACTCAGCAGTGCGCAGGCCAGCATCGGTTT-GGGGGGTTGGAGAAAGGCTGGTGGAATGTGGCTGCCTTTGGGCAGTGTTATAGCCACCGGTGGCATGCAGCCTCCCCGGACCGAGGACCGCGCTTCGGCTAGGATGCTGGCGTAATGGTTGTCAGCGACCCGTCTTGAAACACGGACCAAGGAGTCTAACATCTATGCGAGTGTTTGGGTGTCAAACCCATACGCGGAATGAAAGTGAACGTAGTCTGTGGATTAGTGGCCGATGGCTACCCTGACCCTAAGACACTCGGGGGAAAGCTGATGTTGGTAACCGTCTCCGGACGTGACGCGACAGAGGTCTCCTCCTCTTGCCGGGCGCATGGTGCACCTGAGAATGGCTTGTCAGCCGGCCTCAGTGTGTAGCGGACCGCTCGGTGGGAAACTCAGTGGGGGCACATGGATGGTTGGTAGGGAGCGACGAGCCTAGCTCTCGCG-CCCGCTGACCGCGCACGTTGGGGCAACCTAACGCTGCGCCTCTCAGTGAACTACTCGGCCCTGCGTGCAGGGCGCTCAGGGGAGCTTGCTCTCCTGGAACGATAGTTACCTGGTTGATTCTGCCAGTAGTCATATGCTTGTCTC
>P. rosa xanthinae ex Rosa xanthina PM2022072220 Jilin
CTG-AGCGT-GAAGCCA-CGCAGGACGCTTGTCCT---GTGCGGCTGACCCTCCA-CCCGTGT-GAACTGATTTCGTTGCTTTGGCGGGCCGGGCT---CGACCTACCGGCTCCGGCTGGGGAGTGCCCGCCAGAGAAGCCCCAACTCGTGCAGTTAGTGCAGTCTGAG-----AAAAATTTAATAAGTAAAACTTTCAACAACGGATCTCTTGGCTCTGGCATCGATGAAGAACGCAGCGAAATGCGATAAGTAATGTGAAT-TGCAGAATTTAGTGAATCATCGAATCTTTGAACGCACATTGCGCCCCCCGGTATTCCGAGGGGCATGCCTGTTCGAGCGTCAGAACATCCTCTCAAGCCTGGCTTGGTCTTGGGGCGCG-CCGGCTCGGCGTCCCCTAAACAGAGTGGCGGTACCGTTGTGCTCTC-CGCGTAGTCACGTATCTCGC-GACAG-AGTGGCGAC--GGGACCTGCCAAAACCCACCTATTTTTTTGGACCCGCTGAACTTAAGCATATCAATAAGCGGAGGAAAAGAAACCAACAGGGATTACCTCAGTAACGGCGAGTGAAGCGGTAACAGCTCAAATTTGAAATCTGGCTCCTTTGGGGTCCGAGTTGTAATTTGTAGAAGATGCTTTGGGTGTGGGCCTGGCC-TAAGTTCCTTGGAACAGGACGTCGTAGAGGGTGAGAATCCCGTATGCGGCTGGCGCCCGCGCCCATGTAAAGCTCTTTCGACGAGTCGAGTTGTTTGGGAATGCAGCTCTAAATGGGTGGTAAATTTCATCTAAAGCTAAATATTGG-CCAGAGACCGATAGCGCACAAGTAGAGTGATCGAAAGATGAAAAGCACTTTGGAAAGAGAGTTAAACAGTACGTGAAATTGTTGAAAGGGAAGCGCTGGCAACCAGACTTGGGCGCTGTTGATCCGTTAGGGTTCTCCCTGGGGTACTCAGCAGTGCGCAGGCCAGCATCGGTTT-GGGGGGTTGGAGAAAGGCTGGTGGAATGTGGCTGCCTTTGGGCAGTGTTATAGCCACCGGTGGCATGCAGCCTCCCCGGACCGAGGACCGCGCTTCGGCTAGGATGCTGGCGTAATGGTTGTCAGCGACCCGTCTTGAAACACGGACCAAGGAGTCTAACATCTATGCGAGTGTTTGGGTGTCAAACCCATACGCGGAATGAAAGTGAACGTAGTCTGTGGATTAGTGGCCGATGGCTACCCTGACCCTAAGACACTCGGGGGAAAGCTGATGTTGGTAACCGTCTCCGGACGTGACGCGACAGAGGTCTCCTCCTCTTGCCGGGCGCATGGTGCACCTGAGAATGGCTTGTCAGCCGGCCTCAGTGTGTAGCGGACCGCTCGGTGGGAAACTCAGTGGGGGCACATGGATGGTTGGTAGGGAGCGACGAGCCTAGCTCTCGCG-CCCGCTGACCGCGCACGTTGGGGCAACCTAACGCTGCGCCTCTCAGTGAACTACTCGGCCCTGCGTGCAGGGCGCTCAGGGGAGCTTGCTCTCCTGGAACGATAGTTACCTGGTTGATTCTGCCAGTAGTCATATGCTTGTCTC
>P. rosa xanthinae ex Rosa xanthina PM2024092941 Liaoning
CTG-AGCGT-GAAGCCA-CGCAGGACGCTTGTCCT---GTGCGGCTGACCCTCCA-CCCGTGT-GAACTGATTTCGTTGCTTTGGCGGGCCGGGCT---CGACCTACCGGCTCCGGCTGGGGAGTGCCCGCCAGAGAAGCCCCAACTCGTGCAGTTAGTGCAGTCTGAG-----AAAAATTTAATAAGTAAAACTTTCAACAACGGATCTCTTGGCTCTGGCATCGATGAAGAACGCAGCGAAATGCGATAAGTAATGTGAAT-TGCAGAATTTAGTGAATCATCGAATCTTTGAACGCACATTGCGCCCCCCGGTATTCCGAGGGGCATGCCTGTTCGAGCGTCAGAACATCCTCTCAAGCCTGGCTTGGTCTTGGGGCGCG-CCGGCTCGGCGTCCCCTAAACAGAGTGGCGGTACCGTTGTGCTCTC-CGCGTAGTCACGTATCTCGC-GACAG-AGTGGCGAC--GGGACCTGCCAAAACCCACCTATTTTTTTGGACCCGCTGAACTTAAGCATATCAATAAGCGGAGGAAAAGAAACCAACAGGGATTACCTCAGTAACGGCGAGTGAAGCGGTAACAGCTCAAATTTGAAATCTGGCTCCTTTGGGGTCCGAGTTGTAATTTGTAGAAGATGCTTTGGGTGTGGGCCTGGCC-TAAGTTCCTTGGAACAGGACGTCGTAGAGGGTGAGAATCCCGTATGCGGCTGGCGCCCGCGCCCATGTAAAGCTCTTTCGACGAGTCGAGTTGTTTGGGAATGCAGCTCTAAATGGGTGGTAAATTTCATCTAAAGCTAAATATTGG-CCAGAGACCGATAGCGCACAAGTAGAGTGATCGAAAGATGAAAAGCACTTTGGAAAGAGAGTTAAACAGTACGTGAAATTGTTGAAAGGGAAGCGCTGGCAACCAGACTTGGGCGCTGTTGATCCGTTAGGGTTCTCCCTGGGGTACTCAGCAGTGCGCAGGCCAGCATCGGTTT-GGGGGGTTGGAGAAAGGCTGGTGGAATGTGGCTGCCTTTGGGCAGTGTTATAGCCACCGGTGGCATGCAGCCTCCCCGGACCGAGGACCGCGCTTCGGCTAGGATGCTGGCGTAATGGTTGTCAGCGACCCGTCTTGAAACACGGACCAAGGAGTCTAACATCTATGCGAGTGTTTGGGTGTCAAACCCATACGCGGAATGAAAGTGAACGTAGTCTGTGGATTAGTGGCCGATGGCTACCCTGACCCTAAGACACTCGGGGGAAAGCTGATGTTGGTAACCGTCTCCGGACGTGACGCGACAGAGGTCTCCTCCTCTTGCCGGGCGCATGGTGCACCTGAGAATGGCTTGTCAGCCGGCCTCAGTGTGTAGCGGACCGCTCGGTGGGAAACTCAGTGGGGGCACATGGATGGTTGGTAGGGAGCGACGAGCCTAGCTCTCGCG-CCCGCTGACCGCGCACGTTGGGGCAACCTAACGCTGCGCCTCTCAGTGAACTACTCGGCCCTGCGTGCAGGGCGCTCAGGGGAGCTTGCTCTCCTGGAACGATAGTTACCTGGTTGATTCTGCCAGTAGTCATATGCTTGTCTC
>P. rosa xanthinae ex Rosa xanthina PM2020092902 Liaoning
CTG-AGCGT-GAAGCCA-CGCAGGACGCTTGTCCT---GTGCGGCTGACCCTCCA-CCCGTGT-GAACTGATTTCGTTGCTTTGGCGGGCCGGGCT---CGACCTACCGGCTCCGGCTGGGGAGTGCCCGCCAGAGAAGCCCCAACTCGTGCAGTTAGTGCAGTCTGAG-----AAAAATTTAATAAGTAAAACTTTCAACAACGGATCTCTTGGCTCTGGCATCGATGAAGAACGCAGCGAAATGCGATAAGTAATGTGAAT-TGCAGAATTTAGTGAATCATCGAATCTTTGAACGCACATTGCGCCCCCCGGTATTCCGAGGGGCATGCCTGTTCGAGCGTCAGAACATCCTCTCAAGCCTGGCTTGGTCTTGGGGCGCG-CCGGCTCGGCGTCCCCTAAACAGAGTGGCGGTACCGTTGTGCTCTC-CGCGTAGTCACGTATCTCGC-GACAG-AGTGGCGAC--GGGACCTGCCAAAACCCACCTATTTTTTTGGACCCGCTGAACTTAAGCATATCAATAAGCGGAGGAAAAGAAACCAACAGGGATTACCTCAGTAACGGCGAGTGAAGCGGTAACAGCTCAAATTTGAAATCTGGCTCCTTTGGGGTCCGAGTTGTAATTTGTAGAAGATGCTTTGGGTGTGGGCCTGGCC-TAAGTTCCTTGGAACAGGACGTCGTAGAGGGTGAGAATCCCGTATGCGGCTGGCGCCCGCGCCCATGTAAAGCTCTTTCGACGAGTCGAGTTGTTTGGGAATGCAGCTCTAAATGGGTGGTAAATTTCATCTAAAGCTAAATATTGG-CCAGAGACCGATAGCGCACAAGTAGAGTGATCGAAAGATGAAAAGCACTTTGGAAAGAGAGTTAAACAGTACGTGAAATTGTTGAAAGGGAAGCGCTGGCAACCAGACTTGGGCGCTGTTGATCCGTTAGGGTTCTCCCTGGGGTACTCAGCAGTGCGCAGGCCAGCATCGGTTT-GGGGGGTTGGAGAAAGGCTGGTGGAATGTGGCTGCCTTTGGGCAGTGTTATAGCCACCGGTGGCATGCAGCCTCCCCGGACCGAGGACCGCGCTTCGGCTAGGATGCTGGCGTAATGGTTGTCAGCGACCCGTCTTGAAACACGGACCAAGGAGTCTAACATCTATGCGAGTGTTTGGGTGTCAAACCCATACGCGGAATGAAAGTGAACGTAGTCTGTGGATTAGTGGCCGATGGCTACCCTGACCCTAAGACACTCGGGGGAAAGCTGATGTTGGTAACCGTCTCCGGACGTGACGCGACAGAGGTCTCCTCCTCTTGCCGGGCGCATGGTGCACCTGAGAATGGCTTGTCAGCCGGCCTCAGTGTGTAGCGGACCGCTCGGTGGGAAACTCAGTGGGGGCACATGGATGGTTGGTAGGGAGCGACGAGCCTAGCTCTCGCG-CCCGCTGACCGCGCACGTTGGGGCAACCTAACGCTGCGCCTCTCAGTGAACTACTCGGCCCTGCGTGCAGGGCGCTCAGGGGAGCTTGCTCTCCTGGAACGATAGTTACCTGGTTGATTCTGCCAGTAGTCATATGCTTGTCTC
>P. rosa xanthinae ex Rosa xanthina PM2018081908 Shanxi
CTG-AGCGT-GAAGCCA-CGCAGGACGCTTGTCCT---GTGCGGCTGACCCTCCA-CCCGTGT-GAACTGATTTCGTTGCTTTGGCGGGCCGGGCT---CGACCTACCGGCTCCGGCTGGGGAGTGCCCGCCAGAGAAGCCCCAACTCGTGCAGTTAGTGCAGTCTGAG-----AAAAATTTAATAAGTAAAACTTTCAACAACGGATCTCTTGGCTCTGGCATCGATGAAGAACGCAGCGAAATGCGATAAGTAATGTGAAT-TGCAGAATTTAGTGAATCATCGAATCTTTGAACGCACATTGCGCCCCCCGGTATTCCGAGGGGCATGCCTGTTCGAGCGTCAGAACATCCTCTCAAGCCTGGCTTGGTCTTGGGGCGCG-CCGGCTCGGCGTCCCCTAAACAGAGTGGCGGTACCGTTGTGCTCTC-CGCGTAGTCACGTATCTCGC-GACAG-AGTGGCGAC--GGGACCTGCCAAAACCCACCTATTTTTTTGGACCCGCTGAACTTAAGCATATCAATAAGCGGAGGAAAAGAAACCAACAGGGATTACCTCAGTAACGGCGAGTGAAGCGGTAACAGCTCAAATTTGAAATCTGGCTCCTTTGGGGTCCGAGTTGTAATTTGTAGAAGATGCTTTGGGTGTGGGCCTGGCC-TAAGTTCCTTGGAACAGGACGTCGTAGAGGGTGAGAATCCCGTATGCGGCTGGCGCCCGCGCCCATGTAAAGCTCTTTCGACGAGTCGAGTTGTTTGGGAATGCAGCTCTAAATGGGTGGTAAATTTCATCTAAAGCTAAATATTGG-CCAGAGACCGATAGCGCACAAGTAGAGTGATCGAAAGATGAAAAGCACTTTGGAAAGAGAGTTAAACAGTACGTGAAATTGTTGAAAGGGAAGCGCTGGCAACCAGACTTGGGCGCTGTTGATCCGTTAGGGTTCTCCCTGGGGTACTCAGCAGTGCGCAGGCCAGCATCGGTTT-GGGGGGTTGGAGAAAGGCTGGTGGAATGTGGCTGCCTTTGGGCAGTGTTATAGCCACCGGTGGCATGCAGCCTCCCCGGACCGAGGACCGCGCTTCGGCTAGGATGCTGGCGTAATGGTTGTCAGCGACCCGTCTTGAAACACGGACCAAGGAGTCTAACATCTATGCGAGTGTTTGGGTGTCAAACCCATACGCGGAATGAAAGTGAACGTAGTCTGTGGATTAGTGGCCGATGGCTACCCTGACCCTAAGACACTCGGGGGAAAGCTGATGTTGGTAACCGTCTCCGGACGTGACGCGACAGAGGTCTCCTCCTCTTGCCGGGCGCATGGTGCACCTGAGAATGGCTTGTCAGCCGGCCTCAGTGTGTAGCGGACCGCTCGGTGGGAAACTCAGTGGGGGCACATGGATGGTTGGTAGGGAGCGACGAGCCTAGCTCTCGCG-CCCGCTGACCGCGCACGTTGGGGCAACCTAACGCTGCGCCTCTCAGTGAACTACTCGGCCCTGCGTGCAGGGCGCTCAGGGGAGCTTGCTCTCCTGGAACGATAGTTACCTGGTTGATTCTGCCAGTAGTCATATGCTTGTCTC
>P. rosa xanthinae ex Rosa xanthina PM2024091610 Xizang
CTG-AGCGT-GAAGCCA-CGCAGGACGCTTGTCCT---GTGCGGCTGACCCTCCA-CCCGTGT-GAACTGATTTCGTTGCTTTGGCGGGCCGGGCT---CGACCTACCGGCTCCGGCTGGGGAGTGCCCGCCAGAGAAGCCCCAACTCGTGCAGTTAGTGCAGTCTGAG-----AAAAATTTAATAAGTAAAACTTTCAACAACGGATCTCTTGGCTCTGGCATCGATGAAGAACGCAGCGAAATGCGATAAGTAATGTGAAT-TGCAGAATTTAGTGAATCATCGAATCTTTGAACGCACATTGCGCCCCCCGGTATTCCGAGGGGCATGCCTGTTCGAGCGTCAGAACATCCTCTCAAGCCTGGCTTGGTCTTGGGGCGCG-CCGGCTCGGCGTCCCCTAAACAGAGTGGCGGTACCGTTGTGCTCTC-CGCGTAGTCACGTATCTCGC-GACAG-AGTGGCGAC--GGGACCTGCCAAAACCCACCTATTTTTTTGGACCCGCTGAACTTAAGCATATCAATAAGCGGAGGAAAAGAAACCAACAGGGATTACCTCAGTAACGGCGAGTGAAGCGGTAACAGCTCAAATTTGAAATCTGGCTCCTTTGGGGTCCGAGTTGTAATTTGTAGAAGATGCTTTGGGTGTGGGCCTGGCC-TAAGTTCCTTGGAACAGGACGTCGTAGAGGGTGAGAATCCCGTATGCGGCTGGCGCCCGCGCCCATGTAAAGCTCTTTCGACGAGTCGAGTTGTTTGGGAATGCAGCTCTAAATGGGTGGTAAATTTCATCTAAAGCTAAATATTGG-CCAGAGACCGATAGCGCACAAGTAGAGTGATCGAAAGATGAAAAGCACTTTGGAAAGAGAGTTAAACAGTACGTGAAATTGTTGAAAGGGAAGCGCTGGCAACCAGACTTGGGCGCTGTTGATCCGTTAGGGTTCTCCCTGGGGTACTCAGCAGTGCGCAGGCCAGCATCGGTTT-GGGGGGTTGGAGAAAGGCTGGTGGAATGTGGCTGCCTTTGGGCAGTGTTATAGCCACCGGTGGCATGCAGCCTCCCCGGACCGAGGACCGCGCTTCGGCTAGGATGCTGGCGTAATGGTTGTCAGCGACCCGTCTTGAAACACGGACCAAGGAGTCTAACATCTATGCGAGTGTTTGGGTGTCAAACCCATACGCGGAATGAAAGTGAACGTAGTCTGTGGATTAGTGGCCGATGGCTACCCTGACCCTAAGACACTCGGGGGAAAGCTGATGTTGGTAACCGTCTCCGGACGTGACGCGACAGAGGTCTCCTCCTCTTGCCGGGCGCATGGTGCACCTGAGAATGGCTTGTCAGCCGGCCTCAGTGTGTAGCGGACCGCTCGGTGGGAAACTCAGTGGGGGCACATGGATGGTTGGTAGGGAGCGACGAGCCTAGCTCTCGCG-CCCGCTGACCGCGCACGTTGGGGCAACCTAACGCTGCGCCTCTCAGTGAACTACTCGGCCCTGCGTGCAGGGCGCTCAGGGGAGCTTGCTCTCCTGGAACGATAGTTACCTGGTTGATTCTGCCAGTAGTCATATGCTTGTCTC
>P celastracearum ex Glossopetalon spinescens var aridum WSP16790 USA
CTG-AGCGC-GAAGCCA-CGCAGGACGCTTGTCCT---GCGCGGCTGACCCTCCA-CCCGTGT-GAACTGATTTTGTTGCTTTGGCGGGCCGGGCT---CGACCTACCGGCTCCGGCTGGGGAGTGCCCGCCAGAGAAGCCCCAACTCGTGCAGTTAGTGCAGTCTGAG-----AAAAATTTAATAAGTAAAACTTTCAACAACGGATCTCTTGGCTCTGGCATCGATGAAGAACGCAGCGAAATGCGATAAGTAATGTGAAT-TGCAGAATTTAGTGAATCATCGAATCTTTGAACGCACATTGCGCCCCCCGGTATTCCGAGGGGCATGCCTGTTCGAGCGTCAGAACATCCTCTCAAGCCTGGCTTGGTCTTGGGGCGCG-CCGGCTCGGCGTCCCCTAAACAGAGTGGCGGTACCGTTGTGCTCTC-CGCGTAGTCACGTATCTCGC-GACAG-AGTGGCGAT--GGGACCTGCCAAAACCCACCTA-TTTTTTGGACCCGCTGAACTTAAGCATATCAATAAGCGGAGGAAAAGAAACCAACAGGGATTACCTCAGTAACGGCGAGTGAAGCGGTAACAGCTCAAATTTGAAATCTGGCTCCTTTGGGGTCCGAGTTGTAATTTGTAGAAGATGCTTTGGGTGTGGGCCTGGCC-TAAGTTCCTTGGAACAGGACGTCGTAGAGGGTGAGAATCCCGTATGCGGCTGGTGCCCGCGCCCATGTAAAGCTCTTTCGACGAGTCGAGTTGTTTGGGAATGCAGCTCTAAATGGGTGGTAAATTTCATCTAAAGCTAAATATTGG-CCAGAGACCGATAGCGCACAAGTAGAGTGATCGAAAGATGAAAAGCACTTTGGAAAGAGAGTTAAACAGTACGTGAAATTGTTGAAAGGGAAGCGCTGGCAACCAGACTTGGGCGCTGTNGATCCGTTAGGGTTCTCCCTGGGGTACTCAGCAGTGCGCAGGCCAGCATCGGTTT-GGGGGGTTGGAGAAAGGCCGGTGGAATGTGGCTGCCTTCGGGCAGTGTTATAGCCACCGGTGGCATGCAGCCTCCCCGGACCGAGGACCGCGCTTCGGCTAGGATGCTGGCGTAATGGT--------------------------------------------------------------------------------------------------------------------------------------------------------------------------------------------------------------------------------------------------------------------------------------------------------------------------------------------------------------------------------------------------------------------------------------------------------------------------------------
>P celastracearum ex Glossopetalon spinescens var aridum WSP16791 USA
CTG-AGCGC-GAAGCCA-CGCAGGACGCTTGTCCT---GCGCGGCTGACCCTCCA-CCCGTGT-GAACTGATTTTGTTGCTTTGGCGGGCCGGGCT---CGACCTACCGGCTCCGGCTGGGGAGTGCCCGCCAGAGAAGCCCCAACTCGTGCAGTTAGTGCAGTCTGAG-----AAAAATTTAATAAGTAAAACTTTCAACAACGGATCTCTTGGCTCTGGCATCGATGAAGAACGCAGCGAAATGCGATAAGTAATGTGAAT-TGCAGAATTTAGTGAATCATCGAATCTTTGAACGCACATTGCGCCCCCCGGTATTCCGAGGGGCATGCCTGTTCGAGCGTCAGAACATCCTCTCAAGCCTGGCTTGGTCTTGGGGCGCG-CCGGCTCGGCGTCCCCTAAACAGAGTGGCGGTACCGTTGTGCTCTC-CGCGTAGTCACGTATCTCGC-GACAG-AGTGGCGAT--GGGACCTGCCAAAACCCACCTA-TTTTTTGGACCCGCTGAACTTAAGCATATCAATAAGCGGAGGAAAAGAAACCAACAGGGATTACCTCAGTAACGGCGAGTGAAGCGGTAACAGCTCAAATTTGAAATCTGGCTCCTTTGGGGTCCGAGTTGTAATTTGTAGAAGATGCTTTGGGTGTGGGCCTGGCC-TAAGTTCCTTGGAACAGGACGTCGTAGAGGGTGAGAATCCCGTATGCGGCTGGTGCCCGCGCCCATGTAAAGCTCTTTCGACGAGTCGAGTTGTTTGGGAATGCAGCTCTAAATGGGTGGTAAATTTCATCTAAAGCTAAATATTGG-CCAGAGACCGATAGCGCACAAGTAGAGTGATCGAAAGATGAAAAGCACTTTGGAAAGAGAGTTAAACAGTACGTGAAATTGTTGAAAGGGAAGCGCTGGCAACCAGACTTGGGCGCTGTNGATCCGTTAGGGTTCTCCCTGGGGTACTCAGCAGTGCGCAGGCCAGCATCGGTTT-GGGGGGTTGGAGAAAGGCCGGTGGAATGTGGCTGCCTTCGGGCAGTGTTATAGCCACCGGTGGCATGCAGCCTCCCCGGACCGAGGACCGCGCTTCGGCTAGGATGCTGGCGTAATGGT--------------------------------------------------------------------------------------------------------------------------------------------------------------------------------------------------------------------------------------------------------------------------------------------------------------------------------------------------------------------------------------------------------------------------------------------------------------------------------------
>P fugax ex Geranium thunbergii MUMH 343 Japan
CTG-AGCGT-GAAGCCA-CGCAGGACGCTGGTCCT---GCGCGGCTGACCCTCCA-CCCGTGT-GAACTGATTTTGTTGCTTTGGCGGGCCGGGCT---CGACCTACCGGCTCCGGCTGGGGAGTGCCCGCCAGAGAAGCCCCAACTCGTGCAGTGTGTGCAGTCTGAG-----AAAAATTTAATAAGTAAAACTTTCAACAACGGATCTCTTGGCTCTGGCATCGATGAAGAACGCAGCGAAATGCGATAAGTAATGTGAAT-TGCAGAATTTAGTGAATCATCGAATCTTTGAACGCACATTGCGCCCCCCGGTATTCCGAGGGGCATGCCTGTTCGAGCGTCAGAACATCCTCTCAAGCCTGGCTTGGTCTTGGGGCGCG-CCGGCTCGGCGTCCCCTAAACAGAGTGGCGGTACCGTTGTGCTCTC-CGCGTAGTCACGTATCTCGC-GACAG-AGTGGCGAT--GGGACCTGCCAAACCCCACCTATTTTTTGGN--------NNNNNNNNNNNNNNNNNNNNNNNNNNNNNNNNNNNNNNNNNNNNNNNNNNNAGTAACGGCGAGTGAAGCGGTAACAGCTCAAATTTGAAATCTGGCTCCTCTGGGGTCCGAGTTGTAATTTGTAGAAGATGCTTTGGGTGTGGGCCTGGCC-TAAGTTCCTTGGAACAGGACGTCGTAGAGGGTGAGAATCCCGTATGCGGCTGGTGCCCGCGCCCATGTAAAGCTCTTTCAACGAGTCGAGTTGTTTGGGAATGCAGCTCTAAATGGGTGGTAAATTTCATCTAAAGCTAAATATTGG-CCAGAGACCGATAGCGCACAAGTAGAGTGATCGAAAGATGAAAAGCACTTTGGAAAGAGAGTTAAACAGTACGTGAAATTGTTGAAAGGGAAGCGCTGGCAACCAGACTTGGGCGCTGTTGATCCGTTAGGGTTCTCCCTGGGGTACTCAGCAGTGCGCAGGCCAGCATCGGTTT-GGGGGGTTGGAGAAAGGCTGGTGGAATGTGGCTGCCTTCGGGCAGTGTTATAGCCACCGGTGACATGCAGCCTCCCCGGACCGAGGACCGCGCTTCGGCTAGGATGCTGGCGTAATGGTTGTCAGCGACCCGTCTTGAAACACGGACCAAGGAGTCTAACATCTATGCGAGTGTTTGGGTGTCAAACCCATACGCGGAATGAAAGTGAACGT-----------------------------------------------------------------------------------------------------------------------------------------------------------------------------------------------------------------------------------------------------------------------------------------------------------------------------------------------------------------------------------------
>P mors uvae ex ribes fasciculatum KUS F29860 Korea
CTG-AGCGT-GAAGCCA-CGCGGGACGCTTGTCCA---GCGCGGCTGACCCTCCA-CCCGTGT-GAACTGATTTTGTTGCTTTGGCGGGCCGGGCT---CGACCTACCGGCTCCGGCTGGGGAGTGCCCGCCAGAGAAGCCCCAACTCGTGCAGTTAGTGCAGTCTGAG-----AAAAATTTAATAAGTAAAACTTTCAACAACGGATCTCTTGGCTCTGGCATCGATGAAGAACGCAGCGAAATGCGATAAGTAATGTGAAT-TGCAGAATTTAGTGAATCATCGAATCTTTGAACGCACATTGCGCCCCCCGGTATTCCGAGGGGCATGCCTGTTCGAGCGTCAGAACATCCTCTCAAGCCTGGCTTGGTCTTGGGGCGCG-CCGGCTCGGCGTCCCCTAAACAGAGTGGCGGTACCGTTGTGCTCTC-CGCGTAGTCA------------------------------------------------------------CCCGCTGAACTTAAGCATATCAATAAGCGGAGGAAAAGAAACCAACAGGGATTACCTCAGTAACGGCGAGTGAAGCGGTAACAGCTCAAATTTGAAATCTGGCTCCTTTGGGGTCCGAGTTGTAATTTGTAGAAGATGCTTTGGGTGTGGGCCTGGCC-TAAGTTCCTTGGAACAGGACGTCGTAGAGGGTGAGAATCCCGTATGCGGCTGGCGCCCGCGCCCATGTAAAGCTCTTTCGACGAGTCGAGTTGTTTGGGAATGCAGCTCTAAATGGGTGGTAAATTTCATCTAAAGCTAAATATTGG-CCAGAGACCGATAGCGCACAAGTAGAGTGATCGAAAGATGAAAAGCACTTTGGAAAGAGAGTTAAACAGTACGTGAAATTGTTGAAAGGGAAGCGCTGGCAACCAGACTTGGGCGCTGTTGATCCGTTAGGGTTCTCCCTGGGGTACTCAGCAGTGCGCAGGCCAGCATCGGTTTGGGGGGGTTGGAGAAAGGCTGGTGGAATGTGGCTGCCTTCGGGCAGTGTTATAGCCACCGGTGGCATGCAGCCTCCCCGGACCGAGGACCGCGCTTCGGCTAGGATGCTGGCGTAATGGTTGTCAGCGACCCGTCTTGAAACACGGACCAAGGAGTCTAACATCTATGCGAGTGTTTGGGTGTCAAACCCATACGCGGAATGAAAGTGAACGT-----------------------------------------------------------------------------------------------------------------------------------------------------------------------------------------------------------------------------------------------------------------------------------------------------------------------------------------------------------------------------------------
>P mors uvae ex ribes fasciculatum KUS F30679 Korea
CTG-AGCGT-GAAGCCA-CGCGGGACGCTTGTCCA---GCGCGGCTGACCCTCCA-CCCGTGT-GAACTGATTTTGTTGCTTTGGCGGGCCGGGCT---CGACCTACCGGCTCCGGCTGGGGAGTGCCCGCCAGAGAAGCCCCAACTCGTGCAGTTAGTGCAGTCTGAG-----AAAAATTTAATAAGTAAAACTTTCAACAACGGATCTCTTGGCTCTGGCATCGATGAAGAACGCAGCGAAATGCGATAAGTAATGTGAAT-TGCAGAATTTAGTGAATCATCGAATCTTTGAACGCACATTGCGCCCCCCGGTATTCCGAGGGGCATGCCTGTTCGAGCGTCAGAACATCCTCTCAAGCCTGGCTTGGTCTTGGGGCGCG-CCGGCTCGGCGTCCCCTAAACAGAGTGGCGGTACCGTTGTGCTCTC-CGCGTAGTCACG---------------------------------------------------------ACCCGCTGAACTTAAGCATATCAATAAGCGGAGGAAAAGAAACCAACAGGGATTACCTCAGTAACGGCGAGTGAAGCGGTAACAGCTCAAATTTGAAATCTGGCTCCTTTGGGGTCCGAGTTGTAATTTGTAGAAGATGCTTTGGGTGTGGGCCTGGCC-TAAGTTCCTTGGAACAGGACGTCGTAGAGGGTGAGAATCCCGTATGCGGCTGGCGCCCGCGCCCATGTAAAGCTCTTTCGACGAGTCGAGTTGTTTGGGAATGCAGCTCTAAATGGGTGGTAAATTTCATCTAAAGCTAAATATTGG-CCAGAGACCGATAGCGCACAAGTAGAGTGATCGAAAGATGAAAAGCACTTTGGAAAGAGAGTTAAACAGTACGTGAAATTGTTGAAAGGGAAGCGCTGGCAACCAGACTTGGGCGCTGTTGATCCGTTAGGGTTCTCCCTGGGGTACTCAGCAGTGCGCAGGCCAGCATCGGTTTGGGGGGGTTGGAGAAAGGCTGGTGGAATGTGGCTGCCTTCGGGCAGTGTTATAGCCACCGGTGGCATGCAGCCTCCCCGGACCGAGGACCGCGCTTCGGCTAGGATGCTGGCGTAATGGTTGTCAGCGACCCGTCTTGAAACACGGACCAAGGAGTCTAACATCTATGCGAGTGTTTGGGTGTCAAACCCATACGCGGAATGAAAGTGAACGT-----------------------------------------------------------------------------------------------------------------------------------------------------------------------------------------------------------------------------------------------------------------------------------------------------------------------------------------------------------------------------------------
>P mors uvae ex ribes fasciculatum KUS F31017 Korea
CTG-AGCGT-GAAGCCA-CGCGGGACGCTTGTCCA---GCGCGGCTGACCCTCCA-CCCGTGT-GAACTGATTTTGTTGCTTTGGCGGGCCGGGCT---CGACCTACCGGCTCCGGCTGGGGAGTGCCCGCCAGAGAAGCCCCAACTCGTGCAGTTAGTGCAGTCTGAG-----AAAAATTTAATAAGTAAAACTTTCAACAACGGATCTCTTGGCTCTGGCATCGATGAAGAACGCAGCGAAATGCGATAAGTAATGTGAAT-TGCAGAATTTAGTGAATCATCGAATCTTTGAACGCACATTGCGCCCCCCGGTATTCCGAGGGGCATGCCTGTTCGAGCGTCAGAACATCCTCTCAAGCCTGGCTTGGTCTTGGGGCGCG-CCGGCTCGGCGTCCCCTAAACAGAGTGGCGGTACCGTTGTGCTCTC-CGCGTAGTCACGTA-------------------------------------------------------ACCCGCTGAACTTAAGCATATCAATAAGCGGAGGAAAAGAAACCAACAGGGATTACCTCAGTAACGGCGAGTGAAGCGGTAACAGCTCAAATTTGAAATCTGGCTCCTTTGGGGTCCGAGTTGTAATTTGTAGAAGATGCTTTGGGTGTGGGCCTGGCC-TAAGTTCCTTGGAACAGGACGTCGTAGAGGGTGAGAATCCCGTATGCGGCTGGCGCCCGCGCCCATGTAAAGCTCTTTCGACGAGTCGAGTTGTTTGGGAATGCAGCTCTAAATGGGTGGTAAATTTCATCTAAAGCTAAATATTGG-CCAGAGACCGATAGCGCACAAGTAGAGTGATCGAAAGATGAAAAGCACTTTGGAAAGAGAGTTAAACAGTACGTGAAATTGTTGAAAGGGAAGCGCTGGCAACCAGACTTGGGCGCTGTTGATCCGTTAGGGTTCTCCCTGGGGTACTCAGCAGTGCGCAGGCCAGCATCGGTTT-GGGGGGTTGGAGAAAGGCTGGTGGAATGTGGCTGCCTTCGGGCAGTGTTATAGCCACCGGTGGCATGCAGCCTCCCCGGACCGAGGACCGCGCTTCGGCTAGGATGCTGGCGTAATGGTTGTCAGCGACCCGTCTTGAAACACGGACCAAGGAGTCTAACATCTATGCGAGTGTTTGGGTGTCAAACCCATACGCGGAATGAAAGTGAACGT-----------------------------------------------------------------------------------------------------------------------------------------------------------------------------------------------------------------------------------------------------------------------------------------------------------------------------------------------------------------------------------------
>P hyalina ex Sibbaldia procumbens PM 43 Pakistan
CTG-AGCGT-GAAGCCA-CGTAGGACGCTTGTTCT---GCGCGGCTGACCCTCCA-CCCGTGT-GAACTGATTTTGTTGCTTTGGCGGGCCGGGCT---CGACCTACCGGCTCCGGCTGGGGAGTGCCCGCCAGAGAAGCCCCAACTCGTGCAGTTAGTGCAGTCTGAG-----AAACATTTAATAAGTAAAACTTTCAACAACGGATCTCTTGGCTCTGGCATCGATGAAGAACGCAGCGAAATGCGATAAGTAATGTGAAT-TGCAGAATTTAGTGAATCATCGAATCTTTGAACGCACATTGCGCCCCCCGGCATTCCGAGGGGCATGCCTGTTCGAGCGTCAGAACATCCTCTCAAGCCTGGCTTGGTCTTGGGGCGCG-CCGGCTCGGCGTCCCCTAAACAGAGTGGCGGTACCGTTGTGCTCTC-CGCGTAGTCACGTATCTCGC-GACAG-AGTGGCGAT--GGGACCTGCCAAAACCCACCTATATTTT--------------------------------------------------------------------------------------------------------------------------------------------------------------------------------------------------------------------------------------------------------------------------------------------------------------------------------------------------------------------------------------------------------------------------------------------------------------------------------------------------------------------------------------------------------------------------------------------------------------------------------------------------------------------------------------------------------------------------------------------------------------------------------------------------------------------------------------------------------------------------------------------------------------------------------------------------------------------------------------------------------------------------------------------------------------------------------------------------------------------
>P hyalina ex Sibbaldia procumbens PM 44 Pakistan
CTG-AGCGT-GAAGCCA-CGTAGGACGCTTGTTCT---GCGCGGCTGACCCTCCA-CCCGTGT-GAACTGATTTTGTTGCTTTGGCGGGCCGGGCT---CGACCTACCGGCTCCGGCTGGGGAGTGCCCGCCAGAGAAGCCCCAACTCGTGCAGTTAGTGCAGTCTGAG-----AAACATTTAATAAGTAAAACTTTCAACAACGGATCTCTTGGCTCTGGCATCGATGAAGAACGCAGCGAAATGCGATAAGTAATGTGAAT-TGCAGAATTTAGTGAATCATCGAATCTTTGAACGCACATTGCGCCCCCCGGCATTCCGAGGGGCATGCCTGTTCGAGCGTCAGAACATCCTCTCAAGCCTGGCTTGGTCTTGGGGCGCG-CCGGCTCGGCGTCCCCTAAACAGAGTGGCGGTACCGTTGTGCTCTC-CGCGTAGTCACGTATCTCGC-GACAG-AGTGGCGAT--GGGACCTGCCAAAACCCACCTATATTTT--------------------------------------------------------------------------------------------------------------------------------------------------------------------------------------------------------------------------------------------------------------------------------------------------------------------------------------------------------------------------------------------------------------------------------------------------------------------------------------------------------------------------------------------------------------------------------------------------------------------------------------------------------------------------------------------------------------------------------------------------------------------------------------------------------------------------------------------------------------------------------------------------------------------------------------------------------------------------------------------------------------------------------------------------------------------------------------------------------------------
>P stephanandrae ex Stephanandra incisa MUMH 831 Japan
CTG-AGCGT-GAAGCCA-CGTAGGACGCTTGTCCT---GCGCGGCTGACCCTCCA-CCCGTGT-GAACTGATTTTGTTGCTTTGGCGGGCCGGGCT---CGACCTACCGGCTCCGGCTGGGGAGTGCCCGCCAGAGAAGCCCCAACTCGTGCAGTTAGTGCAGTCTGAG-----AAAAATTTAATAAGTAAAACTTTCAACAACGGATCTCTTGGCTCTGGCATCGATGAAGAACGCAGCGAAATGCGATAAGTAATGTGAAT-TGCAGAATTTAGTGAATCATCGAATCTTTGAACGCACATTGCGCCCCCCGGTATTCCGAGGGGCATGCCTGTTCGAGCGTCAGAACATCCTCTCAAGCCTGGCTTGGTCTTGGGGCGCG-CCGGCTCGGCGTCCCCTAAACAGAGTGGCGGTACCGTTGTGCTCTC-CGCGTAGTCACGTATCTCGC-GACAG-AGTGGCGAT--GGGACCTGCCAAAACCCACCTATTTTTTTGG-----------------------------------------------------------------------------------------------------------------------------------------------------------------------------------------------------------------------------------------------------------------------------------------------------------------------------------------------------------------------------------------------------------------------------------------------------------------------------------------------------------------------------------------------------------------------------------------------------------------------------------------------------------------------------------------------------------------------------------------------------------------------------------------------------------------------------------------------------------------------------------------------------------------------------------------------------------------------------------------------------------------------------------------------------------------------------------------------------------------
>P erodii ex Erodium moschatum WDG0221 USA
CTG-AGCGT-GAAGCCA-CGCAGGGCGCTTGTCCT---GCGCGGTTGACCCTCCA-CCCGTGT-GAACTGATTTTGTTGCTTTGGCGGGCCGGGCT---CGACCTACCGGCTCCGGCTGGGGAGTGCCCGCCAGAGAAGCCCCAACTCGTGCAGTTAGTGCAGTCTGAG-----AAAAATTTAATAAGTAAAACTTTCAACAACGGATCTCTTGGCTCTGGCATCGATGAAGAACGCAGCGAAATGCGATAAGTAATGTGAAT-TGCAGAATTTAGTGAATCATCGAATCTTTGAACGCACATTGCGCCCCCCGGTATTCCGAGGGGCATGCCTGCTCGAGCGTCAGAACATCCTCTCAAGCCTGGCTTGGTCTTGGGGCGCG-CCGGCTCGGCGTCCCCTAAACAGAGTGGCGGTACCGTTGTGCTCTC-CGCGTAGTCACGTATCTCGC-GACAG-AGTGGCGAT--GGGACCTGCCAAAACCCACCTATTTTTTTGG-----------------------------------------------------------------------------------------------------------------------------------------------------------------------------------------------------------------------------------------------------------------------------------------------------------------------------------------------------------------------------------------------------------------------------------------------------------------------------------------------------------------------------------------------------------------------------------------------------------------------------------------------------------------------------------------------------------------------------------------------------------------------------------------------------------------------------------------------------------------------------------------------------------------------------------------------------------------------------------------------------------------------------------------------------------------------------------------------------------------
>P erodii ex Erodium moschatum WDG0222 USA
CTG-AGCGT-GAAGCCA-CGCAGGGCGCTTGTCCT---GCGCGGTTGACCCTCCA-CCCGTGT-GAACTGATTTTGTTGCTTTGGCGGGCCGGGCT---CGACCTACCGGCTCCGGCTGGGGAGTGCCCGCCAGAGAAGCCCCAACTCGTGCAGTTAGTGCAGTCTGAG-----AAAAATTTAATAAGTAAAACTTTCAACAACGGATCTCTTGGCTCTGGCATCGATGAAGAACGCAGCGAAATGCGATAAGTAATGTGAAT-TGCAGAATTTAGTGAATCATCGAATCTTTGAACGCACATTGCGCCCCCCGGTATTCCGAGGGGCATGCCTGCTCGAGCGTCAGAACATCCTCTCAAGCCTGGCTTGGTCTTGGGGCGCG-CCGGCTCGGCGTCCCCTAAACAGAGTGGCGGTACCGTTGTGCTCTC-CGCGTAGTCACGTATCTCGC-GACAG-AGTGGCGAT--GGGACCTGCCAAAACCCACCTATTTTTTTGG-----------------------------------------------------------------------------------------------------------------------------------------------------------------------------------------------------------------------------------------------------------------------------------------------------------------------------------------------------------------------------------------------------------------------------------------------------------------------------------------------------------------------------------------------------------------------------------------------------------------------------------------------------------------------------------------------------------------------------------------------------------------------------------------------------------------------------------------------------------------------------------------------------------------------------------------------------------------------------------------------------------------------------------------------------------------------------------------------------------------
>P caricicola ex Carica papaya HAL 3199F USA
CTG-AGCGT-GAAGCCA-CGCAGGGCGCTTGTCCT---GCGCGGTTGACCCTCCA-CCCGTGT-GAACTGATTTTGTTGCTTTGGCGGGCCGGGCT---CGACCTACCGGCTCCGGCTGGGGAGTGCCCGCCAGAGAAGCCCCAACTCGTGCAGTTAGTGCAGTCTGAG-----AAAAATTTAATAAGTAAAACTTTCAACAACGGATCTCTTGGCTCTGGCATCGATGAAGAACGCAGCGAAATGCGATAAGTAATGTGAAT-TGCAGAATTTAGTGAATCATCGAATCTTTGAACGCACATTGCGCCCCCCGGTATTCCGAGGGGCATGCCTGCTCGAGCGTCAGAACATCCTCTCAAGCCTGGCTTGGTCTTGGGGCGCG-CCGGCTCGGCGTCCCCTAAACAGAGTGGCGGTACCGTTGTGCTCTC-CGCGTAGTCACGTATCTCGC-GACAG-AGTGGCGAT--GGGACCTGCCAAAACCCACCTATTTTTTTGG-----------------------------------------------------------------------------------------------------------------------------------------------------------------------------------------------------------------------------------------------------------------------------------------------------------------------------------------------------------------------------------------------------------------------------------------------------------------------------------------------------------------------------------------------------------------------------------------------------------------------------------------------------------------------------------------------------------------------------------------------------------------------------------------------------------------------------------------------------------------------------------------------------------------------------------------------------------------------------------------------------------------------------------------------------------------------------------------------------------------
>P caricicola ex Carica papaya MUMH 1853 Thailand
CTG-AGCGT-GAAGCCA-CGCAGGGCGCTTGTCCT---GCGCGGTTGACCCTCCA-CCCGTGT-GAACTGATTTTGTTGCTTTGGCGGGCCGGGCT---CGACCTACCGGCTCCGGCTGGGGAGTGCCCGCCAGAGAAGCCCCAACTCGTGCAGTTAGTGCAGTCTGAG-----AAAAATTTAATAAGTAAAACTTTCAACAACGGATCTCTTGGCTCTGGCATCGATGAAGAACGCAGCGAAATGCGATAAGTAATGTGAAT-TGCAGAATTTAGTGAATCATCGAATCTTTGAACGCACATTGCGCCCCCCGGTATTCCGAGGGGCATGCCTGCTCGAGCGTCAGAACATCCTCTCAAGCCTGGCTTGGTCTTGGGGCGCG-CCGGCTCGGCGTCCCCTAAACAGAGTGGCGGTACCGTTGTGCTCTC-CGCGTAGTCACGTATCTCGC-GACAG-AGTGGCGAT--GGGACCTGCCAAAACCCACCTATTTTTTTGG-----------------------------------------------------------------------------------------------------------------------------------------------------------------------------------------------------------------------------------------------------------------------------------------------------------------------------------------------------------------------------------------------------------------------------------------------------------------------------------------------------------------------------------------------------------------------------------------------------------------------------------------------------------------------------------------------------------------------------------------------------------------------------------------------------------------------------------------------------------------------------------------------------------------------------------------------------------------------------------------------------------------------------------------------------------------------------------------------------------------
>P epilobii ex Epilobium ciliatum MUMH 1873 Argentina
CTG-AGCGT-GACGCCA-CGCAGGGCGCTTGTCCT---GCGCGGCTGACCCTCCA-CCCGTGT-GAACTGATTTTGTTGCTTTGGCGGGCCGGGCT---CGACCTACCGGCTCCGGCTGGGGAGTGCCCGCCAGAGAAGCCCCAACTCGTGCAGTCAGTGCAGTCTGAG-----AAAAATTTAATAAGTAAAACTTTCAACAACGGATCTCTTGGCTCTGGCATCGATGAAGAACGCAGCGAAATGCGATAAGTAATGTGAAT-TGCAGAATTTAGTGAATCATCGAATCTTTGAACGCACATTGCGCCCCCCGGTATTCCGAGGGGCATGCCTGTTCGAGCGTCAGAACATCCTCTCAAGCCTGGCTTGGTCTTGGGGCGCG-CCGGCTCGGCGTCCCCTAAACAGAGTGGCGGTACCGTTGTGCTCTC-CGCGTAGTCACGTATCTCGC-GACAG-AGTGGCGCC--GGGACCTGCCAAAACCCACCTA-TTTTTTGGACCCGCTGAACTTAAGCATATCAATAAGCGGAGGANNNNNNNNNNNNNNNNNNNNNNNNNNNNNNGGCGAGTGAAGCGGTAACAGCTCAAATTTGAAATCTGGCTCCTGTGGGGCCCGAGTTGTAATTTGTAGAAGATGCTTTGGGTGTGGGCCTGGCC-TAAGTTCCTTGGAACAGGACGTCGTAGAGGGTGAGAATCCCGTATGCGGCTGGCGCCCGCGCCCATGTAAAGCTCTTTCGACGAGTCGAGTTGTTTGGGAATGCAGCTCTAAATGGGTGGTAAATTTCATCTAAAGCTAAATATTGG-CCAGAGACCGATAGCGCACAAGTAGAGTGATCGAAAGATGAAAAGCACTTTGGAAAGAGAGTTAAACAGTACGTGAAATTGTTGAAAGGGAAGCGCTGGCAACCAGACTTGGGCGCTGTTGATCCGTTAGGGTTCTCCCTGGGGTACTCAGCAGTGCGCAGGCCAGCATCGGTTT-GGGGGGTTGGAGAAAGGCTGGTGGAATGTGGCTGCCTTCGGGCAGTGTTATAGCCACCGGTGGCATGCAGCCTCCCCGGACCGAGGACCGCGCTTCGGCTAGGATGCTGGCGTAATGGTTGTCAGCGACCCGTCTTGAAACACGGACCAAGGAGTCTAACATCTATGCGAGTGTTTGGGTGTCAAACCCATACGCGGAATGAAAGTGAACGT-----------------------------------------------------------------------------------------------------------------------------------------------------------------------------------------------------------------------------------------------------------------------------------------------------------------------------------------------------------------------------------------
>P negeri ex Escallonia rubra MUMH 1478 Argentina
CTG-AGCGT-GAAGCCA-CGCAGGGCGCGAGTCCT---GCGCGGCTGACCCTCCA-CCCGTGT-GAACTGATTTTGTTGCTTTGGCGGGCCGGGCT---CGACCTACCGGCTCCGGCTGGGGAGTGCCCGCCAGAGAAGCCCCAACTCGTGCAGTTTGTGCAGTCTGAG-----AAACATTTAATAAGTAAAACTTTCAACAACGGATCTCTTGGCTCTGGCATCGATGAAGAACGCAGCGAAATGCGATAAGTAATGTGAAT-TGCAGAATTTAGTGAATCATCGAATCTTTGAACGCACATTGCGCCCCCCGGTATTCCGAGGGGCATGCCTGTTCGAGCGTCAGAACATCCTCTCAAGCCTGGCTTGGTCTTGGGGCGCG-CCGGCTCGGCGTCCCCTAAACAGAGTGGCGGTACCGTTGTGCTCTC-CGCGTAGTCACGTATCTCGC-GACAG-AGTGGCGAC--GGGCCCTGCCAAAACCCACCTATTTTTTTGGACCCGCTGAACTTAAGCATATCAATAAGCGGAGGAAAAGAAACCAACAGGGATTACCTCAGTAACGGCGAGTGAAGCGGTAACAGCTCAAATTTGAAATCTGGCTCCTTTGGGGCCCGAGTTGTAATTTGTAGAAGATGCTTTGGGTGTGGGCCTGGCC-TAAGTTCCTTGGAACAGGACGTCGTAGAGGGTGAGAATCCCGTATGCGGCTGGCGCCCGCGCCCATGTAAAGCTCTTTCGACGAGTCGAGTTGTTTGGGAATGCAGCTCTAAATGGGTGGTAAATTTCATCTAAAGCTAAATATTGG-CCAGAGACCGATAGCGCACAAGTAGAGTGATCGAAAGATGAAAAGCACTTTGGAAAGAGAGTTAAACAGTACGTGAAATTGTTGAAAGGGAAGCGCTGGCAACCAGACTTGGGCGCTGTTGATCCGTTAGGGTTCTCCCTGGGGTACTCAGCAGTGCGCAGGCCAGCATCGGTTT-GGGGGGTTGGAGAAAGGCTGGTGGAATGTGGCTGCCTTCGGGCAGTGTTATAGCCACCGGTGGCATGCAGCCTCCCCGGACCGAGGACCGCGCTTCGGCTAGGATGCTGGCGTAATGGTTGTCAGCGACCCGTCTTGAAACACGGACCAAGGAGTCTAACATCTATGCGAGTGTTTGGGTGTCAAACCCATACGCGGAATGAAAGTGAACGT-----------------------------------------------------------------------------------------------------------------------------------------------------------------------------------------------------------------------------------------------------------------------------------------------------------------------------------------------------------------------------------------
>P negeri ex Escallonia rubra MUMH 1479 Argentina
CTG-AGCGT-GAAGCCA-CGCAGGGCGCGAGTCCT---GCGCGGCTGACCCTCCA-CCCGTGT-GAACTGATTTTGTTGCTTTGGCGGGCCGGGCT---CGACCTACCGGCTCCGGCTGGGGAGTGCCCGCCAGAGAAGCCCCAACTCGTGCAGTTTGTGCAGTCTGAG-----AAACATTTAATAAGTAAAACTTTCAACAACGGATCTCTTGGCTCTGGCATCGATGAAGAACGCAGCGAAATGCGATAAGTAATGTGAAT-TGCAGAATTTAGTGAATCATCGAATCTTTGAACGCACATTGCGCCCCCCGGTATTCCGAGGGGCATGCCTGTTCGAGCGTCAGAACATCCTCTCAAGCCTGGCTTGGTCTTGGGGCGCG-CCGGCTCGGCGTCCCCTAAACAGAGTGGCGGTACCGTTGTGCTCTC-CGCGTAGTCACGTATCTCGC-GACAG-AGTGGCGAT--GGGCCCTGCCAAAACCCACCTATTTTTTTGGACCCGCTGAACTTAAGCATATCAATAAGCGGAGGAAAAGAAACCAACAGGGATTACCTCAGTAACGGCGAGTGAAGCGGC---------------AAATCTGGCTCCTTTGGGGCCCGAGTTGTAATTTGTAGAAGATGCTTTGGGTGTGGGCCTGGCC-TAAGTTCCTTGGAACAGGACGTCGTAGAGGGTGAGAATCCCGTATGCGGCTGGCGCCCGCGCCCATGTAAAGCTCTTTCGACGAGTCGAGTTGTTTGGGAATGCAGCTCTAAATGGGTGGTAAATTTCATCTAAAGCTAAATATTGG-CCAGAGACCGATAGCGCACAAGTAGAGTGATCGAAAGATGAAAAGCACTTTGGAAAGAGAGTTAAACAGTACGTGAAATTGTTGAAAGGGAAGCGCTGGCAACCAGACTTGGGCGCTGTTGATCCGTTAGGGTTCTCCCTGGGGTACTCAGCAGTGCGCAGGCCAGCATCGGTTT-GGGGGGTTGGAGAAAGGCTGGTGGAATGTGGCTGCCTTCGGGCAGTGTTATAGCCACCGGTGGCATGCAGCCTCCCCGGACCGAGGACCGCGCTTCGGCTAGGATGCTGGCGTAATGGTTGTCAGCGACCCGTCTTGAAACACGGACCAAGGAGTCTAACATCTATGCGAGTGTTTGGGTGTCAAACCCATACGCGGAATGAAAGTGAACGT-----------------------------------------------------------------------------------------------------------------------------------------------------------------------------------------------------------------------------------------------------------------------------------------------------------------------------------------------------------------------------------------
>P spiraeae ex Aruncus dioicus HAL 2358 F China
CTG-AGCGT-GAAGCCA-CGTAGGGCGCTTGTCCT---GCGCGGCTGACCCTCCA-CCCGTGT-GAACTGATTTTGTTGCTTTGGCGGGCCGGGCT---CGACCTACCGGCTCCGGCTGGGGAGTGCCCGCCAGAGAAGCCCCAACTCGTGCAGTTAGTGCAGTCTGAG-----AAACATTTAATAAGTAAAACTTTCAACAACGGATCTCTTGGCTCTGGCATCGATGAAGAACGCAGCGAAATGCGATAAGTAATGTGAAT-TGCAGAATTTAGTGAATCATCGAATCTTTGAACGCACATTGCGCCCCCCGGTATTCCGAGGGGCATGCCTGTTCGAGCGTCAGAACATCCTCTCAAGCCTGGCTTGGTCTTGGGGCGCG-CCGGCTCGGCGTCCCCTAAACATAGTGGCGGTACCGTTGTGCTCTC-CGCGTAGTCACGTATCTCGC-GACAG-AGTGGCAAT--GGGACCTGCCAAAACCCACATA-TTTTTTGGACCCGCTGAACTTAAGCATATCAATAAGCGGAGGAAAAGAAACCAACAGGGATTACCTCAGTAACGGCGAGTGAAGCGGTAACAGCTCAAATTTGAAATCTGGCTCCTTTGGGGCCCGAGTTGTAATTTGTAGAAGATGCTTTGGGTGTGGGCCTGGCC-TAAGTTCCTTGGAACAGGACGTCGTAGAGGGTGAGAATCCCGTATGCGGCTGGCGCCCGCGCCCATGTAAAGCTCTTTCGACGAGTCGAGTTGTTTGGGAATGCAGCTCTAAATGGGTGGTAAATTTCATCTAAAGCTAAATATTGG-CCAGAGACCGATAGCGCACAAGTAGAGTGATCGAAAGATGAAAAGCACTTTGGAAAGAGAGTTAAACAGTACGTGAAATTGTTGAAAGGGAAGCGCTGGCAACCAGACTTGGGCGCTGTTGATCCGTTAGGGTTCTCCCTGGGGTACTCAGCAGTGCGCAGGCCAGCATCGGTTT-GGGGGGTTGGAGAAAGGCTGGTGGAATGTGGCTGCCTTTGGGCAGTGTTATAGCCACCGGTGGCATGCAGCCTCCCCGGACCGAGGACCGCGCTTCGGCTAGGATGCTGGCGTAATGGTTGTCAGCGACCCGTCTTGAAACACGGACCAAGGAGTCTAACATCTATGCGAGTGTTTGGGTGTCAAACCCATACGCGGAATGAAAGTGAACGT-----------------------------------------------------------------------------------------------------------------------------------------------------------------------------------------------------------------------------------------------------------------------------------------------------------------------------------------------------------------------------------------
>P spiraeae ex Aruncus dioicus MUMH S63 Japan
CTG-AGCGT-GAAGCCA-CGTAGGGCGCTTGTCCT---GCGCGGCTGACCCTCCA-CCCGTGT-GAACTGATTTTGTTGCTTTGGCGGGCCGGGCT---CGACCTACCGGCTCCGGCTGGGGAGTGCCCGCCAGAGAAGCCCCAACTCGTGCAGTTAGTGCAGTCTGAG-----AAACATTTAATAAGTAAAACTTTCAACAACGGATCTCTTGGCTCTGGCATCGATGAAGAACGCAGCGAAATGCGATAAGTAATGTGAAT-TGCAGAATTTAGTGAATCATCGAATCTTTGAACGCACATTGCGCCCCCCGGTATTCCGAGGGGCATGCCTGTTCGAGCGTCAGAACATCCTCTCAAGCCTGGCTTGGTCTTGGGGCGCG-CCGGCTCGGCGTCCCCTAAACATAGTGGCGGTACCGTTGTGCTCTC-CGCGTAGTCACGTATCTCGC-GACAG-AGTGGCAAT--GGGACCTGCCAAAACCCACATA-TTTTTTGG-----------------------------------------------------------------------------------------------------------------------------------------------------------------------------------------------------------------------------------------------------------------------------------------------------------------------------------------------------------------------------------------------------------------------------------------------------------------------------------------------------------------------------------------------------------------------------------------------------------------------------------------------------------------------------------------------------------------------------------------------------------------------------------------------------------------------------------------------------------------------------------------------------------------------------------------------------------------------------------------------------------------------------------------------------------------------------------------------------------------
>P spiraeae ex Spiraea cantoniensis MUMH 2490 Argentina
CTG-AGCGT-GAAGCCA-CGTAGGGCGCTTGTCCT---GCGCGGCTGACCCTCCA-CCCGTGT-GAACTGATTTTGTTGCTTTGGCGGGCCGGGCT---CGACCTACCGGCTCCGGCTGGGGAGTGCCCGCCAGAGAAGCCCCAACTCGTGCAGTTAGTGCAGTCTGAG-----AAACATTTAATAAGTAAAACTTTCAACAACGGATCTCTTGGCTCTGGCATCGATGAAGAACGCAGCGAAATGCGATAAGTAATGTGAAT-TGCAGAATTTAGTGAATCATCGAATCTTTGAACGCACATTGCGCCCCCCGGTATTCCGAGGGGCATGCCTGTTCGAGCGTCAGAACATCCTCTCAAGCCTGGCTTGGTCTTGGGGCGCG-CCGGCCCGGCGTCCCCTAAACATAGTGGCGGTACCGTTGTGCTCTC-CGCGTAGTCACGTATCTCGC-GACAG-AGTGGCGAT--GGGACCTGCCAAAACCCACATA-TTTTTTGGACCCGCTGAACTTAAGCATATCAATAAGCGGAGGAAAAGAAACCAACAGGGATTACCTCAGTAACGGCGAGTGAAGCGGTAACAGCTCAAATTTGAAATCTGGCTCCTTTGGGGCCCGAGTTGTAATTTGTAGAAGATGCTTTGGGTGTGGGCCTGGCC-TAAGTTCCTTGGAACAGGACGTCGTAGAGGGTGAGAATCCCGTATGCGGCTGGCGCCCGCGCCCATGTAAAGCTCTTTCGACGAGTCGAGTTGTTTGGGAATGCAGCTCTAAATGGGTGGTAAATTTCATCTAAAGCTAAATATTGG-CCAGAGACCGATAGCGCACAAGTAGAGTGATCGAAAGATGAAAAGCACTTTGGAAAGAGAGTTAAACAGTACGTGAAATTGTTGAAAGGGAAGCGCTGGCAACCAGACTTGGGCGCTGTTGATCCGTTAGGGTTCTCCCTGGGGTACTCAGCAGTGCGCAGGCCAGCATCGGTTT-GGGGGGTTGGAGAAAGGCTGGTGGAATGTGGCTGCCTTTGGGCAGTGTTATAGCCACCGGTGGCATGCAGCCTCCCCGGACCGAGGACCGCGCTTCGGCTAGGATGCTGGCGTAATGGTTGTCAGCGACCCGTCTTGAAACACGGACCAAGGAGTCTAACATCTATGCGAGTGTTTGGGTGTCAAACCCATACGCGGAATGAAAGTGAACGT-----------------------------------------------------------------------------------------------------------------------------------------------------------------------------------------------------------------------------------------------------------------------------------------------------------------------------------------------------------------------------------------
>P spiraeae ex Spiraea cantoniensis MUMH S60 Japan
CTG-AGCGT-GAAGCTA-CGTAGGGCGCTTGTCCT---GCGCGGCTGACCCTCCA-CCCGTGT-GAACTGATTTTGTTGCTTTGGCGGGCCGGGCT---CGACCTATCGGCTCCGGCTGGGGAGTGCCCGCCAGAGAAGCCCCAACTCGTGCAGTTAGTGCAGTCTGAG-----AAACATTTAATAAGTAAAACTTTCAACAACGGATCTCTTGGCTCTGGCATCGATGAAGAACGCAGCGAAATGCGATAAGTAATGTGAAT-TGCAGAATTTAGTGAATCATCGAATCTTTGAACGCACATTGCGCCCCCCGGTATTCCGAGGGGCATGCCTGTTCGAGCGTCAGAACATCCTCTCAAGCCTGGCTTGGTCTTGGGGCGCG-CCGGCTCGGCGTCCCCTAAACATAGTGGCGGTACCGTTGTGCTCTC-CGCGTAGTCACGTATCTCGC-GACAG-AGTGGCGAT--GGGACCTGCCAAAACCCACATA-TTTTTTGG-----------------------------------------------------------------------------------------------------------------------------------------------------------------------------------------------------------------------------------------------------------------------------------------------------------------------------------------------------------------------------------------------------------------------------------------------------------------------------------------------------------------------------------------------------------------------------------------------------------------------------------------------------------------------------------------------------------------------------------------------------------------------------------------------------------------------------------------------------------------------------------------------------------------------------------------------------------------------------------------------------------------------------------------------------------------------------------------------------------------
>P spiraeae ex Spiraea japonica HMQAU 13013 China
CTG-AGCGT-GAAGCCA-CGTAGGGCGCTTGTCCT---GCGCGGCTGACCCTCCA-CCCGTGT-GAACTGATTTTGTTGCTTTGGCGGGCCGGGCT---CGACCTACCGGCTCCGGCTGGGGAGTGCCCGCCAGAGAAGCCCCAACTCGTGCAGTTAGTGCAGTCTGAG-----AAACATTTAATAAGTAAAACTTTCAACAACGGATCTCTTGGCTCTGGCATCGATGAAGAACGCAGCGAAATGCGATAAGTAATGTGAAT-TGCAGAATTTAGTGAATCATCGAATCTTTGAACGCACATTGCGCCCCCCGGTATTCCGAGGGGCATGCCTGTTCGAGCGTCAGAACATCCTCTCAAGCCTGGCTTGGTCTTGGGGCGCG-CCGGCCCGGCGTCCCCTAAACATAGTGGCGGTACCGTTGTGCTCTC-CGCGTAGTCACGTATCTCGC-GACAG-AGTGGCGAT--GGGACCTGCCAAAACCCACATA-TTTTTTGG-----------------------------------------------------------------------------------------------------------------------------------------------------------------------------------------------------------------------------------------------------------------------------------------------------------------------------------------------------------------------------------------------------------------------------------------------------------------------------------------------------------------------------------------------------------------------------------------------------------------------------------------------------------------------------------------------------------------------------------------------------------------------------------------------------------------------------------------------------------------------------------------------------------------------------------------------------------------------------------------------------------------------------------------------------------------------------------------------------------------
>P spiraeae ex Spiraea japonica KUS F28608 Korea
CTGTAGCGTGGAAGCCAGCGTAGGGCGCTTGTCCT---GCGCGGCTGACCCTCCA-CCCGTGT-GAACTGATTTTGTTGCTTTGGCGGGCCGGGCT---CGACCTACCGGCTCCGGCTGGGGAGTGCCCGCCAGAGAAGCCCCAACTCGTGCAGTTAGTGCAGTCTGAG-----AAACATTTAATAAGTAAAACTTTCAACAACGGATCTCTTGGCTCTGGCATCGATGAAGAACGCAGCGAAATGCGATAAGTAATGTGAAT-TGCAGAATTTAGTGAATCATCGAATCTTTGAACGCACATTGCGCCCCCCGGTATTCCGAGGGGCATGCCTGTTCGAGCGTCAGAACATCCTCTCAAGCCTGGCTTGGTCTTGGGGCGCG-CCGGCCCGGCGTCCCCTAAACATAGTGGCGGTACCGTTGTGCTCTC-CGCGTAGTCACGTATCTCGC-GACAG-AGTGGCGAT--GGGACCTGCCAAAACCCACATA-TTTTTTGG-----------------------------------------------------------------------------------------------------------------------------------------------------------------------------------------------------------------------------------------------------------------------------------------------------------------------------------------------------------------------------------------------------------------------------------------------------------------------------------------------------------------------------------------------------------------------------------------------------------------------------------------------------------------------------------------------------------------------------------------------------------------------------------------------------------------------------------------------------------------------------------------------------------------------------------------------------------------------------------------------------------------------------------------------------------------------------------------------------------------
>P spiraeae ex Spiraea thumbergii VPRI 22026 Japan
[truncated: 12,978 more chars]
